# Supplementary material for: The urgent need for African research collaboration on medicine quality
Source: Nat Commun. 2026 Jan 10;17:478. doi: 10.1038/s41467-025-67430-z (PMC12800327; doi:10.1038/s41467-025-67430-z)
Supplement: Supplementary file 2 — Supplementary Data and Code [file 41467_2025_67430_MOESM2_ESM.zip]

Archive with 25 entries (23 files):
- Supplementary Materials/
- __MACOSX/._Supplementary Materials
- Supplementary Materials/Fig.1C_Edge list of collaboration countries.csv
- __MACOSX/Supplementary Materials/._Fig.1C_Edge list of collaboration countries.csv
- Supplementary Materials/Dataset Search and Collection Procedure.docx
- __MACOSX/Supplementary Materials/._Dataset Search and Collection Procedure.docx
- Supplementary Materials/publications_unique pub_id.xlsx
- __MACOSX/Supplementary Materials/._publications_unique pub_id.xlsx
- Supplementary Materials/Africa Surveyor-original research article-investigation network.ipynb
- __MACOSX/Supplementary Materials/._Africa Surveyor-original research article-investigation network.ipynb
- Supplementary Materials/Readme.txt
- __MACOSX/Supplementary Materials/._Readme.txt
- Supplementary Materials/.ipynb_checkpoints/
- Supplementary Materials/Africa Surveyor-original research article.ipynb
- __MACOSX/Supplementary Materials/._Africa Surveyor-original research article.ipynb
- Supplementary Materials/Fig.1D_Edge list of investigation network.csv
- __MACOSX/Supplementary Materials/._Fig.1D_Edge list of investigation network.csv
- Supplementary Materials/Fig.1A_per country table.csv
- __MACOSX/Supplementary Materials/._Fig.1A_per country table.csv
- Supplementary Materials/publications_all countries SF.csv
- __MACOSX/Supplementary Materials/._publications_all countries SF.csv
- Supplementary Materials/Africa Surveyor-original research article-medicine categories.ipynb
- __MACOSX/Supplementary Materials/._Africa Surveyor-original research article-medicine categories.ipynb
- Supplementary Materials/.ipynb_checkpoints/Africa Surveyor-original research article-checkpoint.ipynb
- __MACOSX/Supplementary Materials/.ipynb_checkpoints/._Africa Surveyor-original research article-checkpoint.ipynb
