# Supplementary material for: The urgent need for African research collaboration on medicine quality
Source: Nat Commun. 2026 Jan 10;17:478. doi: 10.1038/s41467-025-67430-z (PMC12800327; doi:10.1038/s41467-025-67430-z)
Supplement: Supplementary file 2 — Supplementary Data and Code [file 41467_2025_67430_MOESM2_ESM.zip › Supplementary Materials/Fig.1C_Edge list of collaboration countries.csv]

	source	target	value
0	Tanzania	United States	2
1	Tanzania	United Kingdom	1
2	Tanzania	Belgium	2
3	Tanzania	Sweden	1
4	Tanzania	Rwanda	1
5	United States	Uganda	1
6	United States	Gambia	1
7	United States	Malawi	1
8	United States	Nigeria	3
9	United States	Ghana	3
10	United States	Kenya	4
11	United States	Senegal	1
12	United States	Equatorial Guinea	1
13	United Kingdom	Uganda	1
14	United Kingdom	Gambia	1
15	United Kingdom	Malawi	1
16	United Kingdom	Nigeria	4
17	United Kingdom	Ghana	3
18	United Kingdom	Kenya	1
19	United Kingdom	Gabon	1
20	United Kingdom	Equatorial Guinea	1
21	Uganda	Laos	1
22	Uganda	France	1
23	Uganda	Gambia	1
24	Uganda	Malawi	1
25	Uganda	Thailand	1
26	Uganda	Sweden	1
27	Uganda	Belgium	1
28	Gambia	Laos	1
29	Gambia	France	1
30	Gambia	Malawi	1
31	Gambia	Thailand	1
32	Malawi	Laos	1
33	Malawi	France	1
34	Malawi	Thailand	1
35	Malawi	Ghana	1
36	Malawi	Germany	1
37	Malawi	Kenya	1
38	Laos	Ghana	1
39	Laos	Kenya	1
40	France	Ghana	1
41	France	Kenya	1
42	France	Burkina Faso	1
43	France	Cote d'Ivoire	1
44	France	Niger	1
45	France	Senegal	1
46	Thailand	Ghana	1
47	Thailand	Kenya	1
48	Thailand	Nigeria	1
49	Nigeria	Canada	2
50	Nigeria	Ghana	1
51	Nigeria	Bulgaria	1
52	Nigeria	Eswatini	1
53	Nigeria	Congo Republic	1
54	Nigeria	India	1
55	Nigeria	Brazil	1
56	Nigeria	Australia	1
57	Nigeria	Peru	1
58	Burkina Faso	Germany	1
59	Burkina Faso	Cote d'Ivoire	1
60	Burkina Faso	Niger	1
61	Burkina Faso	Senegal	1
62	Germany	Gabon	1
63	Germany	Kenya	2
64	Germany	Congo Republic	3
65	Germany	South Africa	1
66	Germany	Cameroon	2
67	Belgium	Benin	3
68	Belgium	Congo Republic	10
69	Belgium	Rwanda	7
70	Belgium	Ethiopia	1
71	Ghana	New Zealand	1
72	Ghana	Kenya	1
73	Ghana	Canada	1
74	Ghana	Togo	1
75	Ghana	Denmark	2
76	New Zealand	Kenya	1
77	Kenya	Switzerland	1
78	Kenya	Congo Republic	1
79	Kenya	Cameroon	1
80	Yemen	Egypt	2
81	Yemen	Morocco	1
82	Morocco	Malaysia	1
83	Gabon	Netherlands	1
84	Benin	Congo Republic	3
85	Benin	Rwanda	3
86	Congo Republic	Rwanda	6
87	Congo Republic	Cameroon	2
88	Rwanda	Luxembourg	1
89	Senegal	Cote d'Ivoire	1
90	Senegal	Niger	1
91	Equatorial Guinea	Argentina	1
92	Cote d'Ivoire	Niger	1
