# Supplementary material for: The urgent need for African research collaboration on medicine quality
Source: Nat Commun. 2026 Jan 10;17:478. doi: 10.1038/s41467-025-67430-z (PMC12800327; doi:10.1038/s41467-025-67430-z)
Supplement: Supplementary file 2 — Supplementary Data and Code [file 41467_2025_67430_MOESM2_ESM.zip › Supplementary Materials/publications_unique pub_id.xlsx]

## Sheet: publications_unique pub_id
	type	publication_id	doi	title	author_countries	first_author	year	publisher	publication_type	publication_type_name	url	inn_drug_id	short_name	drug_name	countryId	countryName	lat	lon	id	location_name	latitude	longitude	survey_data_id	outlet_type_id	outlet_type_name	sampling_type_id	sampling_type_name	drug_quality_category_id	drug_quality_category_name	failure_rate	starting_date	ending_date	samples_total	name	sdq_id	sdq_num_sample	sdq_category	samples_total_unit
0	Antimalarial	8	10.1186/1475-2875-7-95	Substandard anti-malarial drugs in Burkina Faso	Germany,Faso	Tipke, M.	2008	Malaria Journal	1	Original research article	http://www.ncbi.nlm.nih.gov/pmc/articles/PMC2426704/?tool=pubmed	6	CQ	Chloroquine	36	Burkina Faso	12.364	-1.52826	366	Unknown	12.2383	-1.5616	1	80	Private pharmacy	1	Convenience survey				16/05/2005	24/09/2005	39	Non-artemisinins	2584	24	Substandard or falsified
9	Antimalarial	2	https://doi.org/10.4269/ajtmh.2008.78.552	Impaired Clinical Response in a Patient with Uncomplicated Falciparum Malaria Who Received Poor-Quality and Under dosed Intramuscular Artemether	Laos,UK,USA	Keoluangkhot, V.	2008	The American Journal of Tropical Medicine and Hygiene	1	Original research article	http://www.ajtmh.org/content/78/4/552.long	2	AM	Artemether	122	Lao People's Democratic Republic	17.9653	102.612	393	Savannakhet	16.5614	104.752	6	97	Unknown	2	Case reports				2006-01-05	2006-01-05	1	Artemisinin Derivatives - monotherapy	37	1	Substandard or falsified	injection
10	Antimalarial	4	10.1016/S0140-6736(04)70101-4	Substandard primaquine phosphate for US Peace Corps personnel	USA	Kron, M.A.	1996	The Lancet	12	Short Communication	http://www.sciencedirect.com/science/article/pii/S0140673604701014	15	PQ	Primaquine	154	Namibia	-22.5214	17.0477	329	Unknown	-22.9576	18.4904	14	97	Unknown	2	Case reports						1	Non-artemisinins	40	1	Substandard or falsified
11	Antimalarial	5	10.1371/journal.pmed.0030197	Manslaughter by Fake Artesunate in Asiaâ€”Will Africa Be Next?	UK,USA,Laos,Thailand,France,Uganda,Malawi,Gambia	Newton, P.N.	2006	PLoS Medicine	1	Original research article	http://www.ncbi.nlm.nih.gov/pmc/articles/PMC1475657/	4	AS	Artesunate	153	Myanmar	19.7379	96.2085	254	Unknown	21.6	96.2	15	97	Unknown	2	Case reports				2005-01-02	27/02/2005	1	Artemisinin Derivatives - monotherapy	41	1	Falsified
14	Antimalarial	6	10.1186/1475-2875-8-22	Quality of anti-malarial drugs provided by public and private healthcare providers in south-east Nigeria	Nigeria,UK,USA	Onwujekwe, O.	2009	Malaria Journal	1	Original research article	http://www.malariajournal.com/content/8/1/22	8	DHA	Dihydroartemisinin	162	Nigeria	9.06667	7.48333	52	Anambra state, south-east Nigeria	6.22689	6.99016	18	95	Combination of outlets	3	Random survey				2005-01-01	31/12/2006	4	Artemisinin Derivatives - monotherapy	128	1	Falsified	tablets
25	Antimalarial	7	10.1111/j.1365-3156.2004.01342.x	Fake Antimalarials in Southeast Asia are a major impediment to malaria control: multinational cross-sectional survey on the prevalence of fake antimalarials	Thailand,UK ,Laos,Belgium,Myanmar,Vietnam,USA	Dondorp, A.M.	2004	Tropical Medicine and International Health	1	Original research article	http://www.ncbi.nlm.nih.gov/pubmed/15598255	4	AS	Artesunate	221	Thailand	13.7533	100.505	252	Unknown	15.8134	100.767	24	80	Private pharmacy	1	Convenience survey				2002-01-02	28/02/2003	11	Artemisinin Derivatives - monotherapy	2569	3	Falsified	pack
43	Antimalarial	462	10.1016/S0140-6736(00)05065-0	Pharmacopoeial quality of drugs supplied by Nigerian pharmacies	UK,Thailand,Nigeria	Taylor, R.B	2001	The Lancet	1	Original research article	https://www.ncbi.nlm.nih.gov/pubmed/11425415	6	CQ	Chloroquine	162	Nigeria	9.06667	7.48333	398	Abuja and Lagos	9.0631	7.46179	43	80	Private pharmacy	3	Random survey				1994-01-06	31/07/1994	112	Non-artemisinins	3545	93	Substandard or falsified	unknown
49	Antimalarial	473	10.1016/j.trstmh.2006.01.003	Counterfeit and substandard antimalarial drugs in Cambodia	Cambodia,Laos,USA,Philippines	Lon C.T	2006	Transactions of the Royal Society of Tropical Medicine and Hygiene	1	Original research article	https://academic.oup.com/trstmh/article-abstract/100/11/1019/1940605/Counterfeit-and-substandard-antimalarial-drugs-in?redirectedFrom=fulltext	19	QN	Quinine	38	Cambodia	11.5647	104.913	399	Battambong, Preah Vihear, Pailin, Pursat	12.7733	103.448	48	80	Private pharmacy	1	Convenience survey				2003-01-04	31/12/2003	85	Non-artemisinins	134	56	Falsified	tablets-capsules
67	Antimalarial	18		Survey of the quality of selected antimalarial medicines circulating in six countries of sub-Saharan Africa WHO/EMP/QSM/2011.1		World Health Organization	2011	The World Health Organization	16	Report	http://www.who.int/medicines/publications/WHO_QAMSA_report.pdf	23	AM-LUM	Artemether-Lumefantrine	84	Ghana	5.55856	-0.20092	634	Unknown	7.94653	-1.02319	64	95	Combination of outlets	1	Convenience survey				2008-01-04	30/06/2008	19	ACT	1193	2	Substandard or falsified	tablets
93	Antimalarial	504	-1	Counterfeit and substandard drugs in Myanmar and Viet Nam		Wondemagegnehu, Eshetu	1999	The World Health Organization	1	Original research article	https://digicollections.net/medicinedocs/#d/s2276e	6	CQ	Chloroquine	242	Viet Nam	21.0319	105.82	215	Hanoi, Ho Chi Minh City, Ha Long, Hai Hung	10.7874	106.673	103	95	Combination of outlets	3	Random survey						7	Non-artemisinins	2598	1	Substandard or falsified
94	Antimalarial	21	-1	Why Be Concerned About the Quality of Antimalarial and ARV Drugs?		Phanouvong, S.	2005	United States Pharmacopeia (USP)	12	Short Communication	-1	4	AS	Artesunate	38	Cambodia	11.5647	104.913	265	Unknown	12.7552	105.003	104	97	Unknown	1	Convenience survey				2003-01-01		32	Artemisinin Derivatives - monotherapy	4634	8	Substandard or falsified
135	Antimalarial	22		Fake Antimalarials Found in Yunnan Province, China		United States Pharmacopeia	2004	United States Pharmacopeia (USP)	12	Short Communication	http://www.oalib.com/references/51354	4	AS	Artesunate	46	China	39.906	116.388	404	Ruili, Yunnan	24.0162	97.853	131	97	Unknown	2	Case reports					31/01/2004	3	Artemisinin Derivatives - monotherapy	2124	2	Falsified
141	Antimalarial	23	-1	Survey of the Quality of Selected Antimalarial Medicines Circulating in Madagascar, Senegal and Uganda		United States Pharmacopeia	2009	United States Pharmacopeia (USP)	16	Report	http://apps.who.int/medicinedocs/documents/s17069e/s17069e.pdf	29	AS-AQ	Artesunate-Amodiaquine Co-formulated	133	Madagascar	-18.9076	47.5277	323	Alaotra Mangoro, Analamanga, Atsinanana	-18.7083	48.2962	136	95	Combination of outlets	1	Convenience survey				31/03/2008	29/06/2008	11	ACT	2628	1	Substandard or falsified
161	Antimalarial	25	-1	Quality of oral and parenteral chloroquine in Kampala	Uganda	Ogwal-Okeng, J.W.	1998	East African Medical Journal	1	Original research article	http://www.ncbi.nlm.nih.gov/pubmed/10065207	6	CQ	Chloroquine	232	Uganda	0.312965	32.5881	406	Kampala	0.312965	32.5881	150	97	Unknown	3	Random survey				31/10/1996	30/12/1996	88	Non-artemisinins	52	28	Substandard
164	Antimalarial	26		Chloroquine in the Ugandan market fails quality test: a pharmacovigilance study	Uganda	Ogwal-Okeng, J.W.	2003	African Health Sciences	1	Original research article	http://www.ncbi.nlm.nih.gov/pmc/articles/PMC2141590/	6	CQ	Chloroquine	232	Uganda	0.312965	32.5881	407	Apac and Lira, North. Mbale and Tororo, East. Masaka and Mbarara, West. Kabale, South. Kampala city.	0.312965	32.5881	151	80	Private pharmacy	1	Convenience survey				2001-01-06	30/11/2001	92	Non-artemisinins	15	23	Substandard or falsified
174	Antimalarial	443	10.1111/j.1365-2710.2004.00568.x	The quality of essential antimicrobial and antimalarial drugs marketed in Rwanda and Tanzania: influence of tropical storage conditions on in vitro dissolution	Rwanda,Belgium,Tanzania	Kayumba. P.C	2004	Journal of Clinical Pharmacy and Therapeutics	1	Original research article	http://www.ncbi.nlm.nih.gov/pubmed/15271100	22	SFD-PYRIM	Sulphadoxine-Pyrimethamine	184	Rwanda	-1.9501	30.0588	463	Kigali	-1.9501	30.0588	165	95	Combination of outlets	1	Convenience survey						2	Non-artemisinins	4901	1	Substandard or falsified	tablets
178	Antimalarial	30	10.1046/j.1365-3156.2002.00937.x	In vitro evaluation of the quality of essential drugs on the Tanzanian market	Belgium,Tanzania	Risha, P.G.	2002	Tropical Medicine and International Health	1	Original research article	http://www.ncbi.nlm.nih.gov/pubmed/12167097	22	SFD-PYRIM	Sulphadoxine-Pyrimethamine	220	Tanzania	-6.82292	39.2697	409	Dar es Salaam	-6.82292	39.2697	167	89	Wholesalers/importer/distributors	13	Equivalence study						4	Non-artemisinins	6174	2	Substandard or falsified
180	Antimalarial	477	10.1111/j.1365-2710.2010.01198.x	The need for better data about counterfeit drugs in developing countries: a proposed standard research methodology tested in Chennai, India	Canada,India	Seear.M	2011	Journal of Clinical Pharmacy and Therapeutics	1	Original research article	https://www.ncbi.nlm.nih.gov/pubmed/21729113	4	AS	Artesunate	103	India	24.7338	81.3346	410	Chennai	13.0827	80.2707	169	95	Combination of outlets	1	Convenience survey						100	Artemisinin Derivatives - monotherapy	4041	80	Substandard or falsified	unknown
184	Antimalarial	32		The quality of antimalarials: A study in selected African countries		Maponga, C.	2003	The World Health Organization	16	Report	http://apps.who.int/medicinedocs/en/d/Js4901e/	6	CQ	Chloroquine	80	Gabon	0.39466	9.45433	370	Unknown	-0.8037	11.6094	170	95	Combination of outlets	1	Convenience survey						29	Non-artemisinins	2869	8	Substandard or falsified	tablets-bottles
235	Antimalarial	35	10.1186/1475-2875-10-352	Poor quality vital antimalarials in Africa â€“ an urgent neglected public health priority	Laos,UK,USA,New Zealand,France,Thailand,Kenya,Ghana	Newton, P.N.	2011	Malaria Journal	1	Original research article	http://www.malariajournal.com/content/10/1/352/abstract	4	AS	Artesunate	39	Cameroon	3.8718	11.5122	415	Bamenda	5.95856	10.1566	210	97	Unknown	2	Case reports				2007-01-01	31/12/2007	6	Artemisinin Derivatives - monotherapy	17	6	Falsified	tablets
267	Antimalarial	37		Antimalarial Drug Quality in Senegal	USA	Smine, A.	2002	United States Pharmacopeia (USP)	16	Report	http://pdf.usaid.gov/pdf_docs/PNACW987.pdf	6	CQ	Chloroquine	196	Senegal	14.6867	-17.4519	375	Unknown	14.4974	-14.4524	232	95	Combination of outlets	1	Convenience survey					31/12/2002	40	Non-artemisinins	33	14	Substandard or falsified
281	Antimalarial	439	10.4314/ecajps.v5i2.9684	Drug Quality Control in Kenya: Observation in Drug Analysis and Research Unit during the Period 1996-2000	Kenya	Thoithi, G.N.	2002	East and Central African Journal of Pharmaceutical Sciences	1	Original research article	http://www.ajol.info/index.php/ecajps/article/view/9684	22	SFD-PYRIM	Sulphadoxine-Pyrimethamine	116	Kenya	-1.2773	36.8063	143	Unknown	1.27541	37.5678	248	95	Combination of outlets	12	Control quality - routine				1996-01-01	31/12/2000	42	Non-artemisinins	2401	17	Substandard or falsified
290	Antimalarial	659	-1	La detection des medicaments contrefaits par investigation de leur authenticite. Etude pilote sur le marche pharmaceutique illicite de Cote dâ€™Ivoire.		Legris, C	2005	Universite Henri Poincare â€“ Nancy I	14	Thesis	http://www.remed.org/candice1.pdf	22	SFD-PYRIM	Sulphadoxine-Pyrimethamine	55	CÃ´te d'Ivoire	6.81841	-5.28262	418	Abidjan, San Pedro, Gagnoa and Yamoussoukro	6.13333	-5.93333	254	84	Unregistered/unlicensed outlets/facilities	3	Random survey				2004-02-07	2004-11-07	7	Non-artemisinins	49	4	Falsified
298	Antimalarial	610	10.1016/j.healthpol.2007.12.010	The use of MinilabsÂ® to improve the testing capacity of regulatory authorities in resource limited settings: Tanzanian experience	Tanzania,USA	Risha.P.G	2008	Health Policy	1	Original research article	http://www.healthpolicyjrnl.com/article/S0168-8510(08)00006-7/abstract	22	SFD-PYRIM	Sulphadoxine-Pyrimethamine	220	Tanzania	-6.82292	39.2697	368	Unknown	-6.369	34.8888	256	95	Combination of outlets	1	Convenience survey						258	Non-artemisinins	3126	39	Substandard or falsified	unknown
302	Antimalarial	46	-1	Bioavailability of sulphate and dihydrochloride salts of quinine	Nigeria	Sowunmi, A.	1994	African Journal of Medicine and Medical Sciences	1	Original research article	http://www.ncbi.nlm.nih.gov/pubmed/7604754	19	QN	Quinine	162	Nigeria	9.06667	7.48333	242	Unknown	9.76055	7.90841	259	97	Unknown	7	Bioavailability studies						3	Non-artemisinins	50	1	Substandard or falsified	tablets-capsules
304	Antimalarial	47	-1	Comparative analysis of eight brands of sulfadoxine-pyrimethamine tablets	Nigeria	Odeniyi, M. A.	2003	Tropical Journal of Pharmaceutical Research	1	Original research article	http://www.ajol.info/index.php/tjpr/article/view/14581	22	SFD-PYRIM	Sulphadoxine-Pyrimethamine	162	Nigeria	9.06667	7.48333	420	Ibadan	7.37884	3.89527	260	89	Wholesalers/importer/distributors	13	Equivalence study						8	Non-artemisinins	2620	1	Substandard or falsified	unknown
314	Antimalarial	50	http://dx.doi.org/10.4314/tjpr.v7i4.11	Quality of Artesunate Tablets Sold in Pharmacies in Kumasi, Ghana	Ghana	Ofori. K	2008	Tropical Journal of Pharmaceutical Research	1	Original research article	https://www.tjpr.org/home/abstract.php?id=994&aTitle=Quality%20of%20Artesunate%20Tablets%20Sold%20in%20Pharmacies%20in%20Kumasi,%20Ghana	4	AS	Artesunate	84	Ghana	5.55856	-0.20092	558	Kumasi	6.6666	-1.61627	267	95	Combination of outlets	1	Convenience survey				2006-01-02	2006-01-03	17	Artemisinin Derivatives - monotherapy	3770	2	Substandard or falsified	unknown
316	Antimalarial	450	-1	The Quality of Drugs Manufactured in Tanzania		Antony, P.G.R.	1999	East and Central African Journal of Pharmaceutical Sciences	1	Original research article	-1	6	CQ	Chloroquine	220	Tanzania	-6.82292	39.2697	409	Dar es Salaam	-6.82292	39.2697	270	95	Combination of outlets	13	Equivalence study						3	Non-artemisinins	3170	1	Substandard or falsified	unknown
318	Antimalarial	52	10.4314/tjpr.v8i6.3	Pharmaceutical Equivalence of Some Commercial Samples of Artesunate and Amodiaquine Tablets Sold in South-western Nigeria	Nigeria	Odunfa, O. O.	2009	Tropical Journal of Pharmaceutical Research	1	Original research article	http://www.bioline.org.br/pdf?pr09063	1	AQ	Amodiaquine	162	Nigeria	9.06667	7.48333	421	Oyo and Ogun States in southwestern Nigeria	7.83715	3.93465	272	80	Private pharmacy	3	Random survey						5	Non-artemisinins	2134	1	Substandard or falsified	tablets
363	Antimalarial	61	10.1016/s0140-6736(95)91834-5	Quality of chloroquine preparations marketed in Dar es Salaam, Tanzania	Sweden,Tanzania	Abdi, Y.A.	1995	The Lancet	12	Short Communication	http://www.ncbi.nlm.nih.gov/entrez/query.fcgi?cmd=Retrieve&db=PubMed&dopt=Citation&list_uids=7475622	6	CQ	Chloroquine	220	Tanzania	-6.82292	39.2697	409	Dar es Salaam	-6.82292	39.2697	319	97	Unknown	1	Convenience survey						9	Non-artemisinins	8236	1	Substandard or falsified
366	Antimalarial	62	10.1111/j.1365-3156.2006.01769.x	Quality control of active ingredients in artemisinin-derivative antimalarials within Kenya and DR Congo	Belgium	Atemnkeng, M.A.	2007	Tropical Medicine and International Health	1	Original research article	http://www.ncbi.nlm.nih.gov/entrez/query.fcgi?cmd=Retrieve&db=PubMed&dopt=Citation&list_uids=17207150	2	AM	Artemether	116	Kenya	-1.2773	36.8063	424	Nairobi	-1.28333	36.8167	320	80	Private pharmacy	1	Convenience survey				2004-01-01	31/12/2004	7	Artemisinin Derivatives - monotherapy	2560	1	Substandard or falsified
377	Antimalarial	64		Fake antimalarials circulated In Cambodia		Rozendaal, J.	2000	Mekong Malaria Forum	12	Short Communication	-1	4	AS	Artesunate	38	Cambodia	11.5647	104.913	426	Phnom Penh	11.5588	104.917	329	97	Unknown	2	Case reports				31/12/1997	30/12/1999	-1	Artemisinin Derivatives - monotherapy	3211	-1	Falsified
383	Antimalarial	67	10.1046/j.1365-2710.2003.00470.x	Evaluation of the quality of amodiaquine and sulphadoxine/pyrimethamine tablets sold by private wholesale pharmacies in Dar Es Salaam Tanzania	Tanzania,Sweden	Minzi, O.M.S.	2003	Journal of Clinical Pharmacy and Therapeutics	1	Original research article	http://dx.doi.org/10.1046/j.1365-2710.2003.00470.x	1	AQ	Amodiaquine	220	Tanzania	-6.82292	39.2697	409	Dar es Salaam	-6.82292	39.2697	334	89	Wholesalers/importer/distributors	1	Convenience survey						15	Non-artemisinins	2143	2	Substandard or falsified
388	Antimalarial	68	10.1016/S0140-6736(00)05085-6	Fake artesunate in southeast Asia	Thailand,UK,USA,Myanmar,Vietnam,Cambodia	Newton, P.N.	2001	The Lancet	12	Short Communication	http://www.sciencedirect.com/science/article/pii/S0140673600050856	4	AS	Artesunate	38	Cambodia	11.5647	104.913	265	Unknown	12.7552	105.003	336	95	Combination of outlets	1	Convenience survey				1999-01-08	2000-01-08	26	Artemisinin Derivatives - monotherapy	73	7	Falsified
398	Antimalarial	69	10.4314/thrb.v8i1.14271	Assessment of quality of chloroquine tablets sold by drug vendors in Abeokuta, Nigeria		Idowu, O.A.	2006	Tanzania Journal of Health Research - (formerly Tanzania Health Research Bulletin)	12	Short Communication	http://www.ajol.info/index.php/thrb/article/viewFile/14271/15931	6	CQ	Chloroquine	162	Nigeria	9.06667	7.48333	427	Abeokuta	7.16083	3.34833	341	91	All facilites providing medicines included	1	Convenience survey						50	Non-artemisinins	74	3	Substandard or falsified	tablets
401	Antimalarial	71	10.1111/j.1365-2710.2005.00685.x	The quality of sulphadoxine-pyrimethamine and amodiaquine products in the Kenyan retail sector	Nigeria	Amin, A.A.	2005	Journal of Clinical Pharmacy and Therapeutics	1	Original research article	http://www.ncbi.nlm.nih.gov/pubmed/16336288	22	SFD-PYRIM	Sulphadoxine-Pyrimethamine	116	Kenya	-1.2773	36.8063	428	Greater Kisii, Kwale, Bondo and Makueni	-1.81667	37.7833	343	89	Wholesalers/importer/distributors	1	Convenience survey				2002-01-02	30/07/2002	64	Non-artemisinins	77	2	Substandard or falsified
411	Antimalarial	72	10.1186/1475-2875-4-28	The quality of antimalarials available in Yemen	Egypt,Yemen	Abdo-Rabbo, A.	2005	Malaria Journal	1	Original research article	http://www.malariajournal.com/content/4/1/28	6	CQ	Chloroquine	247	Yemen	16.1429	42.2755	429	Lahej Governorate	13.0549	44.8779	345	95	Combination of outlets	1	Convenience survey						40	Non-artemisinins	81	1	Substandard or falsified
418	Antimalarial	73	10.1186/1475-2875-6-22	Medicines informal market in Congo, Burundi and Angola: counterfeit and sub-standard antimalarials	Italy	Gaudiano, M.C.	2007	Malaria Journal	1	Original research article	https://malariajournal.biomedcentral.com/track/pdf/10.1186/1475-2875-6-22.pdf	19	QN	Quinine	52	Democratic Republic of the Congo	-4.31642	15.2983	430	Goma	-11.1	23.05	347	84	Unregistered/unlicensed outlets/facilities	1	Convenience survey				2005-01-08	31/08/2005	10	Non-artemisinins	83	1	Substandard or falsified
432	Antimalarial	77		Quality of Sulfadoxine/Pyrimethamine Tablets Marketed in Dar Es Salaam, Tanzania		Jande, M.B.	2000	East and Central African Journal of Pharmaceutical Sciences	1	Original research article	http://erepository.uonbi.ac.ke:8080/xmlui/handle/123456789/10364	22	SFD-PYRIM	Sulphadoxine-Pyrimethamine	220	Tanzania	-6.82292	39.2697	409	Dar es Salaam	-6.82292	39.2697	368	80	Private pharmacy	1	Convenience survey						9	Non-artemisinins	2644	4	Substandard or falsified
433	Antimalarial	453	10.1067/mcp.2001.114672	Counterfeit and substandard drugs	USA	Reidenberg.M.M	2001	Clinical Pharmacology and Therapeutics	12	Short Communication	http://ascpt.onlinelibrary.wiley.com/hub/issue/10.1002/cpt.2001.69.issue-4/	12	MQ	Mefloquine	196	Senegal	14.6867	-17.4519	440	Dakar	14.75	-17.3333	379	80	Private pharmacy	2	Case reports				1999-01-10	31/10/1999	-1	Non-artemisinins	2625	-1	Substandard or falsified	unknown
439	Antimalarial	89		Evidence for the spectroscopic determination of Artesunate in dosage form	Nigeria	Esimone, C.O.	2008	Journal of Vector Borne Diseases	1	Original research article	http://www.ncbi.nlm.nih.gov/pubmed/19248654	4	AS	Artesunate	162	Nigeria	9.06667	7.48333	242	Unknown	9.76055	7.90841	389	80	Private pharmacy	1	Convenience survey				2006-01-01	31/12/2006	9	Artemisinin Derivatives - monotherapy	112	5	Substandard or falsified
442	Antimalarial	90	-1	In vitro bioequivalence study of nine brands of artesunate tablets marketed in Nigeria		Esimone, C.O.	2008	Journal of Vector Borne Diseases	1	Original research article	http://www.ncbi.nlm.nih.gov/pubmed/18399319	4	AS	Artesunate	162	Nigeria	9.06667	7.48333	242	Unknown	9.76055	7.90841	390	80	Private pharmacy	1	Convenience survey				2006-01-01	31/12/2006	9	Artemisinin Derivatives - monotherapy	3202	1	Substandard or falsified	tablets
477	Antimalarial	104		MALARIA: Dozens Dead In Cambodia From Counterfeit Drugs; More		UN Wire	2000	UN Wire: An Independent News Briefing About the UN	5	Lay Press	-1	12	MQ	Mefloquine	38	Cambodia	11.5647	104.913	448	Siem Reap	13.3622	103.86	430	91	All facilites providing medicines included	2	Case reports				31/12/1998	30/12/1999	-1	Non-artemisinins	123	-1	Substandard or falsified
479	Antimalarial	105	10.1590/S0037-86822011000500010	Quality of essential drugs in tropical countries: evaluation of antimalarial drugs in the Brazilian Health System	Brazil	Nogueira, F.H.A.	2011	Sociedade Brasileira de Medicina Tropical	1	Original research article	http://www.scielo.br/pdf/rsbmt/v44n5/10.pdf	12	MQ	Mefloquine	32	Brazil	-15.7785	-47.9287	187	Unknown	-9.16332	-53.3123	432	89	Wholesalers/importer/distributors	1	Convenience survey				2005-01-06	31/10/2005	1	Non-artemisinins	3206	1	Substandard or falsified	tablets
487	Antimalarial	463	-1	3 held over fake malaria drugs		Bagala, A.	2008	Daily Monitor	5	Lay Press	http://www.monitor.co.ug/News/Education/-/688336/759052/-/item/1/-/g2loj4z/-/index.html	391	PYRIM-SFN	Pyrimethamine-Sulfalene	232	Uganda	0.312965	32.5881	449	Kireka, Wakiso District	0.6	32.5833	440	97	Unknown	19	Seizure				2008-01-10	31/10/2008	-1	Non-artemisinins	4909	-1	Falsified	unknown
505	Antimalarial	164	-1	Antimalarial Medicines in Kenya, Availability, Quality and Registration status		The Pharmacy & Poisons Board, Kenya	2007	Pharmacy & Poisons Board and Division of Malaria Control, Kenya	16	Report	http://apps.who.int/medicinedocs/en/d/Js16424e/	1	AQ	Amodiaquine	116	Kenya	-1.2773	36.8063	143	Unknown	1.27541	37.5678	459	95	Combination of outlets	1	Convenience survey				2006-01-05	31/05/2006	12	Non-artemisinins	3378	1	Substandard or falsified	unknown
518	Antimalarial	81	10.1186/1475-2875-8-172	A stratified random survey of the proportion of poor quality oral artesunate sold at medicine outlets in the Laos â€“ implications for therapeutic failure and drug resistance	Laos,USA,New Zealand,UK	Sengaloundeth, S.	2009	Malaria Journal	1	Original research article	https://www.ncbi.nlm.nih.gov/pmc/articles/PMC2734859/pdf/1475-2875-8-172.pdf	4	AS	Artesunate	122	Lao People's Democratic Republic	17.9653	102.612	454	Xay, Oudomxay, Lao	20.6876	101.989	470	80	Private pharmacy	3	Random survey				2003-01-03	30/06/2003	1	Artemisinin Derivatives - monotherapy	2195	1	Falsified
543	Antimalarial	185	-1	Counterfeit pharmaceuticals: Murder by medicine		Aldhous, P.	2005	Nature	1	Original research article	http://www.nature.com/nature/journal/v434/n7030/full/434132a.html	12	MQ	Mefloquine	38	Cambodia	11.5647	104.913	448	Siem Reap	13.3622	103.86	478	97	Unknown	2	Case reports				1999-01-11	30/11/1999	-1	Non-artemisinins	4926	-1	Falsified
545	Antimalarial	188	DOI: 10.5897/AJPP11.841	Quality survey of some brands of artesunate-amodiaquine in Lagos drug market	Nigeria	Ehianeta, T.	2012	African Journal of Pharmacy and Pharmacology	1	Original research article	http://www.researchgate.net/publication/258330351_Quality_survey_of_some_brands_of_artesunate-_amodiaquine_in_Lagos_drug_market	140	AS+AQ	Artesunate+Amodiaquine Co-blistered	162	Nigeria	9.06667	7.48333	408	Lagos	6.43918	3.42348	480	80	Private pharmacy	1	Convenience survey						11	ACT	145	5	Substandard or falsified	tablets
557	Antimalarial	228	https://doi.org/10.2147/RRTM.S33690	Subsidizing artemisinin-based combination therapies: a preliminary investigation of the Affordable Medicines Facility â€“ malaria	USA,UK,Ghana,Nigeria,Canada	Bate, R.	2012	Research and Reports in Tropical Medicine	1	Original research article	http://www.dovepress.com/subsidizing-artemisinin-based-combination-therapies-a-preliminary-inve-peer-reviewed-article-RRTM	141	AS-AQ-Unk	Artesunate-Amodiaquine Unknown formulation	84	Ghana	5.55856	-0.20092	554	Accra	5.60372	-0.186964	495	80	Private pharmacy	1	Convenience survey				2011-01-05	31/05/2011	16	ACT	147	10	Substandard or falsified	tablets
571	Antimalarial	233	10.1186/1475-2875-11-203	Quality of anti-malarials collected in the private and informal sectors in Guyana and Suriname	Ecuador,USA,Suriname,Guyana	Evans, L	2012	Malaria Journal	1	Original research article	https://www.ncbi.nlm.nih.gov/pubmed/22704709	23	AM-LUM	Artemether-Lumefantrine	95	Guyana	6.80461	-58.1548	471	Barima-Waini, Pomeroon-Supenaam, Demerara-Mahaica, Cuyuni-Mazaruni, Potara-Siparuni, Upper Demerara-Berbice	5.63295	-58.2519	507	95	Combination of outlets	1	Convenience survey				2009-01-06	31/08/2009	1	ACT	2269	1	Substandard or falsified	unknown
589	Antimalarial	469	-1	The quality of antimalarial medicines in western cambodia: A case study along the Thai-Cambodian border		Phanouvong. S	2013	The Southeast Asian Journal of Tropical Medicine and Public Health	1	Original research article	http://www.usp.org/sites/default/files/usp_pdf/EN/cross-border_study_on_quality_of_antimalarials_-_cambodia.pdf	4	AS	Artesunate	38	Cambodia	11.5647	104.913	474	Pailin, Pursat, Battambong, Bantey Meanchey, Oddar Meanchey, Preah Vihear	12.7733	103.448	532	95	Combination of outlets	3	Random survey				31/12/2008	30/10/2011	25	Artemisinin Derivatives - monotherapy	5201	1	Substandard or falsified
609	Antimalarial	278		More falsified antimalarial medicines from the West African region		Minilabs save lives	2013	Facebook	5	Lay Press	https://www.facebook.com/minilab/posts/10152016665189666	23	AM-LUM	Artemether-Lumefantrine	196	Senegal	14.6867	-17.4519	375	Unknown	14.4974	-14.4524	549	95	Combination of outlets	2	Case reports						3	ACT	167	2	Falsified
611	Antimalarial	467	10.1371/journal.pone.0096810	Quality of antimalarial drugs and antibiotics in Papua New Guinea: A survey of the health facility supply chain	Papua New Guinea,Switzerland,Australia	Hetzel, M. W.	2014	PLoS ONE	1	Original research article	http://journals.plos.org/plosone/article?id=10.1371/journal.pone.0096810	1	AQ	Amodiaquine	172	Papua New Guinea	-9.47959	147.189	63	Unknown	-6.05285	143.973	550	95	Combination of outlets	3	Random survey				31/12/2010	30/12/2011	70	Non-artemisinins	170	3	Substandard	tablets
627	Antimalarial	286	10.1016/S2214-109X(14)70279-7	Falsified medicines in Africa: all talk, no action	Laos,UK,USA,Argentina,New Zealand,Germany,Angola,Thailand	Newton, P.N.	2014	The Lancet	9	Reviews	http://www.thelancet.com/journals/langlo/article/PIIS2214-109X(14)70279-7/fulltext?rss=yes	23	AM-LUM	Artemether-Lumefantrine	7	Angola	-8.81241	13.235	432	Luanda	-8.83833	13.2344	561	97	Unknown	19	Seizure				31/05/2012		-1	ACT	8239	-1	Falsified	unknown
628	Antimalarial	472	10.4172/2329-9088.1000166	Cambodian Ministry of Health Takes Decisive Actions in the Fight against Substandard and Counterfeit Medicines	Cambodia,USA	Krech. L.A.	2014	Tropical Medicine & Surgery	1	Original research article	http://www.esciencecentral.org/journals/cambodian-ministry-of-health-takes-decisive-actions-in-the-fight-against-substandard-and-2329-9088.1000166.php?aid=23778	6	CQ	Chloroquine	38	Cambodia	11.5647	104.913	265	Unknown	12.7552	105.003	564	95	Combination of outlets	1	Convenience survey				2005-01-01	30/12/2012	349	Non-artemisinins	3137	15	Substandard or falsified
636	Antimalarial	292	DOI 10.1002/jps.22691	Are Counterfeit or Substandard Anti-Infective Products the Cause of Treatment Failure in Papua New Guinea?	Germany,Papua New Guinea	Nair, A.	2011	Journal of Pharmaceutical Sciences	1	Original research article	http://onlinelibrary.wiley.com/doi/10.1002/jps.22691/abstract;jsessionid=1E77C5B288C5261B0FE3DAE39BF50287.f01t03	1	AQ	Amodiaquine	172	Papua New Guinea	-9.47959	147.189	478	Port Moresby	-9.47962	147.154	569	80	Private pharmacy	3	Random survey				31/10/2009	29/11/2009	6	Non-artemisinins	2293	2	Substandard or falsified	tablets
641	Antimalarial	298	-1	Substandard artemisinin-based antimalarial medicines in licensed retail pharmaceutical outlets in Ghana	Ghana	El-Duah, M.	2012	Journal of Vector Borne Diseases	1	Original research article	http://www.ncbi.nlm.nih.gov/pubmed/23135006	140	AS+AQ	Artesunate+Amodiaquine Co-blistered	84	Ghana	5.55856	-0.20092	558	Kumasi	6.6666	-1.61627	571	80	Private pharmacy	1	Convenience survey				2010-01-02	2010-05-03	5	ACT	173	5	Substandard or falsified	tablets
646	Antimalarial	299	-1	Using High Performance Liquid Chromatography to Quantitate Artemether and Artesunate Anti-Malarial Tablets in the National Capital District, Papua New Guinea		Hehonah, N.T.	2010	Pacific Journal of Medical Sciences	1	Original research article	http://www.pacjmedsci.com/PJMS%20%20Vol%207%20No%201%20July%202010%20N%20Hehonah,%201.pdf	2	AM	Artemether	172	Papua New Guinea	-9.47959	147.189	478	Port Moresby	-9.47962	147.154	575	95	Combination of outlets	1	Convenience survey						27	Artemisinin Derivatives - monotherapy	182	27	Substandard	tablets
650	Antimalarial	300	doi: 10.1186/1475-2875-12-220.	A pilot study on quality of artesunate and amodiaquine tablets used in the fishing community of Tema, Ghana	Ghana	Affum, A.O.	2013	Malaria Journal	1	Original research article	http://www.malariajournal.com/content/12/1/220	140	AS+AQ	Artesunate+Amodiaquine Co-blistered	84	Ghana	5.55856	-0.20092	248	Kpone -on-Sea, Tema	5.69435	0.05034	579	95	Combination of outlets	3	Random survey				2011-01-06	2011-01-09	16	ACT	186	13	Substandard or falsified	blisters
651	Antimalarial	304	10.4236/pp.2013.48081	Quality Assessment of Artemether/Lumefantrine Tablets Sampled from Pharmacies in Accra, Using the MVHimagePCv8.exe Color Software	Ghana	Nyarko, E.A.	2013	Pharmacology & Pharmacy	1	Original research article	http://www.scirp.org/journal/CTA.aspx?paperID=39268#http:// http://www.scirp.org/journal/CTA.aspx?paperID=39268	23	AM-LUM	Artemether-Lumefantrine	84	Ghana	5.55856	-0.20092	554	Accra	5.60372	-0.186964	580	80	Private pharmacy	1	Convenience survey						9	ACT	190	1	Substandard or falsified	tablets
654	Antimalarial	307	-1	Sulphadoxine/Pyrimethamine Tablet Products on the Kenyan Market: Quality Concerns		Kibwage, I.O.	2000	East and Central African Journal of Pharmaceutical Sciences	1	Original research article	https://profiles.uonbi.ac.ke/okibwage/publications/i0kibwage-and-jkngugi-sulphadoxinelpyrimethamine-tablet-products-kenyan-market	22	SFD-PYRIM	Sulphadoxine-Pyrimethamine	116	Kenya	-1.2773	36.8063	424	Nairobi	-1.28333	36.8167	581	89	Wholesalers/importer/distributors	1	Convenience survey						33	Non-artemisinins	191	4	Substandard or falsified	tablets
657	Antimalarial	309	-1	Country Report on Medicines Quality Monitoring Program in Laos (2005-2009)		Food and Drug Department	2010	Food and Drug Department (FDD),Laos	16	Report	http://fdd.gov.la/download/contents_documents/1407835610country%20report%20in%20MQM%20progam%202005-2009.pdf	58	ATM-nd	Antimalarials-not detailed	122	Lao People's Democratic Republic	17.9653	102.612	629	Sayaboury, Oudomxay, Luangnamtha, Luangprabang, Houaphan, Xiengkhuang, Khammouane, Saravane, Sekong, Attapeu, Champasak, Savannakhet	19.2333	101.733	582	95	Combination of outlets	1	Convenience survey				31/12/2008	31/12/2009	42	Antimalarials,unspecified	4680	1	Falsified
660	Antimalarial	310	-1	The Quality of Antimalarial Medicines in Eastern Thailand: A case Study Along the Thai-Cambodian Border	USA,Thailand,Indonesia	Phanouvong, S.	2013	The Southeast Asian Journal of Tropical Medicine and Public Health	1	Original research article	http://www.tm.mahidol.ac.th/seameo/2013-44-3-full/02-5363-1.pdf	4	AS	Artesunate	221	Thailand	13.7533	100.505	480	Si Sa Ket, Ubon Ratchathani, Surin, Buri Ram, Sa Kaeo, Chanthaburi, Trat	15.1186	104.322	583	95	Combination of outlets	3	Random survey						45	Artemisinin Derivatives - monotherapy	2313	1	Substandard or falsified
674	Antimalarial	311	10.1155/2014/806416	Evaluation of the Quality of Artemisinin-Based Antimalarial Medicines Distributed in Ghana and Togo	Ghana,Togo	Osei-Safo, D.	2014	Malaria Research and Treatment	1	Original research article	http://www.hindawi.com/journals/mrt/2014/806416/	4	AS	Artesunate	84	Ghana	5.55856	-0.20092	483	Half-Assini, Takoradi, Winneba and Awatu, Kumasi, Bolgatanga and Sandema, Aflao	6.96096	-1.07525	593	80	Private pharmacy	1	Convenience survey	189	Substandard or falsified	100	2010-01-09	2011-01-04	3	Artemisinin Derivatives - monotherapy	199	3	Substandard or falsified
688	Antimalarial	315	10.1179/1364859411Y.0000000030	Quality of chloroquine tablets available in Africa	Morocco,Malaysia,Yemen	Sawadogo, C.W.	2011	Annals of Tropical Medicine and Parasitology	1	Original research article	http://www.ncbi.nlm.nih.gov/pmc/articles/PMC4100301/	6	CQ	Chloroquine	24	Benin	9.32204	2.31313	380	Unknown	9.3077	2.3158	608	95	Combination of outlets	3	Random survey						2	Non-artemisinins	849	1	Substandard or falsified
689	Antimalarial	486	10.1007/s11096-004-0558-3	The quality of drugs in private pharmacies in Laos: a repeat study in 1997 and 1999.	Sweden	Syhakhang, L.	2004	Pharmaceutical World Science	1	Original research article	https://www.ncbi.nlm.nih.gov/pubmed/15683103	6	CQ	Chloroquine	122	Lao People's Democratic Republic	17.9653	102.612	393	Savannakhet	16.5614	104.752	611	80	Private pharmacy	3	Random survey				1997-01-06	30/06/1997	93	Non-artemisinins	2931	2	Substandard or falsified
698	Antimalarial	314	-1	Correlation of price and quality of medicines: assessment of some Artemisinin antimalarials in Nigeria based on GPHF minilab	Nigeria	Ochekpe, N.A.	2010	International Journal of Drug Development and Research	1	Original research article	http://ijddr.in/drug-development/correlation-of-price-and-quality-of-medicinesassessment-of-some-artemisinin-antimalarials-in-nigeriabased-on-gphf-minilab.pdf	4	AS	Artesunate	162	Nigeria	9.06667	7.48333	1152	Onitsha	6.14533	6.81051	613	95	Combination of outlets	1	Convenience survey						5	Artemisinin Derivatives - monotherapy	2657	1	Substandard or falsified
703	Antimalarial	329	-1	Evaluation of the Quality of Artemether/Lumefantrine, Sulphadoxine/Pyrimethamine and Quinine Sulphate Tablets in Public and private Health Institutions in Lusaka District	ZAMBIA	Luke, A.	2012	University of Zambia	14	Thesis	https://library.adhl.africa/handle/123456789/12487	22	SFD-PYRIM	Sulphadoxine-Pyrimethamine	248	Zambia	-15.4088	28.2824	486	Lusaka	-15.4167	28.2833	616	95	Combination of outlets	3	Random survey				2009-01-09	30/09/2009	430	Non-artemisinins	7722	30	Falsified	tablets
709	Antimalarial	332	10.1159/000204349	Evaluation of the Pharmaceutical Quality of Some Quinine Preparations Sold in Nigeria	Nigeria	Nnamdi, J.A.	2009	Medical Principles and Practice	1	Original research article	http://www.karger.com/Article/PDF/204349	19	QN	Quinine	162	Nigeria	9.06667	7.48333	488	Onitsha, Asaba, Benin City, Warri	5.51667	5.75	621	80	Private pharmacy	1	Convenience survey				2006-01-02	30/06/2006	18	Non-artemisinins	2661	8	Substandard or falsified
719	Antimalarial	339	-1	In vitro evaluation of marketed antimalarial chloroquine phosphate tablets	India	Patel, A.K.	2005	Journal of Vector Borne Diseases	1	Original research article	http://www.ncbi.nlm.nih.gov/pubmed/16457384	6	CQ	Chloroquine	103	India	24.7338	81.3346	490	Gujarat	22.2586	71.1924	634	95	Combination of outlets	1	Convenience survey						7	Non-artemisinins	212	1	Substandard or falsified	tablets
722	Antimalarial	341		The Dissolution Analysis of Sulfadoxine/Pyrimethamine Combination Tablets	South Africa	Badenhorst, L.	2007	Faculty of Health Sciences, School of Pharmacy (Pharmaceutical Chemistry)	14	Thesis	http://dspace.nwu.ac.za/handle/10394/1791	22	SFD-PYRIM	Sulphadoxine-Pyrimethamine	206	South Africa	-25.7459	28.1876	491	Potchefstroom	-26.7145	27.097	635	97	Unknown	8	Laboratory assembled collections						7	Non-artemisinins	2642	1	Substandard or falsified	tablets
728	Antimalarial	352	10.4269/ajtmh.14-0394	Substandard Antimalarials Available in Afghanistan: A Case for Assessing the Quality of Drugs in Resource Poor Settings	Ghana	Lalani, M.	2015	The American Journal of Tropical Medicine and Hygiene	1	Original research article	http://www.ncbi.nlm.nih.gov/pubmed/25897070	6	CQ	Chloroquine	1	Afghanistan	34.5309	69.1367	493	Kunduz, Nangarhar, Ghazni, Herat, Kabul	36.7266	68.8603	640	95	Combination of outlets	3	Random survey				2009-01-08	31/08/2009	77	Non-artemisinins	2630	25	Substandard or falsified
739	Antimalarial	363	10.4269/ajtmh.14-0391	Quality of antimalarials at the epicenter of antimalarial drug resistance: Results from an Overt and Mystery Client Survey in Cambodia	UK,USA	Yeung, S.	2015	The American Journal of Tropical Medicine and Hygiene	1	Original research article	http://www.ajtmh.org/content/journals/10.4269/ajtmh.14-0391	28	AS+MQ	Artesunate-Mefloquine	38	Cambodia	11.5647	104.913	125	Kampong Thom, Kratie, Rattanakiri, Mondulkiri, Battambang, Pailin, Kampot, Oddar Meanchey, Preah Vihear, Siem Riep	13.5844	105.702	652	95	Combination of outlets	3	Random survey				2010-01-11	31/01/2011	203	ACT	214	157	Substandard or falsified	tablets
752	Antimalarial	364	10.4269/ajtmh.14-0574	Collaborative health and enforcement operations on the quality of antimalarials and antibiotics in southeast Asia	France,USA,Laos,Cambodia,Thailand,UK,Singapore,Indonesia	Yong, Y.L.	2015	The American Journal of Tropical Medicine and Hygiene	1	Original research article	https://www.ncbi.nlm.nih.gov/pmc/articles/PMC4455084/	4	AS	Artesunate	38	Cambodia	11.5647	104.913	426	Phnom Penh	11.5588	104.917	661	97	Unknown	12	Control quality - routine				2008-01-04	31/03/2009	10	Artemisinin Derivatives - monotherapy	5231	3	Substandard or falsified	tablets
805	Antimalarial	372	10.1186/s12936-015-0795-z	Assessing the quality of anti-malarial drugs from Gabonese pharmacies using the MiniLabÂ®: a field study	Netherlands,Gabon,Germany,UK	Visser, B.J.	2015	Malaria Journal	1	Original research article	http://www.malariajournal.com/content/14/1/273/abstract	23	AM-LUM	Artemether-Lumefantrine	80	Gabon	0.39466	9.45433	59	Libreville, Franceville, bifoun (Moyen-OgoouÃ©), LambarÃ©nÃ© (Moyen-OgoouÃ©), Fougamou (NgouniÃ©), Mouila (NgouniÃ©), Port-Gentil, Oyem (Woleu Ntem), Bitam, Owendo, Makouke, Gamba, LopÃ©	-0.423118	10.6846	718	80	Private pharmacy	3	Random survey				2014-01-01	31/01/2014	177	ACT	220	1	Falsified
824	Antimalarial	382		Rapid Screening of Pharmaceuticals by Thin Layer Chromatography: analysis of Essential Drugs by Visual Methods	USA	Kenyon, A.S.	1995	Journal of AOAC INTERNATIONAL	1	Original research article	http://layloff.net/articles/rapidscreen.pdf	6	CQ	Chloroquine	214	Swaziland	-26.4287	31.1807	237	Unknown	-26.632	31.4736	734	88	Manufacturer	8	Laboratory assembled collections						1	Non-artemisinins	221	1	Substandard or falsified
825	Antimalarial	383	-1	Quality assessment of chloroquine phosphate tablet marketed in Sri Lanka	Sri Lanka	Farook, R.	2013	ResearchGate	14	Thesis	http://www.researchgate.net/publication/236873359_QUALITY_ASSESSMENT_OF_CHLOROQUINE_PHOSPHATE_TABLET_MARKETED_IN_SRI_LANKA	6	CQ	Chloroquine	210	Sri Lanka	6.88988	79.8783	378	Unknown	7.8731	80.7718	735	95	Combination of outlets	1	Convenience survey						12	Non-artemisinins	222	3	Substandard or falsified	batch
828	Antimalarial	384	-1	Physicochemical equivalence of chloroquine phosphate tablets	Nigeria	Bamiro, O.A.	2004	African Journal of Medicine and Medical Sciences	1	Original research article	http://www.ncbi.nlm.nih.gov/pubmed/15977447	6	CQ	Chloroquine	162	Nigeria	9.06667	7.48333	242	Unknown	9.76055	7.90841	736	99	Other outlet	1	Convenience survey						7	Non-artemisinins	223	3	Substandard or falsified	tablets
833	Antimalarial	389	10.1186/s12936-015-0637-z	Post-marketing surveillance of anti-malarial medicines used in Malawi	Ghana,Malawi	Chikowe, I.	2015	Malaria Journal	1	Original research article	http://www.malariajournal.com/content/pdf/s12936-015-0637-z.pdf	33	AS+SFD-PYRIM	Artesunate+Sulphadoxine-Pyrimethamine	134	Malawi	-13.9826	33.7738	23	Lilonwe, Blantyre, Mzuzu	-13.9892	34.09	737	95	Combination of outlets	1	Convenience survey				30/11/2011	30/01/2012	4	ACT	224	4	Substandard or falsified
844	Antimalarial	391	-1	Chemical Equivalence of Different Brands of Chloroquine Phosphate Tablets in Jos Metropolis	Nigeria	Kolawole, J.A.	2001	West African Journal of Biological Sciences	1	Original research article	http://www.researchgate.net/publication/45360019_Chemical_Equivalence_of_Different_Brands_of_Chloroquine_Phosphate_Tablets_in_Jos_Metropolis	6	CQ	Chloroquine	162	Nigeria	9.06667	7.48333	99	Jos	9.91366	8.87746	744	80	Private pharmacy	1	Convenience survey						12	Non-artemisinins	231	4	Substandard or falsified	tablets
847	Antimalarial	493	10.1097/00007435-200211000-00002	Quality control of antibiotics before the implementation of an STD program in Northern Myanmar.	France,UK	Prazuck.T	2002	Sexually Transmitted Diseases	1	Original research article	http://www.ncbi.nlm.nih.gov/pubmed/12438896	9	DXC	Doxycycline	153	Myanmar	19.7379	96.2085	210	Myitkyina	25.4039	97.381	746	95	Combination of outlets	14	Random and Convenience				1997-01-10	31/10/1997	2	Tetracyclines	233	1	Substandard or falsified	unknown
856	Antimalarial	405		Monitoring the Quality of Antimalarial Medicines Circulating in Kenya(2013)		Division of Malaria Control and Pharmacy and Poisons Board	2013	Ministry of Public Health and Sanitation and Ministry of Medical Services, Kenya	16	Report	http://pharmacyboardkenya.org/search/results?q=Monitoring%20the%20Quality%20of%20Antimalarial%20Medicines%20Circulating%20in%20Kenya(2013)	19	QN	Quinine	116	Kenya	-1.2773	36.8063	195	Kisumu (Nyanza), Kakamega, Eldoret, Nairobi	-1.29294	36.4207	754	95	Combination of outlets	1	Convenience survey				31/12/2012	30/12/2013	77	Non-artemisinins	2940	2	Substandard or falsified
860	Antimalarial	406	10.4236/abb.2015.610067	Quality Control of Selected Antimalarials Sold in the Illicit Market: An Investigation Conducted in Porto-Novo City (Republic of Benin)	Benin	Baba-Moussa, F.	2015	Advances in Bioscience and Biotechnology	1	Original research article	http://www.scirp.org/journal/PaperInformation.aspx?PaperID=60620	23	AM-LUM	Artemether-Lumefantrine	24	Benin	9.32204	2.31313	160	Porto-Novo	6.49722	2.605	757	84	Unregistered/unlicensed outlets/facilities	1	Convenience survey				2011-01-04	31/12/2011	10	ACT	234	5	Substandard or falsified	batch
875	Antimalarial	448	-1	Quality Performance of Drugs Analyzed in the Drug Analysis and Research Unit (DARU) during the Period 2006-2010		Abuga K.O.	2013	East and Central African Journal of Pharmaceutical Sciences	1	Original research article	https://profiles.uonbi.ac.ke/okibwage/files/full_paper.pdf	1	AQ	Amodiaquine	116	Kenya	-1.2773	36.8063	143	Unknown	1.27541	37.5678	765	97	Unknown	12	Control quality - routine				31/12/2005	30/12/2010	2	Non-artemisinins	2413	2	Substandard or falsified
888	Antimalarial	668	-1	Bioavailability of different brands of tetracycline in undernourished subjects	India	Santosh K.K.	1992	International Journal of clinical Pharmacology, Therapy and Toxicology	1	Original research article	https://www.ncbi.nlm.nih.gov/pubmed/1551739	21	TTC	Tetracycline	103	India	24.7338	81.3346	207	Hyderabad and Secunderabad	17.4126	78.4769	775	84	Unregistered/unlicensed outlets/facilities	7	Bioavailability studies						7	Tetracyclines	2989	6	Substandard or falsified	unknown
891	Antimalarial	412		Physiochemical properties of some paediatric formulations of artemether-lumefantrine prescribed for uncomplicated Plasmodium falciparum malaria		Awofisayo Sunday, O.	2015	International Journal of Current Research and Review	1	Original research article	http://www.scopemed.org/?mno=203094	23	AM-LUM	Artemether-Lumefantrine	162	Nigeria	9.06667	7.48333	177	Uyo	5.0417	7.91762	778	80	Private pharmacy	1	Convenience survey						6	ACT	237	6	Substandard or falsified
892	Antimalarial	415	10.4236/ajac.2015.613093	Analytical Tools and Strategic Approach to Detect Poor Quality Medicines, Identify Unknown Components, and Timely Alerts for Appropriate Measures: Case Study of Antimalarial Medicines	Belgium,Congo,Rwanda,Benin	Habyalimana, V.	2015	American Journal of Analytical Chemistry	1	Original research article	http://www.scirp.org/journal/PaperInformation.aspx?paperID=61644	19	QN	Quinine	184	Rwanda	-1.9501	30.0588	206	Unknown	-1.98209	29.8585	780	80	Private pharmacy	1	Convenience survey						3	Non-artemisinins	238	3	Falsified	tablets
894	Antimalarial	420	-1	Quality of Antimalarial Drugs in Malaria Endemic Municipalities of Pangasinan, Philippines		Joshua, A.U.	2016	International Journal of Malaria Research and Reviews	1	Original research article	http://www.resjournals.org/IJMR/ABSTRACT/2016/JANUARY/Ajuonuma_et_al.htm	6	CQ	Chloroquine	175	Philippines	14.6096	121.006	5	Infantar, Mabini, Aguilar, Mangatarem. Municipalities of Pangasinan	15.8814	120.138	784	95	Combination of outlets	1	Convenience survey						12	Non-artemisinins	7134	6	Substandard or falsified
904	Antimalarial	427	-1	Le circuit informel des medicaments a Yaounde et a Niamey : etude de la population des vendeurs et de la qualite des medicaments distribues		Pouillot, R.	2008	Bulletin de la Societe de Pathologie exotique	1	Original research article	http://www.pathexo.fr/documents/articles-bull/T101-2-3117.pdf	6	CQ	Chloroquine	39	Cameroon	3.8718	11.5122	473	YaoundÃ©	3.86667	11.5167	793	95	Combination of outlets	1	Convenience survey				2004-12-11	24/12/2004	20	Non-artemisinins	4228	6	Substandard or falsified
932	Antimalarial	430	-1	Controle de qualite des medicaments antipaludiques dans sept regions (O7) administratives du Mali par Chromatographie sur Couche Mince (CCM) : Operationnalisation des kits minilabs		Sidibe, O.I.	2011	Universite de Bamako	14	Thesis	http://www.keneya.net/fmpos/theses/2011/pharma/pdf/11P34.pdf	19	QN	Quinine	137	Mali	12.653	-7.98648	85	Kayes	14.4468	-11.4379	827	95	Combination of outlets	1	Convenience survey				18/06/2010	2010-07-12	321	Non-artemisinins	3121	57	Substandard or falsified	unknown
948	Antibiotic	442	-1	Quality of Amoxycillin Preparations on the Kenyan Market	Kenya	Kamau.F.N	2003	East and Central African Journal of Pharmaceutical Sciences	1	Original research article	http://www.ajol.info/index.php/ecajps/article/viewFile/9701/14052	117	AMOX	Amoxicillin	116	Kenya	-1.2773	36.8063	424	Nairobi	-1.28333	36.8167	842	95	Combination of outlets	1	Convenience survey						57	Beta-Lactam Antibacterials, Penicillins	258	4	Substandard or falsified	unknown
951	Antibiotic	444	-1	The quality and stability of essential drugs in rural Zimbabwe: Controlled longitudinal study		Nazerali, H	1998	The British Medical Journal (BMJ)	12	Short Communication	http://apps.who.int/medicinedocs/documents/s19770en/s19770en.pdf	85	AMPI	Ampicillin	249	Zimbabwe	-17.8234	31.0502	581	Unknown	-19.0154	29.1549	845	95	Combination of outlets	1	Convenience survey				1991-01-01	30/12/1992	10	Beta-Lactam Antibacterials, Penicillins	263	2	Substandard or falsified	injection
954	Antibiotic	447	10.3923/jbs.2003.940.950	Quality of Marketed Metronidazole Preparations in Bangladesh - An Analytic Overview	India	Ahmed. F	2003	Journal of Biological Sciences	1	Original research article	http://docsdrive.com/pdfs/ansinet/jbs/2003/940-950.pdf	90	MND	Metronidazole	19	Bangladesh	23.7098	90.4071	184	Unknown	23.9265	90.1253	861	80	Private pharmacy	3	Random survey				29/02/2016	29/08/2016	40	Other antibacterials,Imidazole derivatives	289	1	Substandard or falsified	unknown
1003	Antibiotic	449	-1	Quality of ceftriaxone in Pakistan: Reality and resonance	Pakistan	Obaid,A	2009	Pakistan Journal of Pharmaceutical Sciences	1	Original research article	http://www.ncbi.nlm.nih.gov/pubmed/19339236	81	CFTO	Ceftriaxone	168	Pakistan	33.7098	73.0759	33	Unknown	29.0709	68.7938	891	80	Private pharmacy	1	Convenience survey						96	Beta-Lactam Antibacterials, Cephalosporins	329	8	Substandard or falsified	injection
1005	Antibiotic	451	-1	Quality Control Assay of Ampicillin Brands of Capsules in Onitsha Market, Southeastern Nigeria		Okoro.I.A	2007	Research Journal of Pharmacology	1	Original research article	http://medwelljournals.com/abstract/?doi=rjpharm.2007.9.11	85	AMPI	Ampicillin	162	Nigeria	9.06667	7.48333	423	Onitsha, Anambra State	6.13506	6.7715	894	95	Combination of outlets	1	Convenience survey						10	Beta-Lactam Antibacterials, Penicillins	334	5	Substandard or falsified	unknown
1016	Antibiotic	455	10.1002/ddr.20228	Comparative Evaluation of Quality of Doxycycline Formulations Registered in Estonia to Those Registered in the Russian Federation	Estonia	Meos, A.	2008	Drug Development Research	1	Original research article	https://www.researchgate.net/publication/264256038_Comparative_evaluation_of_quality_of_doxycycline_formulations_registered_in_Estonia_to_those_registered_in_the_Russian_Federation	9	DXC	Doxycycline	183	Russian Federation	55.7569	37.6151	468	Tomsk	56.486	84.9486	910	95	Combination of outlets	1	Convenience survey						4	Tetracyclines	359	1	Substandard or falsified	unknown
1025	Antibiotic	461	10.1371/journal.pone.0006003	Pilot study of essential drug quality in two major cities in India	USA,UK,India,Canada	Bate, R.	2009	PLoS ONE	1	Original research article	https://www.ncbi.nlm.nih.gov/pmc/articles/PMC2695555/	75	ETM	Erythromycin	103	India	24.7338	81.3346	438	Delhi	28.6353	77.225	916	80	Private pharmacy	1	Convenience survey				2008-01-06	31/03/2009	61	Macrolides,Lincosamides and Streptogramins	372	8	Substandard or falsified	unknown
1045	Antibiotic	464	-1	Quality of Ampicillin Preparations on the Kenyan Market		Kamau F.N.	2001	East and Central African Journal of Pharmaceutical Sciences	1	Original research article	https://profiles.uonbi.ac.ke/gthoithi/publications/quality-ampicillin-preparations-kenyan-market	85	AMPI	Ampicillin	116	Kenya	-1.2773	36.8063	143	Unknown	1.27541	37.5678	928	95	Combination of outlets	1	Convenience survey						45	Beta-Lactam Antibacterials, Penicillins	395	6	Substandard or falsified	unknown
1050	Antibiotic	465	10.4269/ajtmh.14-0539	Quality of the Antibiotics--Amoxicillin and Co-Trimoxazole from Ghana, Nigeria, and the United Kingdom	UK	Fadeyi.I	2015	The American Journal of Tropical Medicine and Hygiene	1	Original research article	http://www.ajtmh.org/cgi/doi/10.4269/ajtmh.14-0539	117	AMOX	Amoxicillin	162	Nigeria	9.06667	7.48333	408	Lagos	6.43918	3.42348	930	95	Combination of outlets	1	Convenience survey						4	Beta-Lactam Antibacterials, Penicillins	921	1	Substandard or falsified	unknown
1057	Antibiotic	466	10.1186/1471-2334-10-203	Cross-sectional study of availability and pharmaceutical quality of antibiotics requested with or without prescription (Over The Counter) in Surabaya, Indonesia.	Netherlands,Indonesia	Hadi, U.	2010	BMC Infectious Diseases	1	Original research article	http://www.biomedcentral.com/1471-2334/10/203	117	AMOX	Amoxicillin	104	Indonesia	-6.17144	106.828	42	Surabaya	-7.24837	112.753	935	95	Combination of outlets	1	Convenience survey						20	Beta-Lactam Antibacterials, Penicillins	407	4	Substandard or falsified	tablets
1068	Antibiotic	468	-1	Analysis of Co-trimoxazole Products on the Kenyan Market		Kibwage.I	1998	East and Central African Journal of Pharmaceutical Sciences	1	Original research article	https://lirias.kuleuven.be/handle/123456789/56900	110	SMT-TMTP	Sulfamethoxazole-Trimethoprim	116	Kenya	-1.2773	36.8063	424	Nairobi	-1.28333	36.8167	942	95	Combination of outlets	1	Convenience survey				1992-01-01	31/01/1995	22	Sulfonamides and Trimethoprim	418	4	Substandard or falsified	tablets
1071	Antibiotic	470	-1	Comparative evaluation of the biopharmaceutical and chemical equivalence of some commercially available brands of ciprofloxacin hydrochloride tablets	Nigeria	Adegbolagun. O.A	2007	Tropical Journal of Pharmaceutical Research	1	Original research article	http://www.bioline.org.br/pdf?pr07015	113	CIP	Ciprofloxacin	162	Nigeria	9.06667	7.48333	420	Ibadan	7.37884	3.89527	944	80	Private pharmacy	13	Equivalence study						10	Quinolone Antibacterials	423	2	Substandard or falsified	unknown
1074	Antibiotic	471	-1	Drug Alert No. 132 Falsified Medicines West and Central Africa		WHO	2014	The World Health Organization	4	Public alert	http://www.who.int/medicines/publications/drugalerts/Alert_132_FalsifiedMedicinesWestandCentralAfricav2.pdf	117	AMOX	Amoxicillin	161	Niger	13.5098	2.10674	78	Unknown	17.6809	9.44268	945	95	Combination of outlets	10	Recall/warning/alert				31/08/2014		1	Beta-Lactam Antibacterials, Penicillins	4912	1	Falsified	batch
1082	Antibiotic	480	http://dx.doi.org/10.4314/ecajps.v11i3.46286	Drug Quality Control in Kenya: Observation in the Drug Analysis and Research Unit During the Period 2001-2005	Kenya	Thoithi.G.N	2008	East and Central African Journal of Pharmaceutical Sciences	1	Original research article	https://www.researchgate.net/publication/272459027_Drug_Quality_Control_in_Kenya_Observation_in_the_Drug_Analysis_and_Research_Unit_During_the_Period_2001-2005	99	AMPI-CXC	Ampicillin-Cloxacillin	116	Kenya	-1.2773	36.8063	143	Unknown	1.27541	37.5678	975	95	Combination of outlets	12	Control quality - routine				2001-01-01	30/12/2005	3	Beta-Lactam Antibacterials, Penicillins	479	3	Substandard or falsified	capsules
1121	Antibiotic	487	10.1016/0924-8579(94)00064-2	Quality and bioavailability of tetracycline capsules in a Nigerian semi-urban community	Nigeria	Okeke.I	1995	International Journal of Antimicrobial Agents	1	Original research article	https://linkinghub.elsevier.com/retrieve/pii/0924-8579(94)00064-2	21	TTC	Tetracycline	162	Nigeria	9.06667	7.48333	6	Ile-Ife	7.49021	4.54701	1006	95	Combination of outlets	1	Convenience survey						7	Tetracyclines	3130	2	Substandard or falsified
1125	Antimalarial	488	10.1016/s0140-6736(95)92145-1	Drug Quality, a contributor to drug resistance?	UK	Taylor. R.B	1995	The Lancet	12	Short Communication	https://linkinghub.elsevier.com/retrieve/pii/S0140-6736(95)92145-1	6	CQ	Chloroquine	162	Nigeria	9.06667	7.48333	441	Zaria, Sulega y Abuja	11.0819	7.71596	1007	95	Combination of outlets	1	Convenience survey						32	Non-artemisinins	522	2	Substandard or falsified	unknown
1130	Antibiotic	491	10.1016/S1201-9712(02)90070-6	Drugs in the parallel market for the treatment of urethral discharge in Dakar: Epidemiologic investigation and physicochemical tests	Senegal,USA	Sow. P	2002	International Journal of Infectious Disease	1	Original research article	http://ac.els-cdn.com/S1201971202900706/1-s2.0-S1201971202900706-main.pdf?_tid=fcb3d098-c691-11e6-9f8d-00000aab0f6c&acdnat=1482224279_157957df11019af05e9c045589b9747a; https://www.sciencedirect.com/science/article/pii/S0399077X99800997	85	AMPI	Ampicillin	196	Senegal	14.6867	-17.4519	440	Dakar	14.75	-17.3333	1009	84	Unregistered/unlicensed outlets/facilities	1	Convenience survey				13/02/1997	1997-06-03	27	Beta-Lactam Antibacterials, Penicillins	527	21	Falsified	capsules
1145	Antibiotic	495	-1	Which is real, and which is fake?		Dewan.R	2004	Nepali Times	5	Lay Press	http://nepalitimes.com/~nepalitimes/news.php?id=3765#.VdqOB5dDRdg	117	AMOX	Amoxicillin	156	Nepal	27.702	85.3175	105	Rupendehi	27.6021	83.3727	1021	80	Private pharmacy	19	Seizure				31/01/2004	27/02/2004	1200	Beta-Lactam Antibacterials, Penicillins	5089	1200	Falsified	capsules
1166	Antibiotic	505	-1	Stability of essential drugs in the field: Results of a study conducted over a two-year period in Burkina Faso	France	Ballereau.F	1997	The American Journal of Tropical Medicine and Hygiene	1	Original research article	https://www.ncbi.nlm.nih.gov/pubmed/9242314	85	AMPI	Ampicillin	36	Burkina Faso	12.364	-1.52826	862	Bobo-Dioulasso,Nasso	11.3277	-4.89886	1038	88	Manufacturer	15	Stability study						3	Beta-Lactam Antibacterials, Penicillins	572	1	Substandard
1182	Antibiotic	515	-1	Judicial Protection of IPR in China		GlaxoSmithKline	2002	Not available	19	Drug regulation/definitions/supply	-1	117	AMOX	Amoxicillin	162	Nigeria	9.06667	7.48333	242	Unknown	9.76055	7.90841	1056	93	Customs/border depot	19	Seizure				19/12/2000	19/12/2000	11000	Beta-Lactam Antibacterials, Penicillins	4918	11000	Falsified	pack
1183	Antibiotic	518	10.1039/an9952002191	Analysis of amoxycillin in capsules and oral suspensions by high-performance liquid chromatography	UK	Shakoor. O	1995	The Analyst	1	Original research article	http://pubs.rsc.org/en/Content/ArticleLanding/1995/AN/an9952002191#!divAbstract	117	AMOX	Amoxicillin	162	Nigeria	9.06667	7.48333	762	Abuja	9.0667	7.4833	1058	84	Unregistered/unlicensed outlets/facilities	1	Convenience survey						9	Beta-Lactam Antibacterials, Penicillins	595	2	Substandard or falsified	capsules
1191	Antibiotic	561	10.1016/j.jpba.2007.12.032	An LC method for the simultaneous screening of some common counterfeit and sub-standard antibiotics	Italy	Gaudiano.M	2008	Journal of Pharmaceutical and Biomedical Analysis	1	Original research article	http://www.sciencedirect.com/science/article/pii/S0731708507007881	117	AMOX	Amoxicillin	44	Chad	11.3298	17.1072	146	Unknown	15.552	18.8339	1063	84	Unregistered/unlicensed outlets/facilities	1	Convenience survey						1	Beta-Lactam Antibacterials, Penicillins	604	1	Substandard or falsified	unknown
1194	Antibiotic	565	-1	Comparative studies of ciprofloxacin 250 mg tablets available in pakistani market	Pakistan	Hussain.A	2013	Latin American Journal of Pharmacy	1	Original research article	https://www.researchgate.net/publication/236859537_Comparative_Studies_of_Ciprofloxacin_250_mg_Tablets_Available_in_Pakistani_Market	113	CIP	Ciprofloxacin	168	Pakistan	33.7098	73.0759	33	Unknown	29.0709	68.7938	1065	80	Private pharmacy	13	Equivalence study						12	Quinolone Antibacterials	607	1	Substandard	unknown
1196	Antibiotic	574	-1	In-vitro evaluation of the quality of Paracetamol and Co-trimoxazole tablets used in Malawi based on pharmacopoeial standards	Malawi	Khuluza.F	2014	Malawi Medical Journal	1	Original research article	http://www.ncbi.nlm.nih.gov/pmc/articles/PMC4141240/	110	SMT-TMTP	Sulfamethoxazole-Trimethoprim	134	Malawi	-13.9826	33.7738	179	Unknown	-13.5055	33.8479	1067	95	Combination of outlets	3	Random survey						11	Sulfonamides and Trimethoprim	609	4	Substandard or falsified	tablets
1199	Antibiotic	637	10.1016/j.jpba.2013.06.036	Application of an innovative design space optimization strategy to the development of LC methods for the simultaneous screening of antibiotics to combat poor quality medicines	Belgium,Congo,Rwanda	Mbinze.J.K	2013	Journal of Pharmaceutical and Biomedical Analysis	1	Original research article	http://www.sciencedirect.com/science/article/pii/S0731708513002963	98	CFTO-SBT	Ceftriaxone-Sulbactam	52	Democratic Republic of the Congo	-4.31642	15.2983	623	Kinshasa	-4.3208	15.2987	1068	80	Private pharmacy	8	Laboratory assembled collections						3	Combination of beta-lactam and beta-lactamase inhibitor	613	2	Substandard or falsified
1203	Antibiotic	576	10.2165/00044011-200525020-00006	A survey of the quality of generic clarithromycin products from 18 countries	USA	Nightingale.C.H	2005	Clinical Drug Investigation	1	Original research article	https://www.ncbi.nlm.nih.gov/pubmed/17523763	60	CLA	Clarithromycin	11	Argentina	-34.6085	-58.3735	695	Unknown	-38.4161	-63.6167	1071	99	Other outlet	13	Equivalence study						2	Macrolides,Lincosamides and Streptogramins	619	1	Substandard or falsified	tablets
1219	Antibiotic	586	10.1007/BF02853159	A survey of the quality of generic clarithromycin products manufactured in Slovenia and Israel	USA	Nightingale C.H.	2000	Advances in Therapy	1	Original research article	https://www.ncbi.nlm.nih.gov/pubmed/11183454	60	CLA	Clarithromycin	203	Slovenia	46.0512	14.5031	16	Unknown	46.0425	14.6344	1082	97	Unknown	13	Equivalence study						1	Macrolides,Lincosamides and Streptogramins	634	1	Substandard or falsified
1226	Antibiotic	587	-1	Quality control and in vitro bioequivalence studies on four brands of ciprofloxacin tablets commonly sold in Uyo Metropolis, Nigeria	Nigeria	Akpabio.E	2011	Journal of Chemical and Pharmaceutical Research	1	Original research article	http://www.jocpr.com/articles/quality-control-and-in-vitro-bioequivalence-studies-on-four-brands-of-ciprofloxacin-tablets-commonly-sold-in-uyo-metropo.pdf	113	CIP	Ciprofloxacin	162	Nigeria	9.06667	7.48333	177	Uyo	5.0417	7.91762	1086	88	Manufacturer	13	Equivalence study						4	Quinolone Antibacterials	643	1	Substandard or falsified	tablets
1228	Antibiotic	589	-1	Comparative in-vitro quality evaluation of erythromycin stearate tablets marketed in Addis Ababa, Ethiopia	Ethiopia	Birhanu.G	2013	International Journal of Pharmaceutical Sciences Review and Research	1	Original research article	http://ijpsr.com/bft-article/comparative-in-vitro-quality-evaluation-of-erythromycin-stearate-tablets-marketed-in-addis-ababa-ethiopia/?view=fulltext	75	ETM	Erythromycin	71	Ethiopia	9.02273	38.7468	191	Addis Ababa	9.00116	38.7624	1087	95	Combination of outlets	13	Equivalence study						4	Macrolides,Lincosamides and Streptogramins	645	1	Substandard or falsified	tablets
1230	Antibiotic	594	-1	Assessment of physicochemical properties of metronidazole tablets marketed in Zaria, Nigeria		Musa.H	2011	International Journal of Pharmacy and Pharmaceutical Sciences	1	Original research article	http://www.ijppsjournal.com/Vol3Suppl3/773.pdf	90	MND	Metronidazole	162	Nigeria	9.06667	7.48333	227	Zaria	11.0991	7.70655	1088	95	Combination of outlets	13	Equivalence study				20/01/2006	20/02/2006	15	Other antibacterials,Imidazole derivatives	647	7	Substandard or falsified	tablets
1232	Antibiotic	600	10.3109/03639045.2011.628678	Comparative evaluation of pharmaceutical products obtained in Mexico: Augmenting existing scientific data	USA	Karlage.K.L	2012	Drug Development and Industrial Pharmacy	1	Original research article	http://www.tandfonline.com/doi/full/10.3109/03639045.2011.628678?scroll=top&needAccess=true	117	AMOX	Amoxicillin	144	Mexico	19.4319	-99.1329	128	Nogales	31.2829	-110.947	1091	80	Private pharmacy	3	Random survey						2	Beta-Lactam Antibacterials, Penicillins	651	2	Substandard or falsified
1240	Antibiotic	608	-1	Quality assessment of amoxicillin-clavulanate potassium tablets in Lagos, Nigeria	Nigeria	Olanrewaju.O.J	2012	Journal of Chemical and Pharmaceutical Research	1	Original research article	http://jocpr.com/vol4-iss12-2012/JCPR-2012-4-12-5032-5038.pdf	89	AMOX-CLAV	Amoxicillin-Clavulanic acid	162	Nigeria	9.06667	7.48333	408	Lagos	6.43918	3.42348	1096	80	Private pharmacy	13	Equivalence study						6	Beta-Lactam Antibacterials, Penicillins	660	1	Substandard or falsified	tablets
1250	Antibiotic	614	10.1179/1973947814Y.0000000208	Pharmaceutical quality of eight generics of ceftriaxone preparation for injection in Eastern Asia	Switzerland	Arnet	2014	Journal of Chemotherapy	1	Original research article	http://www.tandfonline.com/doi/full/10.1179/1973947814Y.0000000208?scroll=top&needAccess=true	81	CFTO	Ceftriaxone	153	Myanmar	19.7379	96.2085	254	Unknown	21.6	96.2	1106	89	Wholesalers/importer/distributors	13	Equivalence study				2013-01-01	31/01/2013	5	Beta-Lactam Antibacterials, Cephalosporins	671	5	Substandard or falsified	injection
1253	Antibiotic	624	-1	Pharmaceutical evaluation of different brands of Levofloxacin tablets (500MG) available in Pakistan	Pakistan	Akhtar.M.S	2013	International Journal of Current Pharmaceutical Research	1	Original research article	http://www.ijcpr.org/Issues/Vol5Issue1/635.pdf	59	LFX	Levofloxacin	168	Pakistan	33.7098	73.0759	33	Unknown	29.0709	68.7938	1108	97	Unknown	13	Equivalence study						9	Quinolone Antibacterials	674	8	Substandard or falsified
1254	Antibiotic	625	-1	Comparison of medicine quality of the generic formulation of amoxicillin provided by the government of Karnataka with marketed brands - a public health perspective	India	Pais.K.P	2013	International Journal of Pharmaceutical Sciences Review and Research	1	Original research article	http://globalresearchonline.net/journalcontents/v23-1/07.pdf	117	AMOX	Amoxicillin	103	India	24.7338	81.3346	229	Karnataka	14.5818	75.911	1109	83	Government outlets - others	13	Equivalence study				30/09/2012	29/11/2012	12	Beta-Lactam Antibacterials, Penicillins	675	4	Substandard or falsified
1257	Antibiotic	631	10.1179/joc.2003.15.4.357	Pharmaceutical quality of ceftriaxone generic drug products compared with Rocephin	UK	Lambert.P	2003	Journal of Chemotherapy	1	Original research article	https://www.ncbi.nlm.nih.gov/pubmed/?term=Pharmaceutical+quality+of+ceftriaxone+generic+drug+products+compared+with+Rocephin	81	CFTO	Ceftriaxone	235	United Kingdom	51.5063	-0.127144	104	Unknown	54.2232	-2.05905	1110	95	Combination of outlets	13	Equivalence study						34	Beta-Lactam Antibacterials, Cephalosporins	678	3	Substandard or falsified	unknown
1263	Antibiotic	527	10.1186/2050-6511-15-13	A cross-sectional investigation of the quality of selected medicines in Cambodia in 2010	Japan,Cambodia	Yoshida. N	2014	BMC Pharmacology and Toxicology	1	Original research article	http://bmcpharmacoltoxicol.biomedcentral.com/articles/10.1186/2050-6511-15-13	101	CFX	Cefixime	38	Cambodia	11.5647	104.913	631	Phnom penh, Svay Rieng Province, Kandal provinces	11.3303	105.271	1111	95	Combination of outlets	3	Random survey				2010-01-07	31/07/2010	60	Beta-Lactam Antibacterials, Cephalosporins	682	6	Substandard or falsified	tablets
1268	Antibiotic	623	10.14227/DT170210P20	Comparative assessment of the quality control measurements of multisource ofloxacin tablets marketed in Nigeria	Nigeria	Awofisayo.S.O	2010	Dissolution Technologies	1	Original research article	http://www.dissolutiontech.com/DTresour/201005Articles/DT201005_A03.pdf	104	OFX	Ofloxacin	162	Nigeria	9.06667	7.48333	177	Uyo	5.0417	7.91762	1114	80	Private pharmacy	13	Equivalence study						9	Quinolone Antibacterials	689	9	Substandard or falsified	tablets
1270	Antibiotic	634	doi:10.1111/j.1365-3156.2010.02627.x	High failure rate of the dissolution tests for 500-mg amoxicillin capsules sold in Cambodia: is it because of the product or the test method?	Japan,Cambodia	Okumura.J	2010	Tropical Medicine and International Health	1	Original research article	http://onlinelibrary.wiley.com/doi/10.1111/j.1365-3156.2010.02627.x/epdf	117	AMOX	Amoxicillin	38	Cambodia	11.5647	104.913	27	Phnom Penh, Kampong Speu, Kandal, Takeo	11.2482	104.828	1115	80	Private pharmacy	8	Laboratory assembled collections				2007-01-09	30/03/2008	66	Beta-Lactam Antibacterials, Penicillins	691	45	Substandard or falsified	tablets-capsules
1282	Antibiotic	638	-1	Biological Activities of Ciprofloxacin tablets and Gentamicin injections commonly used in Nigeria	Nigeria	Onanuga.A	2012	Journal of Pharmaceutical and Biomedical Analysis	1	Original research article	https://www.researchgate.net/publication/280111480_Biological_Activities_of_Ciprofloxacin_tablets_and_Gentamicin_injections_commonly_used_in_Nigeria	113	CIP	Ciprofloxacin	162	Nigeria	9.06667	7.48333	274	Bayelsa	4.79144	6.03651	1127	95	Combination of outlets	8	Laboratory assembled collections						10	Quinolone Antibacterials	713	6	Substandard or falsified	tablets
1285	Antibiotic	639	10.4172/2161-0444.1000235	In vitro Activity and Evaluation of Quality of Some Selected Penicillins on the Ghanaian Market using Developed HPLC Methods	Ghana	Boadu R.F	2015	Medicinal Chemistry	1	Original research article	http://s3.amazonaws.com/academia.edu.documents/41841456/In_vitro_activity_and_evaluation_of_qual20160201-6510-18q65a6.pdf?AWSAccessKeyId=AKIAIWOWYYGZ2Y53UL3A&Expires=1485229644&Signature=XstLWRTAE6EOPe%2Fw4KZo%2Br4RU%2B8%3D&response-content-disposition=inline%3B%20filename%3DIn_vitro_Activity_and_Evaluation_of_Qual.pdf	117	AMOX	Amoxicillin	84	Ghana	5.55856	-0.20092	154	Accra and Kumasi	6.22067	-1.12721	1129	80	Private pharmacy	1	Convenience survey				2011-01-10	30/05/2012	29	Beta-Lactam Antibacterials, Penicillins	716	5	Substandard or falsified
1293	Antibiotic	642	10.1039/C4AY00748D	Determination of thirteen antibiotics in drug products â€“ A new LC-MS/MS tool for screening drug product quality	Denmark,Ghana	Bekoe.S.O	2014	Analytical Methods	1	Original research article	http://pubs.rsc.org/is/content/articlelanding/2014/ay/c4ay00748d#!divAbstract	117	AMOX	Amoxicillin	84	Ghana	5.55856	-0.20092	634	Unknown	7.94653	-1.02319	1134	95	Combination of outlets	8	Laboratory assembled collections						3	Beta-Lactam Antibacterials, Penicillins	2963	1	Substandard or falsified	unknown
1317	Antibiotic	646	-1	Customs Seizes N12.5m Fake Drugs		Adebowale.S	2014	The Eagle Online	5	Lay Press	http://nigerianobservernews.com/10012014/news/news24.html#.VhTEQytDRdi	110	SMT-TMTP	Sulfamethoxazole-Trimethoprim	162	Nigeria	9.06667	7.48333	263	Ikeja	6.59979	3.35215	1151	97	Unknown	19	Seizure	37	Unknown	100	2014-04-01	2014-04-01	-1	Sulfonamides and Trimethoprim	5039	-1	Falsified	unknown
1328	Antibiotic	652	-1	Quality of Essential Drugs on the Tanzanian Market : Influence of Tropical Climate on in Vitro Dissolution and Bioavailability	Belgium,Tanzania	Risha.P.G	2003	Ghent University Faculty of Pharmaceutical Sciences	14	Thesis	https://biblio.ugent.be/publication/521859/file/1875023	110	SMT-TMTP	Sulfamethoxazole-Trimethoprim	220	Tanzania	-6.82292	39.2697	409	Dar es Salaam	-6.82292	39.2697	1161	95	Combination of outlets	1	Convenience survey						4	Sulfonamides and Trimethoprim	764	2	Substandard or falsified	tablets
1331	Antibiotic	653	-1	Comparative bioequivalence studies of some brands of metronidazole tablets marketed in Zaria, Nigeria		Aliyu, S.	2014	Ahmadu Bello University	14	Thesis	http://kubanni.abu.edu.ng:8080/jspui/bitstream/123456789/6381/1/COMPARATIVE%20BIOEQUIVALENCE%20STUDIES%20OF%20SOME%20BRANDS%20OF%20METRONIDAZOLE%20TABLETS%20MARKETED%20IN%20ZARIA%2C%20NIGERIA.pdf	90	MND	Metronidazole	162	Nigeria	9.06667	7.48333	769	Sabon Gari, Zaria, Tudun Wada, Samaru, Shika	11.0855	7.71994	1163	95	Combination of outlets	13	Equivalence study				30/06/2011	30/07/2011	12	Other antibacterials,Imidazole derivatives	768	7	Substandard or falsified	tablets
1332	Antibiotic	655	10.1111/j.2042-7174.1992.tb00561.x	In vitro assessment of ampicillin capsules marketed in Nigeria	Nigeria	Iwuagwu.M.A	1992	International Journal of Pharmacy Practice	1	Original research article	http://onlinelibrary.wiley.com/doi/10.1111/j.2042-7174.1992.tb00561.x/full	85	AMPI	Ampicillin	162	Nigeria	9.06667	7.48333	249	Benin, Lagos and Ontisha	6.60484	5.04334	1166	95	Combination of outlets	1	Convenience survey						13	Beta-Lactam Antibacterials, Penicillins	775	1	Substandard or falsified	unknown
1337	Antibiotic	657	-1	Quality of co-trimoxazole tablets used for management of opportunistic infections in HIV/AIDS Patients		Kamuhabwa .A.R	2011	International Journal of Pharmaceutical Research	1	Original research article	http://www.us.edu.pl/uniwersytet/jednostki/wydzialy/chemia/acta/ac19/zrodla/07_AC19.pdf	110	SMT-TMTP	Sulfamethoxazole-Trimethoprim	220	Tanzania	-6.82292	39.2697	409	Dar es Salaam	-6.82292	39.2697	1168	95	Combination of outlets	1	Convenience survey						17	Sulfonamides and Trimethoprim	780	4	Substandard or falsified
1346	Antibiotic	661	-1	La qualite des medicaments sur le marche pharmaceutique africain: etude analytique dans trois pays: Cameroun, Madagascar, Tchad		World Health Organization	1995	The World Health Organization	16	Report	http://apps.who.int/medicinedocs/pdf/s2212f/s2212f.pdf#http://apps.who.int/medicinedocs/pdf/s2212f/s2212f.pdf	117	AMOX	Amoxicillin	133	Madagascar	-18.9076	47.5277	234	Tananarive	-18.9149	47.5316	1172	95	Combination of outlets	1	Convenience survey				30/06/1993	27/02/1994	4	Beta-Lactam Antibacterials, Penicillins	3014	1	Substandard or falsified
1370	Antibiotic	1199	10.1590/S1020-49892010000200008	Los medicamentos falsificados en Peru	Peru	Moreno Exebio,LE	2010	Revista Panamericana de Salud Publica	1	Original research article	http://www.scielosp.org/scielo.php?script=sci_arttext&pid=S1020-49892010000200008	100	PENI-unspec	Penicillin - unspecified formulation	174	Peru	-12.0436	-77.0212	551	Unknown	-9.70906	-74.8389	1191	97	Unknown	12	Control quality - routine				2005-01-01	31/12/2008	-1	Beta-Lactam Antibacterials, Penicillins	820	24	Substandard or falsified	unknown
1375	Antibiotic	665	-1	Quality and bioavailability of ampicillin capsules dispensed in a Nigerian semi-urban community	Nigeria	Okeke.I.N	2001	African Journal of Medicine and Medical Sciences	1	Original research article	https://www.researchgate.net/publication/9080233_Quality_and_bioavailability_of_ampicillin_capsules_dispensed_in_a_Nigerian_semi-urban_community	85	AMPI	Ampicillin	162	Nigeria	9.06667	7.48333	6	Ile-Ife	7.49021	4.54701	1196	95	Combination of outlets	13	Equivalence study						5	Beta-Lactam Antibacterials, Penicillins	825	2	Substandard or falsified
1378	Antibiotic	667	-1	Quality Performance of Metronidazole Tablet Products on the Kenyan Market	Kenya	Kibwage.I.O	1991	East African Medical Journal	1	Original research article	https://www.researchgate.net/publication/21219723_Quality_performance_of_metronidazole_tablet_products_on_the_Kenyan_market	90	MND	Metronidazole	116	Kenya	-1.2773	36.8063	143	Unknown	1.27541	37.5678	1200	95	Combination of outlets	13	Equivalence study						11	Other antibacterials,Imidazole derivatives	833	2	Substandard or falsified	tablets
1381	Antibiotic	669	-1	Quality Evaluation of Vancomycin Hydrochloride for Injection		Yu, Tong	2009	Chinese Pharmaceutical Journal	1	Original research article	http://en.cnki.com.cn/Article_en/CJFDTOTAL-ZGYX200921016.htm	96	VCM	Vancomycin	46	China	39.906	116.388	163	Unknown	34.1314	103.037	1202	97	Unknown	20	Prevalence survey - unknown sampling type						10	Other antibacterials,Glycopeptide	836	3	Substandard or falsified
1387	Antimalarial	671	10.1186/s40360-016-0089-2	Quality of Artemisinin-based Combination Therapy for malaria found in Ghanaian markets and public health implications of their use	Ghana,UK,USA	Tivura, M.	2016	BMC Pharmacology and Toxicology	1	Original research article	https://bmcpharmacoltoxicol.biomedcentral.com/articles/10.1186/s40360-016-0089-2	307	ACT-unspec	ACT-unspecificed	84	Ghana	5.55856	-0.20092	321	Kintampo North, Kintampo South, Nkoranza North, Nkoranza South, Techiman North, Techiman South, Tain, Wenchi	7.98022	-2.03621	1207	95	Combination of outlets	3	Random survey				31/12/2010	29/06/2011	254	ACT	842	90	Substandard or falsified	unknown
1416	Antibiotic	680	10.1007/s40801-016-0100-7	Examining the Quality of Medicines at Kenyan Healthcare Facilities: A Validation of an Alternative Post-Market Surveillance Model That Uses Standardized Patients	Kenya,USA	Wafula.F	2016	Drugs - Real World Outcomes	1	Original research article	https://www.ncbi.nlm.nih.gov/pubmed/27888478	89	AMOX-CLAV	Amoxicillin-Clavulanic acid	116	Kenya	-1.2773	36.8063	424	Nairobi	-1.28333	36.8167	1251	95	Combination of outlets	1	Convenience survey						5	Beta-Lactam Antibacterials, Penicillins	4264	1	Substandard or falsified
1421	Antimalarial	306	-1	Strengthening of national capacity in implementation of antimalarial drug quality assurance in Thailand	Thailand,India	Vijaykadga, S.	2006	The Southeast Asian Journal of Tropical Medicine and Public Health	1	Original research article	http://www.tm.mahidol.ac.th/seameo/2006_37_spp3/37sup3_5.pdf	4	AS	Artesunate	221	Thailand	13.7533	100.505	481	Mae Hong Son, Kanchanaburi, Ranong, Chanthaburi	19.16	97.56	1256	95	Combination of outlets	1	Convenience survey				31/10/2003	30/10/2004	13	Artemisinin Derivatives - monotherapy	933	2	Substandard or falsified	unknown
1441	Antibiotic	217	-1	Extent of Spurious (Counterfeit) Medicines in India	India	Sheth, P.D.	2007	South East Asian FIP-WHO Forum of Pharmaceutical Associations	16	Report	http://www.researchgate.net/publication/268519536_EXTENT_OF_SPURIOUS_(COUNTERFEIT)_MEDICINES_IN_INDIA	95	RXT	Roxithromycin	103	India	24.7338	81.3346	238	Unknown	23.3276	78.6044	1284	80	Private pharmacy	1	Convenience survey						14	Macrolides,Lincosamides and Streptogramins	964	4	Substandard or falsified	tablets
1446	Antibiotic	692	10.4269/ajtmh.16-1008	Low Prevalence of Substandard and Falsified Antimalarial and Antibiotic Medicines in Public and Faith-Based Health Facilities of Southern Malawi	Malawi,Kenya,Germany	Khuluza.F	2017	The American Journal of Tropical Medicine and Hygiene	1	Original research article	https://www.ncbi.nlm.nih.gov/pubmed/28219993	76	CPN	Chloramphenicol	134	Malawi	-13.9826	33.7738	386	Blantyre, Chikwawa, Nsanje, Phalombe	-16.3733	35.1136	1290	95	Combination of outlets	3	Random survey				30/11/2014	30/05/2015	6	Amphenicols	973	3	Substandard	capsules
1449	Antibiotic	695	-1	Quality and Affordability of Amoxicillin Generic Products: a patient concern	India	Khan.A.N	2016	International Journal of Pharmacy and Pharmaceutical Sciences	1	Original research article	http://innovareacademics.in/journals/index.php/ijpps/article/view/9182	117	AMOX	Amoxicillin	103	India	24.7338	81.3346	238	Unknown	23.3276	78.6044	1293	84	Unregistered/unlicensed outlets/facilities	1	Convenience survey						46	Beta-Lactam Antibacterials, Penicillins	979	13	Substandard or falsified	tablets-capsules
1451	Antibiotic	698	-1	Quality Assessment of Ten Brands Co-trimoxazole Tablets Compared With The Original Brand in Yemeni Market	Yemen	Alzomor.A.K	2016	International Journal of Biology, Pharmacy and Allied Sciences (IJBPAS)	1	Original research article	http://ijbpas.com/pdf/2016/November/1477928496MS%20IJBPAS%202016%203920.pdf	110	SMT-TMTP	Sulfamethoxazole-Trimethoprim	247	Yemen	16.1429	42.2755	132	Unknown	15.8923	47.7574	1294	84	Unregistered/unlicensed outlets/facilities	13	Equivalence study						10	Sulfonamides and Trimethoprim	981	1	Substandard or falsified	tablets
1457	Antibiotic	704	-1	Accelerated stability and antimicrobial sensitivity studies of amoxicillin dry suspensions marketed in Bangladesh		Haider S.S	2011	Journal of Applied Pharmaceutical Science	1	Original research article	http://imsear.hellis.org/handle/123456789/150989	117	AMOX	Amoxicillin	19	Bangladesh	23.7098	90.4071	184	Unknown	23.9265	90.1253	1297	80	Private pharmacy	1	Convenience survey						10	Beta-Lactam Antibacterials, Penicillins	986	2	Substandard or falsified
1459	Antibiotic	710	10.15585/mmwr.mm6450a2	Fatal Bacterial Meningitis Possibly Associated with Substandard Ceftriaxone â€” Uganda, 2013	Canada	Nickerson J. W	2016	Center for Dease Control and Prevention	16	Report	https://www.cdc.gov/mmwr/preview/mmwrhtml/mm6450a2.htm	81	CFTO	Ceftriaxone	232	Uganda	0.312965	32.5881	591	Unknown	1.3733	32.2903	1298	81	Hospital/health centres	2	Case reports						-1	Beta-Lactam Antibacterials, Cephalosporins	988	-1	Substandard or falsified	injection
1461	Antibiotic	718	10.4269/ajtmh.17-0289	Pharmacopoeial quality of antimicrobial drugs in southern China		Pan, H	2017	The Lancet Global Health	1	Original research article	http://www.ajtmh.org/docserver/fulltext/14761645/98/1/tpmd170289.pdf?expires=1562236327&id=id&accname=guest&checksum=8D13D776E7E61D1D755B1BDF6F0AA0CD	117	AMOX	Amoxicillin	46	China	39.906	116.388	358	Shantou	23.3541	116.682	1324	80	Private pharmacy	3	Random survey				30/04/2013	30/07/2013	114	Beta-Lactam Antibacterials, Penicillins	1001	17	Substandard or falsified	unknown
1472	Antibiotic	721	10.11604/pamj.2015.22.318.7302	Enquete sur la contrefacon de quelques anti-infectieux administres per os commercialises dans la ville de Lubumbashi	Congo,Belgium	Tshilumba, P.M.	2015	Pan African Medical Journal	1	Original research article	http://www.panafrican-med-journal.com/content/article/22/318/full/	85	AMPI	Ampicillin	52	Democratic Republic of the Congo	-4.31642	15.2983	360	Lubumbashi, Katanga	-11.6647	27.4796	1333	95	Combination of outlets	1	Convenience survey				29/07/2012	24/08/2012	14	Beta-Lactam Antibacterials, Penicillins	1012	5	Falsified	capsules
1481	Antibiotic	737	-1	Analysis of amoxicillin in counterfeit antibiotics from the Subcontinent and the Middle East		Idrees, M.	2016	Coventry University	14	Thesis	http://curve.coventry.ac.uk/open/items/025d6f7b-659e-8313-52ce-ff431a7a0fa6/1/	117	AMOX	Amoxicillin	168	Pakistan	33.7098	73.0759	884	Subcontinent and Middle East	30.3753	69.3451	1338	97	Unknown	13	Equivalence study						11	Beta-Lactam Antibacterials, Penicillins	1021	1	Substandard or falsified	capsules
1487	Antibiotic	741	-1	National Drug Survey - The Core Expert Committee		Surinder Singh	2016	National Institute of Biologicals	16	Report	http://nib.gov.in/Drug%20Survey.html	62	AZT	Azithromycin	103	India	24.7338	81.3346	238	Unknown	23.3276	78.6044	1345	95	Combination of outlets	12	Control quality - routine				2015-05-01	2015-08-01	-1	Macrolides,Lincosamides and Streptogramins	1032	1	Substandard or falsified	unknown
1492	Antibiotic	745	10.1111/j.1365-3156.2010.02494.x	Prevalence of counterfeit anthelminthic medicines: a cross-sectional survey in Cambodia	Japan,Cambodia	Khan.M.H	2010	Tropical Medicine and International Health	1	Original research article	https://www.ncbi.nlm.nih.gov/pubmed/20214756	90	MND	Metronidazole	38	Cambodia	11.5647	104.913	27	Phnom Penh, Kampong Speu, Kandal, Takeo	11.2482	104.828	1350	80	Private pharmacy	3	Random survey				2008-04-08	19/08/2008	59	Other antibacterials,Imidazole derivatives	3637	1	Falsified
1494	Antibiotic	748	10.1001/jama.1963.03700150065010	Reversible "Fanconi Syndrome" Caused by Degraded Tetracycline	USA	George W. Frimpter	1963	The Journal of the American Medical Association (JAMA)	1	Original research article	http://jamanetwork.com/journals/jama/article-abstract/664082	21	TTC	Tetracycline	236	United States	38.8904	-77.032	650	New-York State	42.9043	-75.6134	1351	95	Combination of outlets	2	Case reports						-1	Tetracyclines	6589	-1	Substandard or falsified
1499	Antibiotic	724	-1	Evaluation de la qualite du cotrimoxazole 480mg comprime generique vendu dans la ville de Douala (Cameroun)		Nga, E.N.	2016	International Journal of Innovation and Applied Studies	1	Original research article	http://citeweb.info/20160867082	110	SMT-TMTP	Sulfamethoxazole-Trimethoprim	39	Cameroon	3.8718	11.5122	383	Douala city	4.0475	9.7064	1356	80	Private pharmacy	3	Random survey				2014-02-11	17/05/2015	6	Sulfonamides and Trimethoprim	5142	2	Substandard or falsified
1505	Antimalarial	740	-1	Controle de qualite post marketing de medicaments au Burkina Faso: des resultats satisfaisants		Nanga, C.	2005	La Lettre du Centre de Documentation et d'Information sur le Medicament (CEDIM)	16	Report	-1	6	CQ	Chloroquine	36	Burkina Faso	12.364	-1.52826	366	Unknown	12.2383	-1.5616	1361	81	Hospital/health centres	12	Control quality - routine				2004-04-10	2004-03-11	4	Non-artemisinins	1043	1	Substandard or falsified	tablets-bottles
1512	Antibiotic	753	-1	Controle de la qualite de quelques molecules antibiotiques utilisees au Senegal	Senegal	Diop, A.	2009	Medecine Tropicale	1	Original research article	http://www.jle.com/en/MedSanteTrop/2009/69.3/251-254%20Contr%C3%B4le%20de%20la%20qualit%C3%A9%20de%20quelques%20mol%C3%A9cules%20antibiotiques%20utilis%C3%A9es%20au%20S%C3%A9n%C3%A9gal%20(Diop).pdf	117	AMOX	Amoxicillin	196	Senegal	14.6867	-17.4519	440	Dakar	14.75	-17.3333	1366	95	Combination of outlets	20	Prevalence survey - unknown sampling type				2006-09-11	2007-04-03	10	Beta-Lactam Antibacterials, Penicillins	3074	1	Substandard or falsified	unknown
1523	Antimalarial	756	-1	Controle et suivi de la qualite des antipaludiques au Senegal	Senegal	U.S. Agency for International Development	2005	US Agency for International Development (USAID)	16	Report	http://pdf.usaid.gov/pdf_docs/Pnadt554.pdf	6	CQ	Chloroquine	196	Senegal	14.6867	-17.4519	829	Dakar, Kaolack, Richard toll, Touba, Velingara	15.1608	-16.0001	1375	95	Combination of outlets	12	Control quality - routine						103	Non-artemisinins	3725	10	Substandard or falsified	tablets
1531	Antibiotic	757	10.4314/nqjhm.v17i1.12536	Brand Variations In The Physicochemical Properties Of Metronidazole Tablets.	Nigeria	Bamiro.O.A	2007	Nigerian Quarterly Journal of Hospital Medicine	1	Original research article	https://www.researchgate.net/publication/6151752_Brand_variations_in_the_physicochemical_properties_of_metronidazole_tablets	90	MND	Metronidazole	162	Nigeria	9.06667	7.48333	242	Unknown	9.76055	7.90841	1377	95	Combination of outlets	13	Equivalence study						7	Other antibacterials,Imidazole derivatives	2542	1	Substandard or falsified	tablets
1555	Antibiotic	770	-1	Quality evaluation of different Cefradine capsules		Mei, Dan	2002	Chinese Journal of Antibiotics	1	Original research article	http://en.cnki.com.cn/Article_en/CJFDTOTAL-ZKSS200201008.htm	137	CFRA	Cephradine	46	China	39.906	116.388	163	Unknown	34.1314	103.037	1413	97	Unknown	13	Equivalence study						13	Beta-Lactam Antibacterials, Cephalosporins	1119	1	Substandard or falsified	capsules
1556	Antibiotic	772	10.13040/IJPSR.0975-8232.7(5).1991-00	Evaluation Of The Quality Of Some Antibiotics Distributed In Accra And Lagos	Ghana	Osei-Safo.D	2016	International Journal of Pharmaceutical Sciences and Research	1	Original research article	http://ijpsr.com/bft-article/evaluation-of-the-quality-of-some-antibiotics-distributed-in-accra-and-lagos/	62	AZT	Azithromycin	84	Ghana	5.55856	-0.20092	554	Accra	5.60372	-0.186964	1414	95	Combination of outlets	1	Convenience survey				31/08/2012	29/04/2013	8	Macrolides,Lincosamides and Streptogramins	1120	5	Substandard or falsified
1581	Antiretroviral	785	-1	When falsified medicines enter the supply chain: Description of an incident in Kenya and lessons learned for rapid response	USA,Switzerland,Kenya	Cohn, J.	2012	Journal of Public Health Policy	1	Original research article	http://www.ncbi.nlm.nih.gov/pubmed/23172047	152	3TC-AZT-NVP	Lamivudine-Zidovudine-Nevirapine	116	Kenya	-1.2773	36.8063	143	Unknown	1.27541	37.5678	1438	89	Wholesalers/importer/distributors	2	Case reports				2011-01-11	30/11/2011	11500	Combination NRTI-NNRTI	1249	11500	Falsified	pack
1589	Antiretroviral	781	-1	HPLC analysis of generic antiretroviral drugs purchased in Rwanda	Rwanda,Luxembourg	Schuman, M.	2005	Bulletin de la Societe des Sciences Medicales du Grand-Duche de Luxembourg	1	Original research article	http://www.ncbi.nlm.nih.gov/pubmed/17176547	158	NVP	Nevirapine	184	Rwanda	-1.9501	30.0588	463	Kigali	-1.9501	30.0588	1446	89	Wholesalers/importer/distributors	8	Laboratory assembled collections						1	Non nucleoside reverse transcriptase inhibitors	1257	1	Substandard or falsified
1594	Antiretroviral	788	10.1086/383575	Antiretroviral Drug Content in Products from Developing Countries	USA	Penzak, S.R.	2004	Clinical Infectious Diseases	1	Original research article	http://cid.oxfordjournals.org/content/38/9/1317.full	157	LPV-RTV	Lopinavir-Ritonavir	129	Lithuania	54.6898	25.2693	571	Unknown	55.4929	23.4717	1451	97	Unknown	1	Convenience survey						1	Combination PI-PI	1262	1	Substandard or falsified
1607	Antiretroviral	805	-1	Combivir (lamivudine plus zidovudine) Press Release, May 2002		Food and Drug Administration	2002	US Food and Drug Administration (FDA) USA	4	Public alert	http://www.fda.gov/safety/medwatch/safetyinformation/safetyalertsforhumanmedicalproducts/ucm170887.htm	151	3TC-AZT	Lamivudine-Zidovudine	236	United States	38.8904	-77.032	578	Maryland, Connecticut, California, Florida	35.0172	-90.399	1464	97	Unknown	10	Recall/warning/alert						4	Combination NRTI-NRTI	1277	4	Substandard or falsified	capsules
1629	Antiretroviral	818	10.1111/jcpt.12226	Quality of antiretroviral and opportunistic infection medications dispensed from developing countries and Internet pharmacies	USA	Wang, T.	2015	Journal of Clinical Pharmacy and Therapeutics	1	Original research article	http://www.ncbi.nlm.nih.gov/pubmed/25381836	146	EFV	Efavirenz	162	Nigeria	9.06667	7.48333	242	Unknown	9.76055	7.90841	1487	80	Private pharmacy	1	Convenience survey				2009-01-01	31/12/2011	2	Non nucleoside reverse transcriptase inhibitors	1300	2	Substandard or falsified
1649	Antiretroviral	823	-1	Etude retrospective du controle de qualite des antiretroviraux au Laboratoire National de la Sante du Mali (LNS) de 2009 a 2012		Camara, K. A.	2014	Universite des Sciences, Techniques et des Technologies de Bamako	14	Thesis	http://www.keneya.net/fmpos/theses/2013/pharma/pdf/13P33.pdf	155	3TC-D4T	Lamivudine-Stavudine	137	Mali	12.653	-7.98648	371	Unknown	15.7975	-3.20012	1506	97	Unknown	12	Control quality - routine				2009-01-09	31/12/2012	14	Combination NRTI-NRTI	1320	1	Substandard or falsified
1667	Antiretroviral	830	-1	Controle de qualite des medicaments antiretroviraux au Laboratoire National de la Sante du Mali		Tiemoko, M.D.O.	2011	Universite des Sciences, Techniques et des Technologies de Bamako	14	Thesis	http://www.keneya.net/fmpos/theses/2012/pharma/pdf/12P03.pdf	155	3TC-D4T	Lamivudine-Stavudine	137	Mali	12.653	-7.98648	371	Unknown	15.7975	-3.20012	1523	97	Unknown	12	Control quality - routine				2009-01-01	31/12/2010	14	Combination NRTI-NRTI	1338	1	Substandard
1685	Antiretroviral	835	-1	Survey of the quality of antiretroviral medicines circulating in selected African countries		World Health Organization	2007	The World Health Organization	16	Report	http://apps.who.int/medicinedocs/en/m/abstract/Js14230e/	146	EFV	Efavirenz	248	Zambia	-15.4088	28.2824	141	Unknown	-13.9131	27.8164	1540	95	Combination of outlets	3	Random survey				13/06/2005	15/12/2005	6	Non nucleoside reverse transcriptase inhibitors	1357	1	Substandard or falsified
1853	Antiretroviral	836	-1	Medicines Quality Database (MQDB)		U.S Pharmacopeial Convention	2016	United States Pharmacopeia (USP)	18	Online Database	http://www.usp.org/global-health-programs/promoting-quality-medicines-pqmusaid/medicines-quality-database-mqdb	161	D4T	Stavudine	221	Thailand	13.7533	100.505	608	Songkhla	7.1756	100.614	1663	81	Hospital/health centres	21	Unknown				24/07/2008	26/07/2008	4	Nucleoside reverse transcriptase inhibitors	1497	1	Substandard or falsified
1928	Antiretroviral	854	-1	Une demarche qualite pour le controle des medicaments: Cas des ARV		Ciss, M.	2006	Reseau Medicaments et Developpement	11	Other	http://www.who.int/hiv/amds/2)KarimDiop.ppt	161	D4T	Stavudine	196	Senegal	14.6867	-17.4519	375	Unknown	14.4974	-14.4524	1739	95	Combination of outlets	1	Convenience survey						4	Nucleoside reverse transcriptase inhibitors	1571	1	Substandard or falsified
1937	Antiretroviral	821	-1	Controle de la qualite des medicaments antiretroviraux utilises au Senegal	Senegal	Sarr, S. O.	2008	Dakar Medical (Bulletin de la SociÃ©tÃ© MÃ©dicale dâ€™Afrique Noire de Langue FranÃ§aise)	1	Original research article	http://www.ncbi.nlm.nih.gov/pubmed/19626794	162	IDV	Indinavir	196	Senegal	14.6867	-17.4519	375	Unknown	14.4974	-14.4524	1747	81	Hospital/health centres	1	Convenience survey						4	Protease inhibitors	2104	3	Substandard or falsified
1946	Antiretroviral	865	-1	Quality analysis of first line HIV/AIDS medicines dispensed in Lusaka urban district health facilities of Zambia	Zambia	Munkombwe, D.	2010	University of Zambia	14	Thesis	http://dspace.unza.zm/handle/123456789/897	158	NVP	Nevirapine	248	Zambia	-15.4088	28.2824	486	Lusaka	-15.4167	28.2833	1752	83	Government outlets - others	3	Random survey						2	Non nucleoside reverse transcriptase inhibitors	1580	1	Substandard or falsified
1960	Antiretroviral	873	10.4236/oalib.1102923	UV Visible Spectrophotometric Determination of the Quality of Antiretroviral Drugs Distributed in Kinshasa	Congo,Belgium	Kamangu, E.N.	2017	Open Access Library Journal	1	Original research article	http://facmed-unikin.net/uv-visible-spectrophotometric-determination-of-the-quality-of-antiretroviral-drugs-distributed-in-kinshasa/	158	NVP	Nevirapine	52	Democratic Republic of the Congo	-4.31642	15.2983	623	Kinshasa	-4.3208	15.2987	1765	81	Hospital/health centres	1	Convenience survey				20/08/2013	20/01/2014	5	Non nucleoside reverse transcriptase inhibitors	1593	1	Substandard or falsified
1963	Antidiabetic	1038	-1	The Pharmaceutical Quality of Brands of Metformin Tablets in Ogun-State, Nigeria	Nigeria	Ajala. T. O	2014	African Journal of Biomedical Research	1	Original research article	https://www.ajol.info/index.php/ajbr/article/view/108100	206	MET	Metformin	162	Nigeria	9.06667	7.48333	694	Ogun State	6.90983	3.25836	2004	80	Private pharmacy	3	Random survey			0			8	Biguanides	1955	1	Substandard or falsified	unknown
1966	Antidiabetic	1039	10.3109/03639049309050174	Pharmaceutical Quality of Glibenclamide Products: A Multinational Postmarket Comparative Study	Germany	Blume, H	1993	Drug Development and Industrial Pharmacy	1	Original research article	http://dx.doi.org/10.3109/03639049309050174	186	GLY	Glibenclamide	11	Argentina	-34.6085	-58.3735	695	Unknown	-38.4161	-63.6167	2005	95	Combination of outlets	1	Convenience survey						8	Sulphonylureas	1959	3	Substandard or falsified	unknown
1999	Antidiabetic	1041	-1	Pharmaceutical quality of generic sitagliptin tablets compared with Januvia	Syria	Betari, N	2014	Journal of Applied Pharmacy	1	Original research article	https://www.omicsonline.org/peer-reviewed/pharmaceutical-quality-of-generic-sitagliptin-tablets-compared-with-januvia-55958.html	214	STG	Sitagliptin	217	Syrian Arab Republic	33.5192	36.3133	856	Unknown	34.8021	38.9968	2033	97	Unknown	13	Equivalence study						5	DPP-4 inhibitors	1992	2	Substandard or falsified	tablets
2002	Antidiabetic	1042	-1	Comparative evaluation of physicochemical properties of some commercially available brands of metformin HCL tablets in Lagos, Nigeria	Nigeria	Olusola, AM	2012	Journal of Applied Pharmaceutical Science	1	Original research article	http://www.japsonline.com/admin/php/uploads/377_pdf.pdf	206	MET	Metformin	162	Nigeria	9.06667	7.48333	408	Lagos	6.43918	3.42348	2034	80	Private pharmacy	13	Equivalence study						8	Biguanides	1995	6	Substandard or falsified	Brand
2004	Antidiabetic	1043	-1	Quality evaluation of marketed formulation of mouth dissolving voglibose tablets		Chatur, VM	2012	International Journal of Pharmaceutical, Biological and Chemical Sciences	1	Original research article	http://ijpbcs.net/ijpbcsadmin/upload/ijbpcs_5025c071a6e0f.pdf	215	VOG	Voglibose	103	India	24.7338	81.3346	238	Unknown	23.3276	78.6044	2035	80	Private pharmacy	13	Equivalence study						5	Alpha-glucosidase inhibitors	1997	1	Substandard or falsified	tablets
2013	Antidiabetic	1202	10.14227/dt190412p51	In Vitro Equivalence Studies of Generic Metformin Hydrochloride Tablets and Propranolol Hydrochloride Tablets Under Biowaiver Conditions in Lagos State, Nigeria	Nigeria	Oyetunde, OO	2012	Dissolution Technologies	1	Original research article	dx.doi.org/10.14227/DT190412P51#http://dx.doi.org/10.14227/DT190412P51	206	MET	Metformin	162	Nigeria	9.06667	7.48333	408	Lagos	6.43918	3.42348	2270	89	Wholesalers/importer/distributors	13	Equivalence study						5	Biguanides	2031	2	Substandard or falsified	Brand
2017	Antidiabetic	1206	10.5897/AJPP2012.0014	Pharmaceutical evaluation of glibenclamide products available in the Jordanian market	Jordan	El-Sabawi, D	2013	African Journal of Pharmacy and Pharmacology	1	Original research article	https://www.academicjournals.org/journal/AJPP/article-stat/24C96EA36163	186	GLY	Glibenclamide	114	Jordan	31.95	35.9333	725	Unknown	31.9454	35.9284	2274	80	Private pharmacy	13	Equivalence study						6	Sulphonylureas	2035	2	Substandard or falsified	Brand
2023	Antidiabetic	1207	-1	Pharmaceutical evaluation of metformin HCl products available in the Jordanian market		Hamdan, II	2013	Jordan Journal Of Pharmaceutical Sciences	1	Original research article	http://journals.ju.edu.jo/JJPS/article/view/800/797	206	MET	Metformin	114	Jordan	31.95	35.9333	725	Unknown	31.9454	35.9284	2280	97	Unknown	13	Equivalence study						5	Biguanides	2042	1	Substandard or falsified	Brand
2034	Antidiabetic	1218		Pharmaceutical Quality and Policy in Nigeria: Stakeholder Perspectives and Validation of The Mobile Authentication Service	UK	Ebenezer, CJ	2015	UCL School of Pharmacy, London	14	Thesis	http://discovery.ucl.ac.uk/1461259/4/E-thesis_Chioma%20Joy%20Ebenezer_Department%20of%20Practice%20and%20Policy%20UCLSOP_Final%20thesis%20copy.pdf	206	MET	Metformin	162	Nigeria	9.06667	7.48333	408	Lagos	6.43918	3.42348	2292	95	Combination of outlets	3	Random survey				19/10/2011	17/12/2011	179	Biguanides	2052	7	Substandard	pack
2043	Antidiabetic	1232		Prodigy Diabetes Care, LLC 2/22/13		US FDA	2013	US Food and Drug Administration (US FDA)	4	Public alert	http://www.fda.gov/iceci/enforcementactions/warningletters/2013/ucm360148.htm	244	GLU-Met	Glucometer	236	United States	38.8904	-77.032	546	Unknown	39.9125	-100.781	2311	97	Unknown	2	Case reports						4	Medical devices - diabetes	2077	4	Substandard or falsified	Brand
2051	Antibiotic	1253	-1	Survey of the Quality of Anti-Tuberculosis Medicines Circulating in Selected Newly Independent States of The Former Soviet Union		World Health Organization	2011	The World Health Organization	16	Report	https://digicollections.net/medicinedocs/#d/s19053en	104	OFX	Ofloxacin	115	Kazakhstan	51.1894	71.4321	743	Unknown	48.0501	66.8561	2367	81	Hospital/health centres	1	Convenience survey				2009-01-06	31/08/2009	12	Quinolone Antibacterials	4126	1	Substandard or falsified
2059	Antibiotic	1283	10.1186/s13104-017-2507-y	In vitro quality evaluation of leading brands of ciprofloxacin tablets available in Bangladesh	Bangladesh,Peru	Uddin M.S	2017	BMC Health Services Research	1	Original research article	https://bmcresnotes.biomedcentral.com/articles/10.1186/s13104-017-2507-y	113	CIP	Ciprofloxacin	19	Bangladesh	23.7098	90.4071	721	Dhaka	23.8103	90.4125	2472	80	Private pharmacy	13	Equivalence study						10	Quinolone Antibacterials	2098	4	Substandard or falsified	tablets
2067	Antimalarial	1291	10.1136/ bmjgh-2017-000409	Prevalence of substandard and falsified artemisinin-based combination antimalarial medicines on Bioko Island, Equatorial Guinea	Equatorial Guinea,Argentina,UK,USA	Kaur, H	2017	British Medical Journal Global Health (BMJ Global Health)	1	Original research article	https://gh.bmj.com/content/2/4/e000409	3	ART-unspec	Artemisinin-unspecified	68	Equatorial Guinea	3.75229	8.78198	385	Bioko	3.61983	8.74812	2548	80	Private pharmacy	1	Convenience survey				2013-08-06	2013-09-06	21	Artemisinin Derivatives - monotherapy	6096	1	Substandard
2072	Antimalarial	1298	10.4236/ajac.2017.89042	Simple LC Isocratic Methods Development, Validation, and Application in the Analysis of Poor Quality Antimalarial Medicines	Belgium,Rwanda,Benin,Congo	Habyalimana, V.	2017	American Journal of Analytical Chemistry	1	Original research article	https://www.scirp.org/Journal/PaperInformation.aspx?PaperID=79155	4	AS	Artesunate	184	Rwanda	-1.9501	30.0588	206	Unknown	-1.98209	29.8585	2552	95	Combination of outlets	3	Random survey						3	Artemisinin Derivatives - monotherapy	2462	1	Substandard or falsified	injection
2074	Antimalarial	1295	10.2174/1574886312666170616092457.	Detection of Poor Quality Artemisinin-based Combination Therapy (ACT) Medicines Marketed in Benin Using Simple and Advanced Analytical Techniques	Benin,Belgium,Congo,Rwanda	Yemoa.A	2017	Current Drug Safety	1	Original research article	http://www.eurekaselect.com/153340/article	23	AM-LUM	Artemether-Lumefantrine	24	Benin	9.32204	2.31313	749	Cotonou	6.3667	2.4333	2553	95	Combination of outlets	1	Convenience survey						12	ACT	2464	1	Substandard or falsified
2093	Antimalarial	1301	-1	Malaria drug Duo-Cotecxin to be recalled from Kenyan market	Kenya	Daily Nation	2017	Nation.co.ke	5	Lay Press	https://www.nation.co.ke/news/Malaria-drug-Duo-Cotecxin-recalled-Kenya/1056-4227416-dd6okaz/index.html; https://www.businessdailyafrica.com/news/Sub-standard-malaria-drug-set-for-recall/539546-4227582-13b02y7/index.html	34	DHA-PPQ	Dihydroartemisinin-Piperaquine	116	Kenya	-1.2773	36.8063	424	Nairobi	-1.28333	36.8167	2576	84	Unregistered/unlicensed outlets/facilities	1	Convenience survey						1	ACT	2499	1	Substandard	batch
2097	Antibiotic	666	-1	In vitro Analysis and Data Comparison of Market Brands of Ciprofloxacin, Ofloxacin and Levofloxacin	Pakistan	Zaheer .M	2009	Pakistan Journal of Scientific and Industrial Research	1	Original research article	https://www.researchgate.net/publication/289749772_In_vitro_analysis_and_data_comparison_of_market_brands_of_ciprofloxacin_ofloxacin_and_levofloxacin	59	LFX	Levofloxacin	168	Pakistan	33.7098	73.0759	33	Unknown	29.0709	68.7938	2580	84	Unregistered/unlicensed outlets/facilities	20	Prevalence survey - unknown sampling type						4	Quinolone Antibacterials	2503	1	Substandard or falsified	tablets
2100	Antimalarial	1302	10.4172/2167-7689.1000191	Post Marketing Surveillance of Anti-malarial Medicines in Tanzania	Tanzania	Mziray, S.	2017	Pharmaceutical Regulatory Affairs	1	Original research article	https://www.researchgate.net/publication/318217705_Post_Marketing_Surveillance_of_Anti-malarial_Medicines_in_Tanzania	19	QN	Quinine	220	Tanzania	-6.82292	39.2697	368	Unknown	-6.369	34.8888	2582	95	Combination of outlets	12	Control quality - routine				31/12/2011	30/12/2015	409	Non-artemisinins	3199	1	Falsified
2107	Antimalarial	1304	-1	Quantifying the Quality of Antimalarial Drugs in Ghana	USA	Boakye-Agyeman, F.	2017	Walden University Scholar Works	14	Thesis	http://scholarworks.waldenu.edu/dissertations/4502/	23	AM-LUM	Artemether-Lumefantrine	84	Ghana	5.55856	-0.20092	634	Unknown	7.94653	-1.02319	2587	95	Combination of outlets	3	Random survey				2017-03-02	2017-06-06	150	ACT	2514	30	Substandard or falsified	unknown
2109	Antimalarial	1307	10.4269/ajtmh.17-0732	The Quality of Medicines Used in Children and Supplied by Private Pharmaceutical Wholesalers in Kinshasa, Democratic Republic of Congo: A Prospective Survey	Belgium,Congo	Schiavetti, B.	2018	The American Journal of Tropical Medicine and Hygiene	1	Original research article	https://www.ncbi.nlm.nih.gov/pmc/articles/PMC5930909/	23	AM-LUM	Artemether-Lumefantrine	52	Democratic Republic of the Congo	-4.31642	15.2983	623	Kinshasa	-4.3208	15.2987	2590	95	Combination of outlets	3	Random survey				2017-06-04	17/04/2017	79	ACT	2518	46	Substandard or falsified	suspension
2124	Antimalarial	1	10.1371/journal.pone.0003403	A Nationwide Survey of the Quality of Antimalarials in Retail Outlets in Tanzania	Tanzania,UK,USA	Kaur, H.	2008	PLoS ONE	1	Original research article	http://www.plosone.org/article/info:doi/10.1371/journal.pone.0003403	22	SFD-PYRIM	Sulphadoxine-Pyrimethamine	220	Tanzania	-6.82292	39.2697	368	Unknown	-6.369	34.8888	2637	80	Private pharmacy	3	Random survey				25/05/2005	23/09/2005	58	Non-artemisinins	2611	8	Substandard or falsified	tablets
2131	Antibiotic	1324	10.1515/bejeap-2017-0076	Corruption and Medicine Quality in Latin America: A Pilot Study	USA	Bate R	2018	The B.E. Journal of Economic Analysis & Policy	1	Original research article	http://www.aei.org/publication/corruption-and-medicine-quality-in-latin-america-a-pilot-study-2/	113	CIP	Ciprofloxacin	238	Uruguay	-34.8809	-56.1654	759	Montevideo	-34.9011	-56.1645	2656	80	Private pharmacy	1	Convenience survey						78	Quinolone Antibacterials	2682	2	Substandard	unknown
2139	Antidiabetic	1331	-1	A comparative evaluation of the pharmaceutical quality of different brands of metformin hydrochloride tablets available in Abuja, Nigeria		Eraga, S. O.	2017	West African Journal of Pharmacy	1	Original research article	http://www.wapharm.org/wajp/home/abstract.php?id=782&aTitle=A%20comparative%20evaluation%20of%20the%20pharmaceutical%20quality%20of%20different%20brands%20of%20metformin%20hydrochloride%20tablets%20available%20in%20Abuja,%20Nigeria	206	MET	Metformin	162	Nigeria	9.06667	7.48333	762	Abuja	9.0667	7.4833	2677	80	Private pharmacy	13	Equivalence study						10	Biguanides	2716	2	Substandard	tablets
2143	Antibiotic	1337	dx.doi.org/10.4314/ijs.v20i1.16	Quality Assessmernt of Ciprofloxacin Tablets Obtained from Community Pharmacies in Lagos, Nigeria	Nigeria	A. E Joda,	2018	lfe Journal of Science	1	Original research article	https://www.ajol.info/index.php/ijs/article/view/168424	113	CIP	Ciprofloxacin	162	Nigeria	9.06667	7.48333	408	Lagos	6.43918	3.42348	2682	80	Private pharmacy	3	Random survey						16	Quinolone Antibacterials	2726	4	Substandard or falsified	tablets
2147	Antibiotic	78	-1	Drug Quality Control Work in Drug Analysis and Research Unit: Observation During 1991-1995		Kibwage, I.O.	1999	East and Central African Journal of Pharmaceutical Sciences	1	Original research article	http://erepository.uonbi.ac.ke/handle/11295/10357?show=full	100	PENI-unspec	Penicillin - unspecified formulation	116	Kenya	-1.2773	36.8063	143	Unknown	1.27541	37.5678	2697	95	Combination of outlets	12	Control quality - routine				31/12/1990	30/12/1995	30	Beta-Lactam Antibacterials, Penicillins	2745	6	Substandard or falsified	unknown
2171	Antibiotic	48	-1	Drug Quality Control Work in DARU: Observations during 1983-1986	Kenya	Kibwage, I.O.	1992	East African Medical Journal	1	Original research article	http://www.ncbi.nlm.nih.gov/pubmed/1473513	76	CPN	Chloramphenicol	116	Kenya	-1.2773	36.8063	143	Unknown	1.27541	37.5678	2726	95	Combination of outlets	12	Control quality - routine				24/01/1983	30/12/1986	5	Amphenicols	2790	1	Substandard or falsified
2182	Antibiotic	1347	#NAME?	Assessment of the quality of anti-tuberculosis medicines in Almaty, Kazakhstan, 2014	Finland,Tajikistan,Kazakhstan,Switzerland,Germany	Nabirova D	2017	The International Journal of Tuberculosis and Lung Disease	1	Original research article	http://www.ingentaconnect.com/content/iuatld/ijtld/2017/00000021/00000010/art00018;jsessionid=1roltlnim8h5e.x-ic-live-03#	104	OFX	Ofloxacin	115	Kazakhstan	51.1894	71.4321	743	Unknown	48.0501	66.8561	2766	89	Wholesalers/importer/distributors	3	Random survey				31/01/2014	30/03/2014	1	Quinolone Antibacterials	2846	1	Substandard or falsified
2185	Cardiovascular	1348	-1	A Comparative In Vitro Evaluation Of Anti Hypertensive Drugs Products (Methyldopa, Furosemide And Propranolol Tablets) From Local Market, Addis Ababa		Teshome Dires	2005	Addis Ababa University	14	Thesis	http://etd.aau.edu.et/bitstream/handle/123456789/4895/Teshome Dires.pdf?sequence=1&isAllowed=y	387	MEDP	Methyldopa	71	Ethiopia	9.02273	38.7468	191	Addis Ababa	9.00116	38.7624	2776	95	Combination of outlets	13	Equivalence study						3	Antiadrenergics agents, centrally acting	6169	1	Substandard or falsified
2194	Antimalarial	1371	doi:10.1093/trstmh/trx019	Quality of artemisinin-based antimalarial drugs marketed in Nigeria	Nigeria,Bulgaria	Izevbekhai. O	2017	Transactions of the Royal Society of Tropical Medicine and Hygiene	1	Original research article	https://www.ncbi.nlm.nih.gov/pubmed/28460126	23	AM-LUM	Artemether-Lumefantrine	162	Nigeria	9.06667	7.48333	242	Unknown	9.76055	7.90841	2829	84	Unregistered/unlicensed outlets/facilities	1	Convenience survey						10	ACT	2950	2	Substandard or falsified	tablets
2203	Antibiotic	1340	-1	Investigations Of The Quality Medicines Distributed In Myanmar and Cambodia, Through Different Surveys	Japan	Islam, R.	2017	Graduate School of Medical Science & Technology Kanazawa University	14	Thesis	https://kanazawa-u.repo.nii.ac.jp/?action=repository_action_common_download&item_id=43361&item_no=1&attribute_id=31&file_no=1	81	CFTO	Ceftriaxone	153	Myanmar	19.7379	96.2085	281	Yangoon	16.8	96.15	2838	83	Government outlets - others	1	Convenience survey				26/09/2014	2014-03-10	49	Beta-Lactam Antibacterials, Cephalosporins	2968	2	Substandard or falsified	injection
2224	Antimalarial	1381	doi: 10.4269/ajtmh.17-0305	Quality Testing of Artemisinin-Base Antimalarial Drug in Myanmar	China,Myanmar,USA	Guo.S	2017	The American Journal of Tropical Medicine and Hygiene	1	Original research article	https://www.ncbi.nlm.nih.gov/pubmed/28820713	4	AS	Artesunate	153	Myanmar	19.7379	96.2085	773	Bago	17.3333	96.4833	2852	80	Private pharmacy	1	Convenience survey				28/02/2015	29/09/2015	1	Artemisinin Derivatives - monotherapy	3011	1	Falsified	injection
2274	Antimalarial	746	-1	The State of Medicine Quality in the Mekong Sub-Region		Ratanawijitrasin.S	2014	Institut de Recherche sur l'Asie du Sud-Est Contemporaine (IRASEC) Research Institute on Contemporary Southeast Asia	16	Report	http://www.irasec.com/ouvrage.php?id=115&lang=en ; http://projects.msh.org/seam/conference2003/posters/P29-Smine_Poster_%20Malaria%20Mekong.pdf	58	ATM-nd	Antimalarials-not detailed	38	Cambodia	11.5647	104.913	265	Unknown	12.7552	105.003	2921	89	Wholesalers/importer/distributors	12	Control quality - routine				31/12/2001	30/12/2008	519	Antimalarials,unspecified	3184	106	Substandard or falsified
2295	Veterinary	1382	-1	La qualite en 2009 des Oxytetracyclines injectables a usage veterinaire disponibles au Mali		Dicko, S. A. A.	2010	Universite de Bamako	14	Thesis	http://www.keneya.net/fmpos/theses/2010/pharma/pdf/10P69.pdf	97	OTT	Oxytetracycline	137	Mali	12.653	-7.98648	85	Kayes	14.4468	-11.4379	2940	97	Unknown	20	Prevalence survey - unknown sampling type				31/12/2008	30/12/2009	14	Tetracyclines	3228	1	Substandard or falsified	injection
2296	Veterinary	1383	-1	Quality control properties of some brands of veterinary Albendazole boluses common in Nigeria	Nigeria	Gberindyer, F. A.	2014	Journal of Pharmacy and Pharmacology	1	Original research article	https://www.researchgate.net/publication/314947563_Quality_Control_Properties_of_Some_Brands_of_Veterinary_Albendazole_Boluses_Common_in_Nigeria	273	ALB	Albendazole	162	Nigeria	9.06667	7.48333	779	Jos, Kaduna, Makurdi	9.26236	8.20673	2941	80	Private pharmacy	13	Equivalence study						9	Anthelmintic	3229	1	Substandard or falsified	tablets
2304	Veterinary	1384	10.1016/j.actatropica.2016.05.012	Treatment of human and livestock helminth infections in a mobile pastoralist setting at Lake Chad: Attitudes to health and analysis of active pharmaceutical ingredients of locally available anthelminthic drugs.	Switzerland,Chad	Greter, H.	2016	Acta Tropica	1	Original research article	https://www.sciencedirect.com/science/article/pii/S0001706X1630328X?via%3Dihub	273	ALB	Albendazole	44	Chad	11.3298	17.1072	435	N'Djamena	12.1048	15.0445	2943	95	Combination of outlets	1	Convenience survey				31/08/2014	30/03/2015	15	Anthelmintic	3239	7	Substandard or falsified	tablets
2306	Veterinary	1440	-1	Qualite des medicaments veterinaires en circulation au Cameroun et au Senegal		Teko-Agbo, A.	2009	Dakar Medical (Bulletin de la SociÃ©tÃ© MÃ©dicale dâ€™Afrique Noire de Langue FranÃ§aise)	1	Original research article	https://docplayer.fr/amp/14400408-Qualite-des-medicaments-veterinaires-en-circulation-au-cameroun-et-au-senegal.html ; https://drive.google.com/open?id=1647q-hTPeGG1nIOpLrj21nxxpzwSwceZ	97	OTT	Oxytetracycline	39	Cameroon	3.8718	11.5122	780	Douala, Ngaoundere, Yaounde, Ebolowa, Bertoua, Bafoussam, Bamenda, Buea, Garoua, Maroua	6.50256	13.0162	2944	95	Combination of outlets	3	Random survey				2005-01-08	16/09/2005	14	Tetracyclines	3246	1	Falsified	injection
2330	Veterinary	1399	-1	Analyse de la distribution et de la qualite des medicaments veterinaires au Rwanda	Senegal	Ndayisenga, F.	2009	Universite Cheikh Anta Diop de Dakar	14	Thesis	http://www.beep.ird.fr/collect/eismv/index/assoc/TD09-37.dir/TD09-37.pdf	97	OTT	Oxytetracycline	184	Rwanda	-1.9501	30.0588	206	Unknown	-1.98209	29.8585	2965	95	Combination of outlets	1	Convenience survey				2008-03-08	19/10/2008	22	Tetracyclines	3293	12	Substandard or falsified	unknown
2347	Veterinary	1407	-1	Controle de qualite de l'oxytetracycline injectable a usage veterinaire disponible au Mali		Ndong, E. J.	2006	Universite de Bamako	14	Thesis	http://www.keneya.net/fmpos/theses/2006/pharma/pdf/06P35.pdf	97	OTT	Oxytetracycline	137	Mali	12.653	-7.98648	644	Bamako	12.6392	-8.00289	3020	95	Combination of outlets	12	Control quality - routine				30/09/2004	30/10/2005	46	Tetracyclines	3404	13	Substandard or falsified	injection
2375	Veterinary	1416	-1	The regulation role of the national quality control laboratory and results of recent analyses of veterinary anthelmintics in the Kenya market		Rugutt, M. K. A.	2002	Unknown	1	Original research article	-1	313	LVS	Levamisole	116	Kenya	-1.2773	36.8063	143	Unknown	1.27541	37.5678	3039	89	Wholesalers/importer/distributors	12	Control quality - routine						9	Anthelmintic	3438	2	Falsified
2391	Antibiotic	1420	10.4269/ajtmh.17-0779	Toward Point-of-Care Drug Quality Assurance in Developing Countries: Comparison of Liquid Chromatography and Infrared Spectroscopy Quantitation of a Small-Scale Random Sample of Amoxicillin	Canada	Alotaibi N.	2018	The American Journal of Tropical Medicine and Hygiene	1	Original research article	http://www.ajtmh.org/content/journals/10.4269/ajtmh.17-0779?crawler=true&mimetype=application/pdf	117	AMOX	Amoxicillin	52	Democratic Republic of the Congo	-4.31642	15.2983	623	Kinshasa	-4.3208	15.2987	3075	83	Government outlets - others	1	Convenience survey						10	Beta-Lactam Antibacterials, Penicillins	3503	2	Substandard or falsified	capsules
2410	Antibiotic	663	-1	Etude de la qualite des medicaments vendus et dispenses au Cambodge		Gimenez F	1997	Medecine et Maladies Infectieuses	1	Original research article	http://www.bdsp.ehesp.fr/Base/145709/	117	AMOX	Amoxicillin	38	Cambodia	11.5647	104.913	815	Phnom Penh, Takhmao, Prey Veng, Svay rieng, Mondulkiri, Battambang, Sisophon	12.575	105.337	3095	95	Combination of outlets	1	Convenience survey						2	Beta-Lactam Antibacterials, Penicillins	3511	1	Substandard or falsified	capsules
2431	Antibiotic	1422	-1	Physico-chemical and Metal Impurity Assessment of Some Brands of Ciprofloxacin Hydrochloride Tablets Marketed in Kano Metropolis, Nigeria	Nigeria	Shaibu, A. N.	2018	Chemistry & Industry	1	Original research article	https://www.ajol.info/index.php/csj/article/view/173659	113	CIP	Ciprofloxacin	162	Nigeria	9.06667	7.48333	816	Kano	12.0022	8.59196	3104	80	Private pharmacy	13	Equivalence study						20	Quinolone Antibacterials	3537	1	Substandard or falsified	tablets
2436	Antibiotic	1425	-1	Quality Assurance Assessment of Some Commercially Available Erythromycin Stearate Tablets		Obarisiagbon. A. J	2018	UKessay	1	Original research article	https://www.ukessays.com/essays/chemistry/erythromycin-stearate-tablets-quality-assurance-4970.php	75	ETM	Erythromycin	162	Nigeria	9.06667	7.48333	242	Unknown	9.76055	7.90841	3113	97	Unknown	13	Equivalence study						12	Macrolides,Lincosamides and Streptogramins	3559	2	Substandard or falsified	tablets
2441	Veterinary	1427	-1	Spectrophotometric Analysis of Oxytetracycline Brands Available Over-the-Counter for Veterinary Use in South Western Nigeria.	Nigeria	Saba, A. B.	2012	Nigerian Veterinary Journal	1	Original research article	https://www.ajol.info/index.php/nvj/article/view/86427	97	OTT	Oxytetracycline	162	Nigeria	9.06667	7.48333	420	Ibadan	7.37884	3.89527	3116	80	Private pharmacy	13	Equivalence study						12	Tetracyclines	3566	12	Substandard or falsified	injection
2442	Antibiotic	1428	10.1155/2018/1494957	Quality Assessment of Some Essential Childrenâ€™s Medicines Sold in Licensed Outlets in Ashanti Region, Ghana	Ghana	Frimpong G.	2018	Journal of Tropical Medicine	1	Original research article	https://doi.org/10.1155/2018/1494957	113	CIP	Ciprofloxacin	84	Ghana	5.55856	-0.20092	422	Ashanti Region	6.73276	-1.16565	3117	95	Combination of outlets	3	Random survey				31/05/2014	30/08/2016	2	Quinolone Antibacterials	3567	1	Substandard or falsified	suspension
2460	Antimalarial	1423	10.1002/dta.2420	Quality of the antimalarial medicine artemether - lumefantrine in eight cities of the Democratic Republic of the Congo	Germany,Congo	Mufusama. J.P	2018	Institute of Pharmacy and Food Chemistry, University of WÃ¼rzburg, WÃ¼rzburg, Germany	1	Original research article	https://onlinelibrary.wiley.com/doi/abs/10.1002/dta.2420	23	AM-LUM	Artemether-Lumefantrine	52	Democratic Republic of the Congo	-4.31642	15.2983	822	Goma, Kikwit, Matadi, Kinshasa, Kisangani, Lubumbashi, Mbandaka, Mbuji-Mayi	0.51853	25.2008	3127	95	Combination of outlets	1	Convenience survey				30/11/2013	30/03/2014	150	ACT	3613	59	Substandard or falsified	unknown
2465	Antibiotic	1432	-1	Ultraviolet Spectrophotometric Evaluation of Different Brand of Azithromycin Dihydrate Tablets and Capsules Sold in Nigeria	Nigeria	Ukwueze S. E	2018	European Journal of Pharmaceutical and Medical Research	1	Original research article	https://www.researchgate.net/publication/322897048	62	AZT	Azithromycin	162	Nigeria	9.06667	7.48333	242	Unknown	9.76055	7.90841	3134	80	Private pharmacy	13	Equivalence study				31/07/2015	30/08/2015	9	Macrolides,Lincosamides and Streptogramins	3605	1	Substandard or falsified
2469	Veterinary	1439	10.1186/s12917-017-1327-6	Aberrant use and poor quality of trypanocides: a risk for drug resistance in south western Ethiopia	Ethiopia,Senegal,Belgium,Germany,Italy,UK	Tekle, T.	2018	BMC Veterinary Research	1	Original research article	https://www.ncbi.nlm.nih.gov/pubmed/29304792	274	ISOME	Isometamidium	71	Ethiopia	9.02273	38.7468	823	Gaurage, Jimma	7.9797	37.4431	3140	95	Combination of outlets	1	Convenience survey				30/09/2013	30/10/2013	10	Agents against protozoal diseases	3619	2	Substandard or falsified
2487	Veterinary	1465	-1	Quality assessment of veterinary pharmaceuticals: a case of Oxytetracycline and Praziquantel		Adu, A. O.	2016	Kwame Nkrumah University of Science and Technology (KNUST)	14	Thesis	http://ir.knust.edu.gh/bitstream/123456789/9031/1/ABENAA%20OWUSUWAA%20ADU.pdf	97	OTT	Oxytetracycline	84	Ghana	5.55856	-0.20092	154	Accra and Kumasi	6.22067	-1.12721	3174	88	Manufacturer	1	Convenience survey						1	Tetracyclines	3675	1	Substandard or falsified	unknown
2490	Antidiabetic	1467	10.1155/2018/7916368	In Vitro and In Vivo Quality Evaluation of Glibenclamide Tablets Marketed in Addis Ababa, Ethiopia	Ethiopia	Kassahun. H.	2018	Journal of Spectroscopy	1	Original research article	https://doi.org/10.1155/2018/7916368	186	GLY	Glibenclamide	71	Ethiopia	9.02273	38.7468	191	Addis Ababa	9.00116	38.7624	3178	80	Private pharmacy	1	Convenience survey						5	Sulphonylureas	3681	5	Substandard or falsified	tablets
2538	Veterinary	1501	-1	Contribution a la codification, a l'analyse des statistiques d'importation et a l'etude de qualite des medicaments veterinaires en Cote d'Ivoire: cas d'Abidjan, d'Anyama et de Bingerville	Côte d’Ivoire	Assoumy, A. M.	2009	Universite Cheikh Anta Diop de Dakar	14	Thesis	http://www.beep.ird.fr/collect/eismv/index/assoc/TD09-17.dir/TD09-17.pdf	273	ALB	Albendazole	55	CÃ´te d'Ivoire	6.81841	-5.28262	833	Abidjan, Anyama, Bingerville	5.38986	-3.98025	3248	89	Wholesalers/importer/distributors	3	Random survey				14/10/2008	25/11/2008	15	Anthelmintic	3780	1	Substandard or falsified	unknown
2553	Veterinary	1506	-1	Report on the investigation of the quality of diminazene preparations in sub-Saharan Africa		Tettey, J. N. A.	2001	Food and Agriculture Organisation of the United Nations (FAO), Italy	16	Report	-1	322	DIM-FNZ	Diminazen-Phenazone	7	Angola	-8.81241	13.235	668	Unknown	-8.94759	13.2985	3257	95	Combination of outlets	20	Prevalence survey - unknown sampling type						2	Agents against protozoal diseases	3804	1	Substandard or falsified	injection
2579	Antibiotic	1508	-1	Application of Total Error Strategy in Validation of Affordable and Accessible UV-Visible Spectrophotometric Methods for Quality Control of Poor Medicines	Belgium,Congo	Mbinze J K	2015	American Journal of Analytical Chemistry	1	Original research article	https://www.researchgate.net/profile/Philippe_Hubert/publication/271137599_Application_of_Total_Error_Strategy_in_Validation_of_Affordable_and_Accessible_UV-Visible_Spectrophotometric_Methods_for_Quality_Control_of_Poor_Medicines/links/54becac40cf2f6bf4e048376.pdf	90	MND	Metronidazole	52	Democratic Republic of the Congo	-4.31642	15.2983	577	Unknown	-2.18575	23.4796	3270	97	Unknown	8	Laboratory assembled collections						3	Other antibacterials,Imidazole derivatives	3830	2	Substandard or falsified	bottle
2583	Antibiotic	752	-1	Microbiological Assay of Two Selected Products of Ceftriaxone Powder for Injection from Pharmaceuticals' Market in Sudan	Sudan	Idries, A.M.	2014	Sudan Journal of Medical Sciences	1	Original research article	https://www.ajol.info/index.php/sjms/article/view/114531	81	CFTO	Ceftriaxone	211	Sudan	15.5909	32.5188	124	Unknown	16.7563	29.8258	3281	97	Unknown	13	Equivalence study						3	Beta-Lactam Antibacterials, Cephalosporins	3847	1	Substandard or falsified	injection
2584	Antibiotic	1517	-1	AuroMedics Pharma LLC Issues Voluntary Nationwide Recall of Piperacillin and Tazobactam for Injection 3.375 grams per vial, Due to Presence of Particulates Identified as Glass and Silicone Material		U.S FDA	2018	US Food and Drug Administration (FDA) USA	4	Public alert	https://www.fda.gov/safety/recalls/ucm615383.htm	373	PIP-TAZO	Piperacillin-Tazobactam	236	United States	38.8904	-77.032	546	Unknown	39.9125	-100.781	3282	81	Hospital/health centres	10	Recall/warning/alert	197	Substandard	100			2	Combination of beta-lactam and beta-lactamase inhibitor	5022	2	Substandard	injection
2591	Antibiotic	1521	-1	Quality Assessment of Various Brands of Ciprofloxacin Hydrochloride Tablets Sold In Uyo Metropolis	Nigeria	Igboasoiyi A. C	2018	Nigerian Journal of Pharmaceutical and Applied Science Research	1	Original research article	https://www.researchgate.net/publication/325631347_Quality_Assessment_of_Various_Brands_of_Ciprofloxacin_Hydrochloride_Tablets_Sold_In_Uyo_Metropolis	113	CIP	Ciprofloxacin	162	Nigeria	9.06667	7.48333	177	Uyo	5.0417	7.91762	3288	80	Private pharmacy	13	Equivalence study						10	Quinolone Antibacterials	3856	2	Substandard or falsified	tablets
2597	Cardiovascular	1524	10.4269/ajtmh.2009.09-0109	Influence of Tropical Climate Conditions on the Quality of Antihypertensive Drugs from Rwandan Pharmacies	Rwanda,Belgium	Twagirumukiza, M	2009	The American Journal of Tropical Medicine and Hygiene	1	Original research article	https://www.ncbi.nlm.nih.gov/pubmed/19861610	386	CAPT	Captopril	184	Rwanda	-1.9501	30.0588	839	Kigali,Butare	-1.97058	30.1044	3294	95	Combination of outlets	1	Convenience survey						5	Angiotensin-converting enzyme (ACE) inhibitors	3863	1	Substandard or falsified
2603	Antimalarial	1526	-1	Shortage causes supply of fake quinine tablets in Cameroon		Minilabs save lives	2018	Minilabs save lives	5	Lay Press	https://www.facebook.com/minilab/photos/a.194864549665/10156288646114666/?type=3&theater	19	QN	Quinine	39	Cameroon	3.8718	11.5122	671	Unknown	5.44285	12.4951	3302	81	Hospital/health centres	2	Case reports				2018-09-07	2018-09-07	60000	Non-artemisinins	3874	60000	Falsified	tablets
2613	Antibiotic	1528	-1	Incidence of Substandard Medicines in Khartoum, Sudan in 2009-2010: Results of Medicines Quality Monitoring Survey		Idries. A	2011	University of Khartoum	1	Original research article	https://www.researchgate.net/publication/316332894_Results_of_Medicines_Quality_Monitoring_Survey	113	CIP	Ciprofloxacin	211	Sudan	15.5909	32.5188	832	Khartoum	15.5007	32.5599	3313	95	Combination of outlets	1	Convenience survey				31/12/2008	30/12/2010	3	Quinolone Antibacterials	3883	1	Substandard or falsified	capsules
2617	Antibiotic	1530	-1	Quality evaluation and in vitro interaction studies between levofloxacin 250mg and diclofenac sodium 50mg tablets	Pakistan	Fayyaz. M	2014	Pakistan Journal of Pharmaceutical Sciences	1	Original research article	https://www.ncbi.nlm.nih.gov/pubmed/?term=Quality+evaluation+and+in+vitro+interaction+studies+between+levofloxacin+250mg+and+diclofenac+sodium+50mg+tablets	59	LFX	Levofloxacin	168	Pakistan	33.7098	73.0759	33	Unknown	29.0709	68.7938	3316	95	Combination of outlets	13	Equivalence study						6	Quinolone Antibacterials	3887	1	Substandard or falsified	tablets
2619	Antibiotic	1532	10.1186/2050-6511-14-33	Effects of packaging and storage conditions on the quality of amoxicillin-clavulanic acid - an analysis of Cambodian samples.	Japan,Armenia,Cambodia,Mexico	Khan M. H	2013	BMC Pharmacology and Toxicology	1	Original research article	http://www.ncbi.nlm.nih.gov/pubmed/?term=23773420	89	AMOX-CLAV	Amoxicillin-Clavulanic acid	38	Cambodia	11.5647	104.913	27	Phnom Penh, Kampong Speu, Kandal, Takeo	11.2482	104.828	3317	95	Combination of outlets	3	Random survey				30/06/2009	30/08/2009	59	Beta-Lactam Antibacterials, Penicillins	3889	24	Substandard or falsified	tablets
2629	Antibiotic	1538	10.4236/pp.2013.47074	The Quality of Medicines in Community Pharmacies in Riyadh, Saudi Arabia: A Lot Quality Assurance Sampling (LQAS)-Based Survey	Japan,Saudi Arabia	Khojah H. M. J	2013	Pharmacology & Pharmacy	1	Original research article	https://www.scirp.org/journal/PaperInformation.aspx?PaperID=37570	117	AMOX	Amoxicillin	195	Saudi Arabia	24.6473	46.7146	722	Riyadh	24.7136	46.6753	3333	80	Private pharmacy	18	LQAS				20/09/2010	2012-06-02	83	Beta-Lactam Antibacterials, Penicillins	3909	9	Substandard or falsified
2632	Veterinary	1540	10.1186/s12917-017-1054-z	National post-market surveillance assessment of veterinary medicines in Korea during the past decade	South Korea	Kang, J. W.	2017	BMC Veterinary Research	1	Original research article	https://www.ncbi.nlm.nih.gov/pmc/articles/PMC5441046/	136	ATB-unspec	Antibiotic-unspecified	119	Republic of Korea	37.5571	126.977	504	Unknown	36.2081	128.046	3335	95	Combination of outlets	12	Control quality - routine				31/12/2005	30/12/2016	9504	Antibiotics, unspecified	3910	103	Substandard or falsified	unknown
2634	Antibiotic	1541	-1	Preliminary Survey of Counterfeiting of Albendazole and Metronidazole Marketed in Lubumbashi	Congo	Tshilumba, Pierrot Mwamba	2016	International Journal of Pharmacy and Pharmaceutical Sciences	1	Original research article	https://innovareacademics.in/journals/index.php/ijpps/article/view/11855	90	MND	Metronidazole	52	Democratic Republic of the Congo	-4.31642	15.2983	586	Lubumbashi	-11.6647	27.4796	3337	95	Combination of outlets	3	Random survey				14/12/2014	2015-09-01	15	Other antibacterials,Imidazole derivatives	3914	3	Falsified	unknown
2637	Veterinary	1543	10.1186/s13570-017-0081-5	Quality of veterinary pharmaceuticals and their use by pastoralists in the Far North Region of Cameroon	Cameroon,USA	Vougat Ngom, R. R. B.	2017	Pastoralism Journal	1	Original research article	https://pastoralismjournal.springeropen.com/articles/10.1186/s13570-017-0081-5	97	OTT	Oxytetracycline	39	Cameroon	3.8718	11.5122	841	Far North	12.3712	14.6588	3338	95	Combination of outlets	1	Convenience survey						9	Tetracyclines	3916	9	Substandard or falsified	injection
2659	Veterinary	1554	0.1371/journal.pone.0124267	Quality of Antimicrobial Products Used in Striped Catfish (Pangasianodon hypophthalmus) Aquaculture in Vietnam	Vietnam,Denmark,Belgium	Phu T. M.	2015	PLoS ONE	1	Original research article	https://curis.ku.dk/ws/files/159671087/Quality_of_antimicrobial_products_used_in_striped_catfish_Pangasianodon_hypophthalmus_aquaculture_in_Vietnam.pdf	110	SMT-TMTP	Sulfamethoxazole-Trimethoprim	242	Viet Nam	21.0319	105.82	842	Dong Thap Province, Cao Lanh District	10.4409	105.696	3382	99	Other outlet	1	Convenience survey						4	Sulfonamides and Trimethoprim	3960	2	Substandard or falsified
2696	Antibiotic	1551	10.13040/IJPSR.0975-8232.8(7).3133-37	In Vitro Dissolution Testing for Therapeutic Equivalence of Metronidazole Immediate Release Tablets Available in Karachi, Pakistan	Pakistan,United Arab Emirates	Fatima. S	2017	International Journal of Pharmaceutical Sciences and Research	1	Original research article	http://ijpsr.com/bft-article/in-vitro-dissolution-testing-for-therapeutic-equivalence-of-metronidazole-immediate-release-tablets-available-in-karachi-pakistan/?view=fulltext	90	MND	Metronidazole	168	Pakistan	33.7098	73.0759	134	Karachi	24.9477	67.0846	3426	97	Unknown	13	Equivalence study						3	Other antibacterials,Imidazole derivatives	4019	2	Substandard or falsified
2698	Veterinary	682	10.5923/j.ajmms.20160606.05	Drug Counterfeiting: The Situation in the Gaza Strip	Palestine,Germany	Abuiriban.M	2016	American Journal of Medicine and Medical Sciences	1	Original research article	http://article.sapub.org/10.5923.j.ajmms.20160606.05.html	132	ENR	Enrofloxacin	170	Palestine	31.8985	35.2005	327	Gaza Strip	31.5226	34.4536	3430	95	Combination of outlets	12	Control quality - routine						2	Quinolone Antibacterials	4022	2	Falsified	unknown
2735	Antibiotic	999	-1	Medicines for women and children - Quality and availability of selected life-saving reproductive health medicines in developing countries		World Health Organization	2015	The World Health Organization	16	Report	https://www.who.int/publications/i/item/survey-of-the-quality-of-medicines-identified-by-the-united-nations-commission-on-life-saving-commodities-for-women-and-children	122	GEN	Gentamicin	162	Nigeria	9.06667	7.48333	408	Lagos	6.43918	3.42348	3531	89	Wholesalers/importer/distributors	1	Convenience survey				2013-08-01	29/11/2013	3	Aminoglycoside Antibacterials	4202	1	Substandard or falsified
2782	Cardiovascular	163	-1	Report on countrywide survey for spurious drugs		Central Drugs Standard Control Organisation, Ministry of Health and Family Welfare, Government of India	2009	Central Drugs Standard Control Organisation CDSCO, India	16	Report	http://www.cdsco.nic.in/writereaddata/REPORT_BOOK_13-7-10.pdf	298	AMLO	Amlodipine	103	India	24.7338	81.3346	729	Nationwide	28.6353	77.225	3569	95	Combination of outlets	1	Convenience survey				31/10/2008	30/12/2008	135	Ca channels blockers, Dihydropyridine derivatives	4261	1	Substandard or falsified
2816	Antimalarial	79	-1	Molecular Epidemiology of malaria in Cameroon. XIX. Quality of antimalarial drugs used for self-medication		Basco, L.K.	2004	The American Journal of Tropical Medicine and Hygiene	1	Original research article	http://www.ajtmh.org/content/70/3/245.abstract	6	CQ	Chloroquine	39	Cameroon	3.8718	11.5122	437	Maroua and Garoua in the Sahelianfar north to Sangelima and Djoum in the south, Bamenda and Buea in the west, and Garoua-Boulai in the east	5.88741	14.5509	3607	84	Unregistered/unlicensed outlets/facilities	1	Convenience survey				31/12/2000	30/12/2002	133	Non-artemisinins	4302	42	Falsified
2845	Antibiotic	1592	10.1016/j.xphs.2018.06.012	Drug Quality in South Africa: A field test	Germany,South Africa	Lehmann A	2018	Journal of Pharmaceutical Sciences	1	Original research article	https://www.ncbi.nlm.nih.gov/pubmed/29936204	89	AMOX-CLAV	Amoxicillin-Clavulanic acid	206	South Africa	-25.7459	28.1876	840	Gauteng, Northern cape, Kwa-Zulu-Natal	-27.6666	26.9278	3640	80	Private pharmacy	3	Random survey				2016-10-07	2016-04-09	135	Beta-Lactam Antibacterials, Penicillins	4364	2	Substandard or falsified
2854	Antibiotic	1595	10.1371/journal.pone.0207911	Quality of medicines in southern Togo: Investigation of antibiotics and of medicines for non-communicable diseases from pharmacies and informal vendors	Germany	Schafermann S.	2018	PLoS ONE	1	Original research article	https://doi.org/10.1371/journal. pone.0207911	117	AMOX	Amoxicillin	223	Togo	6.12658	1.22783	864	Kpalime	6.57043	0.18069	3648	80	Private pharmacy	1	Convenience survey				31/01/2017	27/02/2017	2	Beta-Lactam Antibacterials, Penicillins	4359	1	Substandard or falsified	unknown
2859	Antibiotic	1596	10.26479/2018.0405.50	Stability of Reconstituted Cefadoxil Oral Suspension Using Three Type of water at different storage condition	Yemen	Alzomor A. K. Y.	2018	Research Journal of Life Sciences,Bioinformatics Pharmaceutical and Chemical Sciences	1	Original research article	https://www.researchgate.net/publication/328262538	71	CFD	Cefadroxil	247	Yemen	16.1429	42.2755	865	Sana'a City	15.3553	44.2137	3650	97	Unknown	15	Stability study						3	Beta-Lactam Antibacterials, Cephalosporins	4376	1	Substandard or falsified
2860	Antibiotic	1597	-1	A Survey of the Quality of Generic Clarithromycin Products from 13 Countries	USA	Nightingale C.H.	2000	Clinical Drug Investigation	1	Original research article	https://link.springer.com/article/10.2165/00044011-200019040-00007	60	CLA	Clarithromycin	238	Uruguay	-34.8809	-56.1654	147	Unknown	-32.5228	-55.7658	3651	97	Unknown	13	Equivalence study						2	Macrolides,Lincosamides and Streptogramins	4387	1	Substandard or falsified	batch
2920	Antibiotic	1602	-1	Medicines Quality Monitoring Program 2 Year Report Philippines 2008 - 2010	Philippines	USP Report 2010	2010	United States Pharmacopeia (USP)	16	Report	http://apps.usp.org/app/worldwide/medQualityDatabase/download.php?id=21	117	AMOX	Amoxicillin	175	Philippines	14.6096	121.006	267	Unknown	11.1029	122.448	3717	95	Combination of outlets	12	Control quality - routine				31/12/2004	30/12/2005	383	Beta-Lactam Antibacterials, Penicillins	4468	20	Substandard or falsified
2982	Antibiotic	1610	10.1016/j.talanta.2018.10.078	Development and validation of chromatographic methods for screening and subsequent quantification of suspected illegal antimicrobial drugs encountered on the Belgian market	Belgium	Tie. Y	2018	Talanta	1	Original research article	https://doi.org/10.1016/j.talanta.2018.10.078; https://lirias.kuleuven.be/retrieve/579390	117	AMOX	Amoxicillin	22	Belgium	50.8484	4.34969	20	Unknown	50.8455	4.35571	3765	97	Unknown	19	Seizure				31/12/2015	30/12/2017	25	Beta-Lactam Antibacterials, Penicillins	4534	10	Substandard or falsified	tablets-capsules
3005	Antibiotic	1619	10.1186/2193-1801-3-709	Prevalence estimates of substandard drugs in Mongolia using a random sample survey.	Mongolia,Australia,Japan,USA	Khurelbat D	2014	SpringerPlus	1	Original research article	https://www.ncbi.nlm.nih.gov/pubmed/?term=10.1186%2F2193-1801-3-709	117	AMOX	Amoxicillin	148	Mongolia	47.9285	106.912	876	Dornogobi, Bayan-Ulgii, Selenge, Umnugobi	46.8846	100.759	3784	95	Combination of outlets	3	Random survey				2012-01-07	30/03/2013	46	Beta-Lactam Antibacterials, Penicillins	4553	2	Substandard	capsules
3009	Antibiotic	1624	-1	Resumen del Segundo Estudio para Determinar la Calidad de Antimicrobianos y Antituberculosos Utilizados en la Red BEPECA de la Direccion de Salud Callao		Direccion General de Medicamentos, Insumos y Drogas (DIGEMID)	2009	Iniciativa de Enfermedades Infecciosas en AmÃ©rica del Sur (SAIDI)	16	Report	-1	75	ETM	Erythromycin	174	Peru	-12.0436	-77.0212	501	Lima	-12.0464	-77.0428	3786	95	Combination of outlets	12	Control quality - routine	188	Substandard		2008-01-02	31/08/2008	12	Macrolides,Lincosamides and Streptogramins	4556	2	Substandard	tablets
3017	Antibiotic	1627	10.1016/j.jpba.2007.02.031	Generic ciprofloxacin tablets contain the stated amount of drug and different impurity profiles: A 19F, 1H and DOSY NMR analysis	France	Saleh Trefi	2007	Journal of Pharmaceutical and Biomedical Analysis	1	Original research article	https://www.ncbi.nlm.nih.gov/pubmed/17446031	113	CIP	Ciprofloxacin	217	Syrian Arab Republic	33.5192	36.3133	856	Unknown	34.8021	38.9968	3790	97	Unknown	1	Convenience survey	187	Good quality				3	Quinolone Antibacterials	4565	2	Substandard	tablets
3018	Antibiotic	1628	-1	Rappel de lots Amoxicilline Acide Clavulanique Sandoz Nourrissons et Enfants Document dâ€™information pour les patients		SANDOZ	2019	SANDOZ	4	Public alert	-1	89	AMOX-CLAV	Amoxicillin-Clavulanic acid	76	France	48.8569	2.3412	703	Unknown	46.2276	2.21375	3791	91	All facilites providing medicines included	10	Recall/warning/alert	203	Substandard		18/01/2019		4	Beta-Lactam Antibacterials, Penicillins	4566	4	Substandard	batch
3019	Antibiotic	1631	-1	Lupin Pharmaceuticals, Inc. Issues Voluntary Recall of Ceftriaxone for Injection USP, 250mg, 500mg, 1g and 2g	USA	US FDA	2019	US Food and Drug Administration (US FDA)	4	Public alert	https://www.fda.gov/safety/recalls-market-withdrawals-safety-alerts/lupin-pharmaceuticals-inc-issues-voluntary-recall-ceftriaxone-injection-usp-250mg-500mg-1g-and-2g#:~:text=Company%20Announcement,to%20the%20hospital%2Fphysician%20level.	81	CFTO	Ceftriaxone	236	United States	38.8904	-77.032	546	Unknown	39.9125	-100.781	3792	91	All facilites providing medicines included	10	Recall/warning/alert	197	Substandard		2019-05-01		42	Beta-Lactam Antibacterials, Cephalosporins	4567	42	Substandard	batch
3020	Antibiotic	1632	10.1136/bjo.2004.059519	Variability in the content of Indian generic ciprofloxacin eye drops	UK	R E Weir	2005	British Journal of Ophthalmologhy	1	Original research article	https://www.ncbi.nlm.nih.gov/pubmed/?term=Variability+in+the+content+of+Indian+generic+ciprofloxacin+eye+drops	113	CIP	Ciprofloxacin	103	India	24.7338	81.3346	238	Unknown	23.3276	78.6044	3795	80	Private pharmacy	1	Convenience survey	202	Substandard				30	Quinolone Antibacterials	4568	6	Substandard	eyedrop
3022	Antibiotic	1633	-1	In vitro prediction of in vivo bioavailability and bioequivalence of brands of metronidazole tablets in Eastern Nigerian drug market		Ibezim, E. C.	2008	Scientific Research and Essays	1	Original research article	-1	90	MND	Metronidazole	162	Nigeria	9.06667	7.48333	242	Unknown	9.76055	7.90841	3796	95	Combination of outlets	13	Equivalence study						10	Other antibacterials,Imidazole derivatives	4570	3	Substandard or falsified	tablets
3029	Antidiabetic	1635	-1	Strong post marketing surveillance needed		Nafeel. N	2016	Daily News	4	Public alert	http://www.dailynews.lk/?q=2016/05/16/features/81788	206	MET	Metformin	210	Sri Lanka	6.88988	79.8783	378	Unknown	7.8731	80.7718	3797	97	Unknown	12	Control quality - routine						-1	Biguanides	4573	-1	Substandard or falsified
3030	Antidiabetic	1636	-1	Analysis of Brands of Glibenclamide Tablets in Lagos Market		Ogah.C. O	2013	Global Research Publishing	1	Original research article	http://www.grpjournal.org/Journal/Category/JOIRES.aspx.	186	GLY	Glibenclamide	162	Nigeria	9.06667	7.48333	408	Lagos	6.43918	3.42348	3798	80	Private pharmacy	1	Convenience survey						9	Sulphonylureas	4574	4	Substandard or falsified
3074	Antidiabetic	1641	-1	Assessment of quality control parameters and interchangeability of multisourced metformin HCL tablets marketed in Nigeria		Osadebe.P.O	2004	The Lancet	1	Original research article		206	MET	Metformin	162	Nigeria	9.06667	7.48333	242	Unknown	9.76055	7.90841	3832	99	Other outlet	3	Random survey						5	Biguanides	4627	1	Substandard or falsified
3099	Antibiotic	1642	-1	Sale of substandard drugs continues unabated in Kashmir, alleges DAK	India	Srinagar	2018	United News of India	5	Lay Press	http://www.uniindia.com/sale-of-substandard-drugs-continues-unabated-in-kashmir-alleges-dak/states/news/1291562.html	59	LFX	Levofloxacin	103	India	24.7338	81.3346	238	Unknown	23.3276	78.6044	3861	97	Unknown	2	Case reports						1	Quinolone Antibacterials	4712	1	Substandard or falsified	tablets
3101	Antibiotic	1645	-1	Alvogen Issues Voluntary Nationwide Recall of Clindamycin Injection Due to a Potential for a Lack of Sterility Assurance	USA	US Food and Drug Administration	2017	US Food and Drug Administration (FDA) USA	5	Lay Press	https://www.fda.gov/Safety/Recalls/ucm563543.htm	133	CLD	Clindamycin	236	United States	38.8904	-77.032	546	Unknown	39.9125	-100.781	3863	97	Unknown	10	Recall/warning/alert						7	Macrolides,Lincosamides and Streptogramins	4714	7	Substandard	batch
3107	Antibiotic	1646	-1	Medicines Quality Database (MQDB) for antibacterials		U.S Pharmacopeial Convention	2016	United States Pharmacopeia (USP)	18	Online Database	http://www.usp.org/global-health-programs/promoting-quality-medicines-pqmusaid/medicines-quality-database-mqdb	134	AKC	Amikacin	174	Peru	-12.0436	-77.0212	551	Unknown	-9.70906	-74.8389	3868	95	Combination of outlets	21	Unknown				16/06/2010	19/07/2010	14	Aminoglycoside Antibacterials	4720	2	Substandard or falsified	batch
3319	Antibiotic	933	-1	Etude de la qualite des medicaments generiques DCI achetes par la Pharmacie Populaire du Mali dans le cadre des appels dâ€™offres de 2002 a 2005		Camara, I	2008	Ministere de l'Education Nationale, Universite de Bamako	14	Thesis	http://www.keneya.net/fmpos/theses/2008/pharma/pdf/08P02.pdf	75	ETM	Erythromycin	137	Mali	12.653	-7.98648	644	Bamako	12.6392	-8.00289	4049	89	Wholesalers/importer/distributors	1	Convenience survey				31/05/2006	29/09/2006	10	Macrolides,Lincosamides and Streptogramins	4978	4	Substandard or falsified	tablets
3325	Antibiotic	950	-1	Cameroun - Traffic de medicaments: 35 millions FCFA de medicaments contrefaits detruits dans la ville de Bafoussam	Cameroon	Dongo, P.	2015	Cameroun-Info.net	5	Lay Press	http://www.cameroon-info.net/article/cameroun-traffic-de-medicaments-35-millions-fcfa-de-medicaments-contrefaits-detruits-dans-la-ville-241500.html	90	MND	Metronidazole	39	Cameroon	3.8718	11.5122	664	Bafoussam	5.48075	10.4284	4056	97	Unknown	19	Seizure				17/03/2015	17/03/2015	-1	Other antibacterials,Imidazole derivatives	4989	-1	Substandard or falsified
3331	Antibiotic	882	-1	Stability of essential drugs in tropical climates (Zimbabwe)		Nazerali, H.	1996	WHO Action Programme on Essential Drugs	16	Report	http://apps.who.int/medicinedocs/pdf/s2206e/s2206e.pdf	85	AMPI	Ampicillin	249	Zimbabwe	-17.8234	31.0502	543	Hwange,Binga,Kariba,Chipinge,BeitBridge	-18.5421	29.4379	4063	81	Hospital/health centres	1	Convenience survey				31/12/1990	30/12/1992	28	Beta-Lactam Antibacterials, Penicillins	4997	1	Substandard or falsified
3387	Cardiovascular	1649	10.4269/ajtmh.17-0553	Survey to Identify Substandard and Falsified Tablets in Several Asian Countries with Pharmacopeial Quality Control Tests and Principal Component Analysis of Handheld Raman Spectroscopy	Japan,USA	Kakio.T	2018	The American Journal of Tropical Medicine and Hygiene	1	Original research article	http://www.ajtmh.org/content/journals/10.4269/ajtmh.17-0553	497	CST	Candesartan	46	China	39.906	116.388	675	Shanghai	31.2304	121.474	4131	81	Hospital/health centres	1	Convenience survey				31/12/2011	30/12/2012	26	Angiotensin II receptor blockers (ARBs)	5085	2	Substandard
3395	Antimalarial	452	10.1046/j.1365-3156.1997.d01-403.x	Assessment of the incidence of substandard drugs in developing countries	UK	Shakoor. O	1997	Tropical Medicine and International Health	1	Original research article	http://dx.doi.org/10.1046/j.1365-3156.1997.d01-403.x	6	CQ	Chloroquine	162	Nigeria	9.06667	7.48333	242	Unknown	9.76055	7.90841	4136	80	Private pharmacy	1	Convenience survey						10	Non-artemisinins	5100	1	Substandard or falsified
3427	Antibiotic	1652	-1	A random survey of the prevalence of falsified and substandard antibiotics in the Laos		Tabernero, P	2019	Journal of Antimicrobial Chemotherapy	1	Original research article	https://academic.oup.com/jac/advance-article/doi/10.1093/jac/dkz164/5485016	117	AMOX	Amoxicillin	122	Lao People's Democratic Republic	17.9653	102.612	952	Southern Lao	15.7154	106.422	4160	95	Combination of outlets	3	Random survey				2012-01-09	29/09/2012	225	Beta-Lactam Antibacterials, Penicillins	6518	2	Substandard or falsified	tablets-capsules-bottles-injection
3440	Antiretroviral	1686	-1	Viramune 400 mg prolonged-release tablets (nevirapine) - Boehringer Ingelheim France - Recall of batches		ANSM	2016	Agence Nationale de la Securite du Medicament et des Produits de Sante (ANSM), France	5	Lay Press	https://ansm.sante.fr/S-informer/Informations-de-securite-Retraits-de-lots-et-de-produits/Viramune-400-mg-comprime-a-liberation-prolongee-nevirapine-Boehringer-Ingelheim-France-Rappel-de-lots	158	NVP	Nevirapine	76	France	48.8569	2.3412	703	Unknown	46.2276	2.21375	4179	91	All facilites providing medicines included	10	Recall/warning/alert						2	Non nucleoside reverse transcriptase inhibitors	5264	2	Substandard	batch
3444	Veterinary	1594	http://dx.doi.org/10.1016/j.aquaculture.2017.09.038	Quality of antimicrobial products used in white leg shrimp (Litopenaeus vannamei) aquaculture in Northern Vietnam	Denmark,Vietnam	Tran, K. C.	2017	Aquaculture	1	Original research article	https://www.sciencedirect.com/science/article/abs/pii/S0044848617308876	498	ENR-CIP-AMX	Enrofloxacin-Ciprofloxacin-Amoxicillin	242	Viet Nam	21.0319	105.82	953	Nghe An	19.2742	104.841	4183	99	Other outlet	1	Convenience survey				31/03/2005	29/06/2015	1	Combination of other Antibacterials	5271	1	Falsified
3465	Antiretroviral	1687	-1	Post Market Survey of Antiretroviral Medicines in KEnya		NASCOP	2012	Ministry of Public Health and Sanitation and Ministry of Medical Services, Kenya	16	Report	http://apps.who.int/medicinedocs/en/m/abstract/Js21944en/	156	AZT	Zidovudine	116	Kenya	-1.2773	36.8063	955	Nairobi, Central, Coast, Eastern, North Eastern, Nyanza, Rift Vallay, Western.	-0.023559	37.9062	4199	91	All facilites providing medicines included	1	Convenience survey				31/07/2009	29/09/2009	32	Nucleoside reverse transcriptase inhibitors	5288	1	Substandard or falsified
3488	Veterinary	1688	-1	Assessing the Quality of Selected Veterinary Drugs in Nigerian Markets		Shamaki, B. U.	2018	Nigerian Journal of Animal Science and Technology	1	Original research article	http://www.unimaid.edu.ng/Journals/Agriculture/NJAST%20-%20Animal%20sci/NJAST%20vol%201%20no%202/NJAST18_2_13.pdf	74	PRO-BZP	Procaine Benzylpenicillin (penicillin G) - intramuscular	162	Nigeria	9.06667	7.48333	397	Maiduguri Metropolitan Council Borno State	11.8506	13.1611	4217	100	Veterinary outlets	1	Convenience survey						1	Beta-Lactam Antibacterials, Penicillins	5309	1	Substandard or falsified
3496	Antibiotic	1699	-1	Product quality assessment of brands of cefuroxime axetil tablets marketed in southern and western Nigeria	Nigeria	Bagbi B. M	2018	The Pharma Innovation Journal	1	Original research article	http://www.thepharmajournal.com/archives/?year=2018&vol=7&issue=9&ArticleId=2510	67	CFOX	Cefuroxime	162	Nigeria	9.06667	7.48333	242	Unknown	9.76055	7.90841	4231	80	Private pharmacy	13	Equivalence study						7	Beta-Lactam Antibacterials, Cephalosporins	5345	3	Substandard or falsified
3497	Antibiotic	1700	-1	Evaluation de la qualite de l'amoxicilline au Cambodge		Mak, S.	2009	Universite de la mediterranee aix-marseille II	14	Thesis	-1	117	AMOX	Amoxicillin	38	Cambodia	11.5647	104.913	957	KratiÃ©	12.3255	106.275	4232	80	Private pharmacy	1	Convenience survey						11	Beta-Lactam Antibacterials, Penicillins	5347	2	Substandard or falsified
3507	Cardiovascular	1654	10.1016/j.talanta.2018.11.051	Inorganic analysis of falsified medical products using X-ray fluorescence spectroscopy and chemometrics	France	Herve.R	2018	Talanta	1	Original research article	-1	496	CGL	Clopidogrel	235	United Kingdom	51.5063	-0.127144	104	Unknown	54.2232	-2.05905	4243	95	Combination of outlets	8	Laboratory assembled collections						5	Antithrombotic Agent	6193	1	Substandard or falsified
3510	Cardiovascular	1704	http://dx.doi.org/10.4314/ijhr.v4i1.70437	In Vitro Assessment of Quality Control Parameters of Some Commercially Available Generics of Amlodipine Besylate in Nigerian Drug Market	Nigeria	Eichie, FE	2011	International Journal of Health Research,	1	Original research article	http://www.ijhr.org/vol4_no1/ijhr_2011_4_1_8_Eichie.pdf	298	AMLO	Amlodipine	162	Nigeria	9.06667	7.48333	242	Unknown	9.76055	7.90841	4244	80	Private pharmacy	13	Equivalence study						10	Ca channels blockers, Dihydropyridine derivatives	5364	3	Substandard
3511	Antibiotic	1706	-1	Rapid Alert Notification of a Quality Defect in Prednisolone-Gentamicin (Pred-G) Eye Drops		WHO	2001	The World Health Organization	4	Public alert	http://www.who.int/medicines	680	GEN-PRED	Gentamicin/Prednisolone	107	Ireland	53.3481	-6.24827	553	Unknown	53.1972	-8.20569	4246	84	Unregistered/unlicensed outlets/facilities	10	Recall/warning/alert						-1	Aminoglycoside Antibacterials	5367	-1	Substandard	eyedrop
3512	Antibiotic	1707	-1	Gentamicin ampoules: defective product recall Helm Pharmaceuticals GMBH		WHO	1997	The World Health Organization	4	Public alert	-1	122	GEN	Gentamicin	83	Germany	52.5161	13.377	704	Unknown	51.1657	10.4515	4248	97	Unknown	10	Recall/warning/alert						-1	Aminoglycoside Antibacterials	5369	-1	Substandard	injection
3513	Antibiotic	1709	-1	Four counterfeit products recalled in El Salvador		WHO	1991	The World Health Organization	4	Public alert		110	SMT-TMTP	Sulfamethoxazole-Trimethoprim	67	El Salvador	13.6974	-89.1991	56	Unknown	13.7817	-88.8504	4249	97	Unknown	10	Recall/warning/alert						-1	Sulfonamides and Trimethoprim	5370	-1	Falsified	tablets
3516	Antiretroviral	1710	10.7324/JAPS.2019.90213	A post-market quality assessment of first-line, fixed-dose combination antiretrovirals in South Africa	South Africa	Ward,K	2019	Journal of Applied Pharmaceutical Science	1	Original research article	http://www.japsonline.com/admin/php/uploads/2846_pdf.pdf	144	FTC-EFV-TDFd	Emtricitabine-Efavirenz-Tenofovir Disiproxil	206	South Africa	-25.7459	28.1876	92	Unknown	-29.9898	24.5508	4252	89	Wholesalers/importer/distributors	13	Equivalence study				31/12/2014	30/12/2016	4	Combination NRTI-NNRTI	5373	1	Substandard or falsified
3528	Cardiovascular	1744	-1	Comparative InVitro Evaluation of Commercial Atenolol Tablets	India	S Poonguzhali	2014	Research Journal of Pharmaceutical, Biological and Chemical Sciences	1	Original research article	http://www.rjpbcs.com/pdf/2014_5(6)/[4].pdf	354	ATL	Atenolol	103	India	24.7338	81.3346	238	Unknown	23.3276	78.6044	4265	97	Unknown	13	Equivalence study						5	Beta blocking agents	7701	1	Substandard or falsified
3530	Cardiovascular	1745	-1	Evaluation of Pharmaceutical Quality and Bio waiver Study of Atenolol Tablets Available in Karachi (Pakistan) Shagufta	Pakistan	Nesar, S	2017	Latin American Journal of Pharmacy	1	Original research article	http://www.latamjpharm.org/trabajos/36/10/LAJOP_36_10_1_18_NE96561QEP.pdf	354	ATL	Atenolol	168	Pakistan	33.7098	73.0759	134	Karachi	24.9477	67.0846	4266	80	Private pharmacy	13	Equivalence study						6	Beta blocking agents	5386	1	Substandard or falsified
3534	Cardiovascular	1747	10.2165/11315270-000000000-00000	Quality and Stability of Ramipril (Tritace) Generics/Copies versus Reference: A 3-Month Stability Comparative Study	Italy	Angeli, DG	2009	Clinical Drug Investigation	1	Original research article	http://ovidsp.ovid.com/ovidweb.cgi?T=JS&PAGE=reference&D=emed11&NEWS=N&AN=355188908	323	RMP	Ramipril	64	Dominican Republic	18.4867	-69.9405	665	Unknown	18.4861	-70.6667	4270	97	Unknown	13	Equivalence study					30/01/2016	3	Angiotensin-converting enzyme (ACE) inhibitors	5390	3	Substandard or falsified
3552	Cardiovascular	1748	-1	Quality Evaluation of Compounded Capsules	Brazil	Luciane O. LIMA	2011	Latin American Journal of Pharmacy	1	Original research article	http://www.latamjpharm.org/trabajos/30/10/LAJOP_30_10_1_11_R1QY9O4WS3.pdf	387	MEDP	Methyldopa	32	Brazil	-15.7785	-47.9287	187	Unknown	-9.16332	-53.3123	4280	80	Private pharmacy	1	Convenience survey						2	Antiadrenergics agents, centrally acting	5410	1	Substandard or falsified
3557	Cardiovascular	1749	-1	Chemical equivalence study on four brands of methyldopa	Nigeria	B., Haruna	2013	Journal of Chemical and Pharmaceutical Research	1	Original research article	http://jocpr.com/vol5-iss10-2013/JCPR-2013-5-10-356-358.pdf	387	MEDP	Methyldopa	162	Nigeria	9.06667	7.48333	964	Benin, Edo	6.34245	5.63384	4284	80	Private pharmacy	13	Equivalence study						4	Antiadrenergics agents, centrally acting	5415	1	Substandard or falsified
3559	Veterinary	1757	10.1186/s40360-019-0299-5	Quality of albendazole tablets legally circulating in the pharmaceutical market of Addis Ababa, Ethiopia: physicochemical evaluation.	Ethiopia,Cyprus	Seifu, A.	2019	BMC Pharmacology and Toxicology	1	Original research article	http://www.ncbi.nlm.nih.gov/pubmed/?term=31023365	273	ALB	Albendazole	71	Ethiopia	9.02273	38.7468	191	Addis Ababa	9.00116	38.7624	4307	80	Private pharmacy	13	Equivalence study						10	Anthelmintic	5437	2	Substandard or falsified
3569	Cardiovascular	1762	http://dx.doi.org/10.1016/j.jddst.2015.11.006	Pharmaceutical evaluation of atorvastatin calcium tablets available on the Internet: A preliminary investigation of substandard medicines in Japan	Japan	T., Fukami	2015	Journal of Drug Delivery Science and Technology	1	Original research article	http://www.editionsdesante.fr/category.php?id_category=48	383	ATOR	Atorvastatin	112	Japan	35.6705	139.741	708	Unknown	36.2048	138.253	4312	92	Website	1	Convenience survey				14/12/2011		3	HMG CoA reductase inhibitors	5450	1	Substandard
3573	Cardiovascular	1764	-1	Physicochemical Quality Evaluation of Acetylsalicylic Acid Tablets Distributed by a Basic Pharmacy	Brazil	Elcio J. BUNHAK	2010	Latin American Journal of Pharmacy	1	Original research article	http://www.latamjpharm.org/trabajos/29/8/LAJOP_29_8_1_13_VZQSYP16SD.pdf	457	ASA	Acetylsalicylic acid	32	Brazil	-15.7785	-47.9287	966	Cascavel	-24.9585	-53.458	4316	80	Private pharmacy	13	Equivalence study				31/05/2004	30/03/2006	8	Other Analgesics and Antipyretics	5452	6	Substandard or falsified
3576	Cardiovascular	1766	-1	Marketed preparations: Quality evaluation of delayed release aspirin tablet		Walde S. R	2011	International Research Journal of Pharmacy	1	Original research article	http://www.irjponline.com/admin/php/uploads/vol2/issue4/15.pdf	457	ASA	Acetylsalicylic acid	103	India	24.7338	81.3346	238	Unknown	23.3276	78.6044	4318	80	Private pharmacy	13	Equivalence study						6	Other Analgesics and Antipyretics	5459	1	Substandard or falsified
3578	Cardiovascular	1767	10.2174/157341213804806070	Analysis of purity of clopidogrel and acetylsalicylic acid in combined oral dosage forms	Belgium	Kahsay, G	2013	Current Pharmaceutical Analysis	1	Original research article	http://ovidsp.ovid.com/ovidweb.cgi?T=JS&PAGE=reference&D=emed14&NEWS=N&AN=368250133	523	CLP-ASA	Clopidogrel-Acetylsalicylic Acid	22	Belgium	50.8484	4.34969	20	Unknown	50.8455	4.35571	4319	97	Unknown	20	Prevalence survey - unknown sampling type						10	Combination of cardiovascular medicines	5461	3	Substandard or falsified
3582	Cardiovascular	1768	10.1002/jps.2600690517	Aspirin-A National Survey I: Semiautomated Determination of Aspirin in Bulk and Tablet Formulations and Salicylic Acid in Tablet Formulations	USA	WILLIAM E. JUHL	1979	Journal of Pharmaceutical Sciences	1	Original research article	https://linkinghub.elsevier.com/retrieve/pii/S0022354915431934	457	ASA	Acetylsalicylic acid	236	United States	38.8904	-77.032	546	Unknown	39.9125	-100.781	4320	97	Unknown	12	Control quality - routine						30	Other Analgesics and Antipyretics	6223	2	Substandard or falsified
3586	Cardiovascular	1770	10.1185/030079906X96461	Are generic formulations of carvedilol of inferior pharmaceutical quality compared with the branded formulation?	UK,Italy,Switzerland	Julian C. smith	2005	Current Medical Research and Opinion	1	Original research article	http://ovidsp.ovid.com/ovidweb.cgi?T=JS&PAGE=reference&D=emed9&NEWS=N&AN=43653209	349	CVD	Carvedilol	103	India	24.7338	81.3346	238	Unknown	23.3276	78.6044	4324	88	Manufacturer	13	Equivalence study						1	Beta blocking agents	5466	1	Substandard
3616	Veterinary	1777	10.5326/JAAHA-MS-5763	Pharmaceutical evaluation of compounded trilostane products.	USA	Cook, A. K.	2012	Journal of the American Animal Hospital Association (JAAHA)	1	Original research article	https://jaaha.org/doi/10.5326/JAAHA-MS-5763?url_ver=Z39.88-2003&rfr_id=ori:rid:crossref.org&rfr_dat=cr_pub%3dpubmed	527	TLS	Trilostane	236	United States	38.8904	-77.032	972	Houston, Washington, Scottsdale, Ocala, Youngtown, Phoenix, Costa Mesa, Swedesboro, Phillipsburg, Overland Park	34.639	-88.9174	4355	80	Private pharmacy	13	Equivalence study				31/08/2009	16/10/2009	96	Anti-adrenal preparations	5525	36	Substandard or falsified
3619	Cardiovascular	1776	10.1001/jamacardio.2016.3851	Quality Assessment of 7 Cardiovascular Drugs in 10 Sub-Saharan Countries: The SEVEN Study	France,Senegal,Côte d’Ivoire,Niger,Burkina Faso	Macquart De Terline, D	2016	Journal of the American Medical Association (JAMA)	1	Original research article	https://jamanetwork.com/journals/jamacardiology/articlepdf/2569800/jamacardiology_antignac_2016_ld_160016.pdf; https://www.internationaljournalofcardiology.com/article/S0167-5273(17)32272-6/fulltext	298	AMLO	Amlodipine	24	Benin	9.32204	2.31313	380	Unknown	9.3077	2.3158	4357	95	Combination of outlets	14	Random and Convenience				31/10/2012	30/08/2014	50	Ca channels blockers, Dihydropyridine derivatives	5504	20	Substandard or falsified
3645	Cardiovascular	1778	-1	Degradation study of different brands of amlodipine using UV spectrophotometer	Parkistan	Naveed, S	2014	Journal of Scientific and Innovative Research	1	Original research article	http://www.jsirjournal.com/Vol3_Issue4_04.pdf	298	AMLO	Amlodipine	168	Pakistan	33.7098	73.0759	134	Karachi	24.9477	67.0846	4373	80	Private pharmacy	15	Stability study						5	Ca channels blockers, Dihydropyridine derivatives	5530	5	Substandard or falsified
3648	Veterinary	1779	dx.doi.org/10.14227/DT200413P27	Comparative Dissolution Studies of Albendazole Oral Suspensions for Veterinary Use	Argentina,Uruguay	Vidal, N. L. G.	2013	Dissolution Technologies	1	Original research article	http://www.dissolutiontech.com/DTresour/201311Articles/DT201311_A04.pdf	273	ALB	Albendazole	238	Uruguay	-34.8809	-56.1654	147	Unknown	-32.5228	-55.7658	4375	99	Other outlet	13	Equivalence study						3	Anthelmintic	5533	1	Substandard or falsified
3656	Veterinary	1782	10.2460/ajvr.78.4.421	Quality assessment of fluconazole capsules and oral suspensions compounded by pharmacies located in the United States.	Thailand,USA	Laporte, C. M.	2017	American Journal of Veterinary Research	1	Original research article	http://www.ncbi.nlm.nih.gov/pubmed/?term=28346002	267	FLUC	Fluconazole	236	United States	38.8904	-77.032	985	Houston City, Texas	29.7604	-95.3698	4377	80	Private pharmacy	13	Equivalence study						8	Antifungal	5540	1	Substandard
3663	Cardiovascular	1783	http://dx.doi.org/10.1590/S1984-82502011000300007	Quality evaluation of simvastatin compounded capsules	Brazil	Marques-Marinho, F D	2011	Brazilian Journal of Pharmaceutical Sciences	1	Original research article	http://www.scielo.br/pdf/bjps/v47n3/07.pdf	526	SIM	Simvastatin	32	Brazil	-15.7785	-47.9287	975	Belo Horizonte	-19.9173	-43.9346	4378	80	Private pharmacy	1	Convenience survey				31/03/2009	30/07/2009	30	HMG CoA reductase inhibitors	5542	6	Substandard or falsified
3669	Cardiovascular	1784	http://dx.doi.org/10.1590/S0034-89102010000600010	Assessment of the quality of simvastatin capsules from compounding pharmacies	Brazil	Markman, B E O	2009	Revista de Saude Publica	1	Original research article	http://www.scielo.br/pdf/rsp/v44n6/en_1685.pdf	526	SIM	Simvastatin	32	Brazil	-15.7785	-47.9287	976	Campinas	-22.9329	-47.0738	4379	80	Private pharmacy	1	Convenience survey				31/12/2006	28/12/2007	3	HMG CoA reductase inhibitors	5548	1	Substandard or falsified
3690	Veterinary	1795	-1	Development and validation of an HPLC-MS/MS method for simultaneous determination of Ivermectin, Febantel, Praziquantel, Pyrantel pamoate and related compounds in fixed dose combination for veterinary use	Brazil	Pontes, F. L. D.	2013	Asian Journal of Pharmaceutical and Clinical Research	1	Original research article	https://www.researchgate.net/publication/260141069_Development_and_validation_of_an_HPLC-MSMS_method_for_simultaneous_determination_of_Ivermectin_Febantel_Praziquantel_Pyrantel_Pamoate_and_related_compounds_in_fixed_dose_combination_for_veterinary	533	IVM-FB-PZ-PP	Ivermectin-Febantel-Praziquantel-Pyrantel	32	Brazil	-15.7785	-47.9287	719	Curitiba	-25.4289	-49.2671	4392	99	Other outlet	8	Laboratory assembled collections						3	Anthelmintic	5571	1	Substandard or falsified
3692	Veterinary	1798	10.1016/j.saa.2015.08.048	Simple and clean determination of tetracyclines by flow injection analysis.	Brazil	Rodriguez, M. P.	2016	Spectrochimica Acta Part A: Molecular and Biomolecular Spectroscopy	1	Original research article	http://www.ncbi.nlm.nih.gov/pubmed/?term=26344484	21	TTC	Tetracycline	32	Brazil	-15.7785	-47.9287	980	Araraquara city, SÃ£o Paulo	-21.7941	-48.1743	4395	80	Private pharmacy	8	Laboratory assembled collections						3	Tetracyclines	5573	3	Substandard or falsified
3697	Cardiovascular	1800	10.7439/ijbar.v1i4.10	Comparative Assessment Of The Quality Control Measurements Of Multisource Amlodipine Tablets Marketed In Nigeria	Nigeria	Olajide, Awofisayo Sunday	2011	International Journal of Biomedical and Advance Research	1	Original research article	http://ssjournals.com/index.php/ijbar/article/view/42	298	AMLO	Amlodipine	162	Nigeria	9.06667	7.48333	762	Abuja	9.0667	7.4833	4402	80	Private pharmacy	13	Equivalence study						6	Ca channels blockers, Dihydropyridine derivatives	5586	4	Substandard or falsified
3700	Cardiovascular	1805	-1	Drug Alert for the month of August -2013		Central Drugs Standard Control	2013	Central Drugs Standard Control Organization	1	Original research article	https://cdsco.gov.in/opencms/opencms/en/Latest-Alerts/	299	LST	Losartan	103	India	24.7338	81.3346	238	Unknown	23.3276	78.6044	4404	97	Unknown	10	Recall/warning/alert				31/07/2013	30/08/2013	1	Angiotensin II receptor blockers (ARBs)	5589	1	Substandard or falsified	batch
3702	Cardiovascular	1806	-1	Drug Alert for the month of November -2013		Government of India	2013	Central Drugs Standard Control Organization	4	Public alert	https://cdsco.gov.in/opencms/opencms/en/Latest-Alerts/	355	NFP	Nifedipine	103	India	24.7338	81.3346	238	Unknown	23.3276	78.6044	4407	97	Unknown	10	Recall/warning/alert				31/10/2013	29/11/2013	1	Ca channels blockers, Dihydropyridine derivatives	5591	1	Substandard or falsified	batch
3703	Cardiovascular	1807	-1	Drug Alert for the month of September -2013		Government of India	2013	Central Drugs Standard Control Organisation CDSCO, India	4	Public alert	https://cdsco.gov.in/opencms/opencms/en/Latest-Alerts/	537	ISM	Isosorbide Mononitrate	103	India	24.7338	81.3346	238	Unknown	23.3276	78.6044	4408	97	Unknown	10	Recall/warning/alert				31/08/2013	29/09/2013	1	Vasodilatator-Organic nitrates	5592	1	Substandard or falsified	batch
3704	Cardiovascular	1808	-1	Drug Alert for the month of January 2014		Government of India	2014	Central Drugs Standard Control Organisation CDSCO, India	4	Public alert	https://cdsco.gov.in/opencms/opencms/en/Latest-Alerts/	299	LST	Losartan	103	India	24.7338	81.3346	238	Unknown	23.3276	78.6044	4409	97	Unknown	10	Recall/warning/alert				31/12/2013	30/01/2014	1	Angiotensin II receptor blockers (ARBs)	5594	1	Substandard or falsified	batch
3706	Cardiovascular	1809	-1	Drug Alert for the Month of June 2014		Government of India	2014	Central Drugs Standard Control Organisation CDSCO, India	4	Public alert	https://cdsco.gov.in/opencms/opencms/en/Latest-Alerts/	383	ATOR	Atorvastatin	103	India	24.7338	81.3346	238	Unknown	23.3276	78.6044	4411	97	Unknown	10	Recall/warning/alert				31/05/2014	29/06/2014	1	HMG CoA reductase inhibitors	5596	1	Substandard or falsified	batch
3707	Cardiovascular	1810	-1	Drug Alert For the Month of March 2014		Government of India	2014	Central Drugs Standard Control Organisation CDSCO, India	4	Public alert	https://cdsco.gov.in/opencms/opencms/en/Latest-Alerts/	457	ASA	Acetylsalicylic acid	103	India	24.7338	81.3346	238	Unknown	23.3276	78.6044	4412	97	Unknown	10	Recall/warning/alert				28/02/2014	30/03/2014	1	Other Analgesics and Antipyretics	5597	1	Substandard or falsified	batch
3708	Cardiovascular	1811	-1	Drug Alert For the Month of December 2015		Government of India	2016	Central Drugs Standard Control Organisation CDSCO, India	4	Public alert	https://cdsco.gov.in/opencms/opencms/en/Latest-Alerts/	556	ATV-ASP	Atorvastatin-Acetylsalicylic acid	103	India	24.7338	81.3346	238	Unknown	23.3276	78.6044	4413	97	Unknown	10	Recall/warning/alert				30/11/2015	30/12/2015	1	Combination of cardiovascular medicines	5638	1	Substandard or falsified	batch
3709	Cardiovascular	1812	-1	Drug Alert For the Month of May 2015		Government of India	2015	Central Drugs Standard Control Organisation CDSCO, India	4	Public alert	https://cdsco.gov.in/opencms/opencms/en/Latest-Alerts/	383	ATOR	Atorvastatin	103	India	24.7338	81.3346	238	Unknown	23.3276	78.6044	4414	97	Unknown	10	Recall/warning/alert				30/04/2015	30/05/2015	1	HMG CoA reductase inhibitors	5602	1	Substandard or falsified	batch
3716	Cardiovascular	1813	-1	Drug Alert For the Month of February 2016		Government of India	2016	Central Drugs Standard Control Organisation CDSCO, India	4	Public alert	https://cdsco.gov.in/opencms/opencms/en/Latest-Alerts/	457	ASA	Acetylsalicylic acid	103	India	24.7338	81.3346	238	Unknown	23.3276	78.6044	4418	97	Unknown	10	Recall/warning/alert				31/01/2016	28/02/2016	1	Other Analgesics and Antipyretics	5609	1	Substandard or falsified	batch
3717	Cardiovascular	1814	-1	Drug Alert For the Month of December 2016		Government of India	2017	Central Drugs Standard Control Organisation CDSCO, India	4	Public alert	https://cdsco.gov.in/opencms/opencms/en/Latest-Alerts/	486	TNT-Gly	Glyceryl Trinitrate	103	India	24.7338	81.3346	238	Unknown	23.3276	78.6044	4419	97	Unknown	10	Recall/warning/alert				30/11/2016	30/12/2016	1	Vasodilatator-Organic nitrates	5610	1	Substandard or falsified	batch
3718	Cardiovascular	1815	-1	Drug Alert For the Month of January 2017		Government of India	2017	Central Drugs Standard Control Organisation CDSCO, India	4	Public alert	https://cdsco.gov.in/opencms/opencms/en/Latest-Alerts/	323	RMP	Ramipril	103	India	24.7338	81.3346	982	Kolkata	22.5726	88.3639	4420	97	Unknown	10	Recall/warning/alert				31/12/2016	30/01/2017	1	Angiotensin-converting enzyme (ACE) inhibitors	5611	1	Substandard or falsified	batch
3720	Cardiovascular	1816	-1	Drug Alert For the Month of July 2017		Government of India	2017	Central Drugs Standard Control Organisation CDSCO, India	4	Public alert	http://www.cdsco.nic.in/writereaddata/Drug%20Alert%20for%20the%20Month%20of%20July2017.pdf	298	AMLO	Amlodipine	103	India	24.7338	81.3346	238	Unknown	23.3276	78.6044	4422	97	Unknown	10	Recall/warning/alert				30/06/2017	30/07/2017	1	Ca channels blockers, Dihydropyridine derivatives	5613	1	Substandard or falsified	batch
3728	Cardiovascular	1817	-1	Drug Alert For the Month of October 2017		Government of India	2017	Central Drugs Standard Control Organisation CDSCO, India	4	Public alert	https://cdsco.gov.in/opencms/opencms/en/Medical-Device-Diagnostics/Medical-Device-Diagnostics/	350	ELP	Enalapril	103	India	24.7338	81.3346	238	Unknown	23.3276	78.6044	4430	97	Unknown	10	Recall/warning/alert				30/09/2017	30/10/2017	2	Angiotensin-converting enzyme (ACE) inhibitors	5621	2	Substandard or falsified	batch
3729	Cardiovascular	1818	-1	Drug Alert For the Month of November 2017		Government of India	2017	Central Drugs Standard Control Organisation CDSCO, India	4	Public alert	https://cdsco.gov.in/opencms/opencms/en/Medical-Device-Diagnostics/Medical-Device-Diagnostics/	536	ISO	isosorbide dinitrate	103	India	24.7338	81.3346	238	Unknown	23.3276	78.6044	4431	97	Unknown	10	Recall/warning/alert				31/10/2017	29/11/2017	1	Vasodilatator-Organic nitrates	5622	1	Substandard or falsified	batch
3731	Cardiovascular	1819	-1	Drug Alert for the month of August 2018		Government of India	2018	Central Drugs Standard Control Organisation CDSCO, India	4	Public alert	https://cdsco.gov.in/opencms/opencms/en/Notifications/Alerts/	351	TMS	Telmisartan	103	India	24.7338	81.3346	238	Unknown	23.3276	78.6044	4433	97	Unknown	10	Recall/warning/alert				31/07/2018	30/08/2018	1	Angiotensin II receptor blockers (ARBs)	5624	1	Substandard or falsified	batch
3733	Cardiovascular	1820	-1	Drug Alert for the month of October 2018		Government of India	2018	Central Drugs Standard Control Organisation CDSCO, India	4	Public alert	https://cdsco.gov.in/opencms/opencms/en/Notifications/Alerts/	383	ATOR	Atorvastatin	103	India	24.7338	81.3346	238	Unknown	23.3276	78.6044	4435	97	Unknown	10	Recall/warning/alert				30/09/2018	30/10/2018	1	HMG CoA reductase inhibitors	5626	1	Substandard or falsified	batch
3736	Cardiovascular	1821	-1	Drug Alert for the month of November 2018		Government of India	2018	Central Drugs Standard Control Organisation CDSCO, India	4	Public alert	https://cdsco.gov.in/opencms/opencms/en/Notifications/Alerts/	351	TMS	Telmisartan	103	India	24.7338	81.3346	238	Unknown	23.3276	78.6044	4438	97	Unknown	10	Recall/warning/alert				31/10/2018	29/11/2019	1	Angiotensin II receptor blockers (ARBs)	5629	1	Substandard or falsified	batch
3737	Cardiovascular	1822	-1	Drug Alert for the month of December 2018		Government of India	2019	Central Drugs Standard Control Organisation CDSCO, India	4	Public alert	https://cdsco.gov.in/opencms/opencms/en/Notifications/Alerts/	475	HPR	Heparin	103	India	24.7338	81.3346	238	Unknown	23.3276	78.6044	4439	97	Unknown	10	Recall/warning/alert				30/11/2018	30/12/2018	1	Antithrombotic Agent	5630	1	Substandard or falsified	batch
3742	Cardiovascular	1823	-1	Drug Alert for the month of February 2019		Government of India	2019	Central Drugs Standard Control Organisation CDSCO, India	4	Public alert	https://cdsco.gov.in/opencms/opencms/en/Notifications/Alerts/	323	RMP	Ramipril	103	India	24.7338	81.3346	238	Unknown	23.3276	78.6044	4444	97	Unknown	10	Recall/warning/alert				31/01/2019	27/02/2019	1	Angiotensin-converting enzyme (ACE) inhibitors	5635	1	Substandard or falsified	batch
3760	Veterinary	1804	10.2460/javma.240.5.600	Characteristics of commercially manufactured and compounded protamine zinc insulin.	USA	Scott-Moncrieff, J. C. R.	2012	Journal of the American Veterinary Medical Association	1	Original research article	http://www.ncbi.nlm.nih.gov/pubmed/?term=22332631	557	INSH	Insulin (human)	236	United States	38.8904	-77.032	988	Irvine City, California	33.6859	-117.825	4457	80	Private pharmacy	13	Equivalence study						1	Insulin and analogues	5670	1	Substandard or falsified
3769	Cardiovascular	1824	-1	Drug Quality: Postmarket Sampling and Testing Results for Drugs (FY 2015)		FDA	2015	US Food and Drug Administration (FDA) USA	16	Report	https://www.fda.gov/media/103649/download, https://www.fda.gov/drugs/science-research-drugs/drug-quality-sampling-and-testing-programs	487	WFR	Warfarin	236	United States	38.8904	-77.032	546	Unknown	39.9125	-100.781	4463	97	Unknown	12	Control quality - routine				31/12/2014	30/12/2015	4	Antithrombotic Agent	5676	1	Substandard or falsified
3779	Cardiovascular	1825	-1	Drug Quality: Postmarket Sampling and Testing Results for Drugs (FY 2016)		FDA	2017	US Food and Drug Administration (FDA) USA	16	Report	https://www.fda.gov/media/103635/download	565	NEP	Norepinephrine	236	United States	38.8904	-77.032	546	Unknown	39.9125	-100.781	4472	97	Unknown	12	Control quality - routine				31/12/2015	30/12/2016	1	Cardiac Glycosides	5688	1	Substandard or falsified
3799	Cardiovascular	1827	-1	Taiwan FDA seeks Crestor recall after counterfeit finds		Taiwan FDA	2017	SecuringIndustry	5	Lay Press	-1	353	RVS	Rosuvastatin	218	Taiwan	25.0804	121.564	968	Unknown	23.6978	120.961	4491	97	Unknown	10	Recall/warning/alert				30/04/2017	30/05/2012	2	HMG CoA reductase inhibitors	5714	2	Falsified	batch
3800	Cardiovascular	1828	-1	Contaminated IsotabÂ® (isosorbide mononitrate) incident in Lahore Pakistan		Department of Health Government Punjab	2012	The World Health Organization	4	Public alert	-1	537	ISM	Isosorbide Mononitrate	168	Pakistan	33.7098	73.0759	1000	Lahore (Punjab)	31.5656	74.3142	4492	97	Unknown	10	Recall/warning/alert				2012-02-02	2012-02-02	1	Vasodilatator-Organic nitrates	5715	1	Substandard or falsified	batch
3805	Veterinary	1830	http://dx.doi.org/10.21577/0100-4042.20170168	Fourier Transform Infrared Spectroscopy, Thermogravimetric Analysis, Scanning Electron Microscopy as supporting tools in quality control of antiparasitics	Brazil	Silva, M. D. S.	2018	Quimica Nova	1	Original research article	http://www.scielo.br/scielo.php?script=sci_arttext&pid=S0100-40422018000300258	569	FB	Febantel	32	Brazil	-15.7785	-47.9287	1001	VitÃ³ria EspÃ­rito Santo	-20.3168	-40.3099	4496	97	Unknown	8	Laboratory assembled collections						2	Anthelmintic	5720	1	Substandard or falsified
3808	Cardiovascular	1841	-1	Outbreak of adverse reactions associated with contaminated heparin	USA	Blossom, DB	2008	The new england journal of medicine original	1	Original research article	https://www.nejm.org/doi/full/10.1056/NEJMoa0806450	475	HPR	Heparin	236	United States	38.8904	-77.032	546	Unknown	39.9125	-100.781	4505	97	Unknown	2	Case reports				18/11/2007	30/01/2008	10	Antithrombotic Agent	5736	8	Substandard or falsified
3810	Cardiovascular	1842	doi:10.1093/eurheartj/ehi093	Comparative analysis of the activity and content of different streptokinase preparations	Germany	Peter Hermentin,	2005	European Heart Journal	1	Original research article	http://eurheartj.oxfordjournals.org/	575	STK	Streptokinase	168	Pakistan	33.7098	73.0759	33	Unknown	29.0709	68.7938	4506	89	Wholesalers/importer/distributors	13	Equivalence study						4	Antithrombotic Agent	5738	3	Substandard or falsified
3818	Cardiovascular	1844	10.1345/aph.1K560	Comparison of Simvastatin Tablets from the US and International Markets Obtained via the Internet	USA	Veronin, Michael A	2008	The Annals of Pharmacotherapy	16	Report	http://journals.sagepub.com/doi/10.1345/aph.1K560	526	SIM	Simvastatin	103	India	24.7338	81.3346	238	Unknown	23.3276	78.6044	4513	92	Website	13	Equivalence study				28/02/2006	30/01/2007	10	HMG CoA reductase inhibitors	5748	5	Substandard or falsified
3829	Cardiovascular	1855	10.1016/j.bfopcu.2014.04.003	Chromatographic determination of clopidogrel bisulfate; detection and quantification of counterfeit Plavix tablets	Egypt	Mona E. ElTantawy	2014	Bulletin of Faculty of Pharmacy, Cairo University	1	Original research article	http://www.elsevier.com/wps/find/journaldescription.cws_home/726055/description#description	496	CGL	Clopidogrel	66	Egypt	30.0837	31.2554	891	Unknown	26.8206	30.8025	4538	95	Combination of outlets	8	Laboratory assembled collections						9	Antithrombotic Agent	5796	1	Substandard
3844	Cardiovascular	1861	-1	Quality of brands of atorvastatin calcium tablets marketed in Lagos, Nigeria		Moshood O. Akinleye	2012	International Journal of Pharmacy and Pharmacology	1	Original research article	-1	383	ATOR	Atorvastatin	162	Nigeria	9.06667	7.48333	408	Lagos	6.43918	3.42348	4550	80	Private pharmacy	13	Equivalence study						3	HMG CoA reductase inhibitors	5818	1	Substandard or falsified
3846	Veterinary	1862	-1	Etude de la gestion et de la qualite des medicaments veterinaires en Afrique: Cas de Madagascar		Ratalata R. F. H.	2008	Universite Cheikh Anta Diop de Dakar	14	Thesis	http://196.1.97.20/d8a8a421-de18-448e-98e7-2ab032410b5e	97	OTT	Oxytetracycline	133	Madagascar	-18.9076	47.5277	1007	Miarinarivo, Antananarivo, Antsirabe, Fianarantsoa, Ambalavao, Ihosy, Sakaraha	-20.7479	47.1077	4551	95	Combination of outlets	20	Prevalence survey - unknown sampling type				2007-12-07	2007-03-10	25	Tetracyclines	5822	2	Substandard or falsified
3852	Cardiovascular	1863	-1	Quality control of hydrochlorothiazide tablets marketed in Sinop-MT		M. K. Orfao	2017	Scientific Electronic Archives	1	Original research article	https://www.ingentaconnect.com/content/doaj/23169281/2017/00000010/00000005/art00016	389	HTZ	Hydrochlorothiazide	32	Brazil	-15.7785	-47.9287	1008	Sinop, Mato Grosso	-11.8548	-55.511	4552	97	Unknown	13	Equivalence study						5	Diuretics	5820	1	Substandard or falsified
3863	Cardiovascular	1865	DOI: 10.1501/Eczfak_0000000351	Quality control studies on enalapril maleate tablets available on the turkish drug market	Turkey	E., Baloglu	2001	JOURNAL OF FACULTY OF PHARMACY OF ANKARA UNIVERSITY	1	Original research article	http://ovidsp.ovid.com/ovidweb.cgi?T=JS&PAGE=reference&D=emed7&NEWS=N&AN=32905856	350	ELP	Enalapril	228	Turkey	39.9429	32.8605	261	Unknown	39.2132	34.703	4556	80	Private pharmacy	13	Equivalence study						8	Angiotensin-converting enzyme (ACE) inhibitors	5836	7	Substandard or falsified
3868	Cardiovascular	1869	10.1088/0256-307X/36/3/030302	Pharmaceutical Equivalence of Some Brands of 5 mg Amlodipine Besylate Tablets Available in Southern Nigeria		Sylvester O. Eraga	2014	West African Journal of Pharmacy	1	Original research article	-1	298	AMLO	Amlodipine	162	Nigeria	9.06667	7.48333	1009	Southern States: Lagos, Ondo, Edo, Delta, Anambra, Enugu, Imo, Ebonyi, Rivers and Akwa-Ibom	6.08355	6.5082	4560	80	Private pharmacy	13	Equivalence study						10	Ca channels blockers, Dihydropyridine derivatives	5845	2	Substandard or falsified
3869	Veterinary	1870	-1	Norbrook Laboratories Limited Expands Recall of Veterinary Products		U.S. FDA	2019	US Food and Drug Administration (US FDA)	4	Public alert	https://www.fda.gov/safety/recalls-market-withdrawals-safety-alerts/norbrook-laboratories-limited-expands-recall-veterinary-products?utm_campaign=Norbrook%20Laboratories%20Limited%20Expands%20Recall%20of%20Veterinary%20Products&utm_medium=email&utm_source=Eloqua	132	ENR	Enrofloxacin	236	United States	38.8904	-77.032	546	Unknown	39.9125	-100.781	4561	91	All facilites providing medicines included	10	Recall/warning/alert				28/02/2019	30/03/2019	4	Quinolone Antibacterials	5843	4	Substandard	batch
3871	Veterinary	1871	-1	Stokes Healthcare Inc. Issues Voluntary Nationwide Recall of Pilocarpine 0.1% Ophthalmic Solution Due to a High Level of Preservative		FDA	2019	US Food and Drug Administration (FDA) USA	4	Public alert	https://www.fda.gov/safety/recalls-market-withdrawals-safety-alerts/stokes-healthcare-inc-issues-voluntary-nationwide-recall-pilocarpine-01-ophthalmic-solution-due-high	586	PLC	Pilocarpine	236	United States	38.8904	-77.032	546	Unknown	39.9125	-100.781	4563	91	All facilites providing medicines included	10	Recall/warning/alert						1	Antiglaucoma preparations and miotics	5846	1	Substandard	batch
3873	Veterinary	1873	-1	Norbrook Laboratories Limited Recalls Veterinary Products for Health Risk		FDA	2019	US Food and Drug Administration (FDA) USA	4	Public alert	https://www.fda.gov/safety/recalls-market-withdrawals-safety-alerts/norbrook-laboratories-limited-recalls-veterinary-products-health-risk	132	ENR	Enrofloxacin	236	United States	38.8904	-77.032	546	Unknown	39.9125	-100.781	4565	91	All facilites providing medicines included	10	Recall/warning/alert				2019-06-03	2019-06-03	2	Quinolone Antibacterials	5850	2	Substandard	batch
3874	Cardiovascular	1874	10.3390/medicina43040040	Comparison in vitro felodipine release rate from the original versus generic product with controlled release of the drug	Czech	David Vetchy	2007	Medicina Journal	1	Original research article	http://www.mdpi.com/1010-660X/43/4/326	587	FLD	Felodipine	60	Czech Republic	50.0791	14.4332	962	Unknown	49.8175	15.473	4566	97	Unknown	13	Equivalence study				31/10/2002	30/03/2003	6	Ca channels blockers, Dihydropyridine derivatives	5849	4	Substandard or falsified
3878	Cardiovascular	1875	http://dx.doi.org/10.22270/jddt.v8i3.1685	Comparative In Vitro Evaluation Of Different Brands Of Nifedipine 20mg Retard Tablet Products Marketed In Addis Ababa, Ethiopia	Ethiopia	G. Agune	2018	Journal of Drug Delivery and Therapeutics	1	Original research article	-1	355	NFP	Nifedipine	71	Ethiopia	9.02273	38.7468	191	Addis Ababa	9.00116	38.7624	4568	80	Private pharmacy	13	Equivalence study						6	Ca channels blockers, Dihydropyridine derivatives	5854	2	Substandard or falsified
3882	Cardiovascular	1880	10.7324/JAPS.2015.50809	Comparative in vitro dissolution of commercially available sustained release nifedipine tablet brands in the Kumasi Metropolis, Ghana	Ghana	C Osei-Asare	2015	Journal of Applied Pharmaceutical Science	1	Original research article	http://www.japsonline.com	355	NFP	Nifedipine	84	Ghana	5.55856	-0.20092	558	Kumasi	6.6666	-1.61627	4572	95	Combination of outlets	13	Equivalence study						12	Ca channels blockers, Dihydropyridine derivatives	5858	2	Substandard or falsified
3887	Cardiovascular	1881	-1	Comparative in vitro evaluation of some commercial brands of valsartan tablets marketed in Bangladesh		Mehnaz Ali	2018	The Pharma Innovation Journal	1	Original research article	www.thepharmajournal.com	385	VALSA	Valsartan	19	Bangladesh	23.7098	90.4071	721	Dhaka	23.8103	90.4125	4573	80	Private pharmacy	13	Equivalence study						3	Angiotensin II receptor blockers (ARBs)	5860	1	Substandard or falsified
3894	Cardiovascular	1887	-1	Comparative in vitro evaluation of various commercial brands of amlodipine besylate tablets marketed in Bangladesh		K James Regun	2016	Asian Journal of Pharmaceutical and Health Sciences	1	Original research article	http://www.ajphs.com/journals/02_AJPHS_Jan-Mar_2016_738.pdf	298	AMLO	Amlodipine	19	Bangladesh	23.7098	90.4071	763	Dhanmondi (Dhaka)	23.7465	90.376	4579	80	Private pharmacy	13	Equivalence study						6	Ca channels blockers, Dihydropyridine derivatives	5868	3	Substandard or falsified
3896	Cardiovascular	1888	-1	Evaluation of the Quality Control Parameters of Two Different Brands of Combined Atenolol (50mg) & Amlodipine (5mg) Tablets Available in Bangladesh		Jinat Ashrafi	2011	East West University, Bangladesh	14	Thesis	http://dspace.ewubd.edu/bitstream/handle/123456789/1601/Jinat_Ashrafi .pdf?sequence=1&isAllowed=y	555	ATE-AML	Atenolol-Amlodipine	19	Bangladesh	23.7098	90.4071	184	Unknown	23.9265	90.1253	4580	80	Private pharmacy	13	Equivalence study						4	Combination of cardiovascular medicines	6437	1	Substandard or falsified
3898	Cardiovascular	1890	-1	Comparative Evaluation of Some Commercial Clopidogrel Tablets Available in Yemen	Yemen	A Ali Bassam	2017	Jurnal Online Universitas Gadjah Mada	1	Original research article	https://jurnal.ugm.ac.id/majalahfarmaseutik/article/view/40917/22797	496	CGL	Clopidogrel	247	Yemen	16.1429	42.2755	1012	Hodeida	13.5262	43.7529	4582	80	Private pharmacy	13	Equivalence study						8	Antithrombotic Agent	5875	1	Substandard or falsified
3904	Cardiovascular	1893	10.19080/MABB.2018.04.555626	Assessment of Pharmaceutical Equivalence and In-Vitro Bioequivalence of Four Brands of Commercially Available Nifedipine Tablets in Swaziland	Nigeria,Eswatini	Adefolarin A Amu	2018	Modern Applications of Bioequivalence & Bioavailability	1	Original research article	https://juniperpublishers.com/mabb/pdf/MABB.MS.ID.555626.pdf	355	NFP	Nifedipine	214	Swaziland	-26.4287	31.1807	237	Unknown	-26.632	31.4736	4585	95	Combination of outlets	13	Equivalence study						4	Ca channels blockers, Dihydropyridine derivatives	5881	1	Substandard or falsified
3908	Cardiovascular	1894	-1	Pharmaceutical Evaluation Of Some Commercial Brands Of Nifedipine (20mg) Sustained Release Tablets, Marketed In Commercial City Of Kano	Nigeria	OYENIYI, YJ	2012	International Journal of Biology, Pharmacy and Allied Sciences (IJBPAS)	1	Original research article	http://ijbpas.com/pdf/1336904153MS IJBPAS 2012 1091.pdf	355	NFP	Nifedipine	162	Nigeria	9.06667	7.48333	816	Kano	12.0022	8.59196	4586	80	Private pharmacy	13	Equivalence study						10	Ca channels blockers, Dihydropyridine derivatives	5885	3	Substandard or falsified
3912	Cardiovascular	1896	-1	Comparative in vitro Bioequivalence Analysis of Some Generic Tablets of Atorvastatin, a BCS Class II Compound		T Shams Oishi	2011	Bangladesh Pharmaceutical Journal	1	Original research article	http://bps-bd.org/journal/volume14/11.pdf	383	ATOR	Atorvastatin	19	Bangladesh	23.7098	90.4071	721	Dhaka	23.8103	90.4125	4588	80	Private pharmacy	13	Equivalence study						10	HMG CoA reductase inhibitors	5890	2	Substandard or falsified
3915	Cardiovascular	1897	-1	In-vitro evaluation of Captopril tablets present in Yemen markets		M A Noman	2012	Research Journal of Pharmaceutical Dosage Forms and Technology	1	Original research article	-1	386	CAPT	Captopril	247	Yemen	16.1429	42.2755	865	Sana'a City	15.3553	44.2137	4589	95	Combination of outlets	13	Equivalence study						15	Angiotensin-converting enzyme (ACE) inhibitors	5893	4	Substandard or falsified
3922	Cardiovascular	1900	-1	Comparative In Vitro Quality Assessment of Five Brands of Furosemide Tablets Marketed in Port Harcourt, Nigeria		C. N. CHINAKA	2017	Nigerian Journal of Pharmaceutical Research	1	Original research article	-1	415	FSM	Furosemide	162	Nigeria	9.06667	7.48333	1014	Port Harcourt	4.81555	7.04984	4592	80	Private pharmacy	13	Equivalence study						5	Diuretics	5900	2	Substandard or falsified
3923	Cardiovascular	1901	10.3109/03639049409047215	In Vitro Evaluation of Commercial Aspirin Tablets Marketed in Yugoslavia	Serbia	L. Nikolic	1994	Drug Development and Industrial Pharmacy	1	Original research article	http://www.tandfonline.com/doi/full/10.3109/03639049409047215	457	ASA	Acetylsalicylic acid	197	Serbia	44.8124	20.4624	1015	Yugoslavia	44.8151	20.4605	4593	97	Unknown	13	Equivalence study						6	Other Analgesics and Antipyretics	5902	2	Substandard or falsified
3925	Cardiovascular	1902	-1	Comparative In Vitro Quality Evaluation of Some Clopidogrel Tablets, Commercially Available in Bangladesh Drug Market	Bangladesh	Lovely Z	2017	Bioequivalence & Bioavailability International Journal	1	Original research article	https://medwinpublishers.com/BEBA/BEBA16000117.pdf	496	CGL	Clopidogrel	19	Bangladesh	23.7098	90.4071	721	Dhaka	23.8103	90.4125	4594	80	Private pharmacy	13	Equivalence study						9	Antithrombotic Agent	5903	3	Substandard or falsified
3927	Cardiovascular	1903	10.13140/RG.2.2.19781.50401	Quality assessment of selected marketed irbesartan 300mg tablets brands in Iraq	Iraq	A Abdelaziz Bayoum	2019	International Journal of Pharmaceutical Sciences and Research	1	Original research article	-1	588	IBS	Irbesartan	106	Iraq	33.3386	44.3939	1016	Unknown	33.2232	43.6793	4595	97	Unknown	13	Equivalence study						3	Angiotensin II receptor blockers (ARBs)	5905	1	Substandard or falsified
3929	Cardiovascular	1904	10.5958/0974-360X.2017.00371.7	Quality control of Warfarin Sodium tablets marketed in Syria	Syria	M Isbera	2017	Research Journal of Pharmacy and Technology	1	Original research article	http://www.indianjournals.com/ijor.aspx?target=ijor:rjpt&volume=10&issue=7&article=023	487	WFR	Warfarin	217	Syrian Arab Republic	33.5192	36.3133	1017	Latakia	33.502	36.298	4596	80	Private pharmacy	13	Equivalence study						3	Antithrombotic Agent	5907	1	Substandard or falsified
3936	Cardiovascular	1908	-1	A Comparative Study on the Dissolution Profiles of Commercial Hydrochlorothiazide Tablets		MING-SHIN L	2001	Journal of Food and Drug Analysis	1	Original research article	-1	389	HTZ	Hydrochlorothiazide	218	Taiwan	25.0804	121.564	968	Unknown	23.6978	120.961	4601	97	Unknown	13	Equivalence study						16	Diuretics	5915	10	Substandard or falsified
3938	Cardiovascular	1909	10.14227/DT250418P22	Pharmaceutical equivalence of hydrochlorothiazide tablets in Argentina	Argentina	Maria A. Varillas	2018	Dissolution Technologies	1	Original research article	-1	389	HTZ	Hydrochlorothiazide	11	Argentina	-34.6085	-58.3735	1018	Bahia Blanca	-38.7183	-62.2663	4602	80	Private pharmacy	13	Equivalence study						4	Diuretics	5916	1	Substandard or falsified
3940	Cardiovascular	1910	-1	Assessment Of Physicochemical Properties Of Eight Brands Of Alpha Methyldopa Tablets Marketed In Zaria, Kaduna State,Nigeria		G O. OKPANACHI	2015	Mintage journal of Pharmaceutical & Medical Sciences	1	Original research article	-1	387	MEDP	Methyldopa	162	Nigeria	9.06667	7.48333	452	Kaduna State	10.5167	7.43333	4603	97	Unknown	13	Equivalence study						8	Antiadrenergics agents, centrally acting	5918	5	Substandard or falsified
3944	Veterinary	1911	-1	C.O. Truxton, Inc. Issues Voluntary Nationwide Recall of Amitriptyline HCL Tablets, USP 50mg and Phenobarbital Tablets, USP 15mg, 30mg, 60mg, 100mg Due to Potential Label Mix-Up		FDA	2017	US Food and Drug Administration (FDA) USA	4	Public alert	https://www.fda.gov/safety/recalls-market-withdrawals-safety-alerts/co-truxton-inc-issues-voluntary-nationwide-recall-amitriptyline-hcl-tablets-usp-50mg-and	465	PBT	Phenobarbital	236	United States	38.8904	-77.032	546	Unknown	39.9125	-100.781	4605	91	All facilites providing medicines included	10	Recall/warning/alert						15	Antiepileptics	5922	15	Substandard	batch
3948	Veterinary	1916	-1	Jurox Incorporated is Voluntarily Recalling Two Lots of Alfaxan Unpreserved, an Intravenous Injectable Anaesthetic		FDA	2019	US Food and Drug Administration (FDA) USA	4	Public alert	https://www.fda.gov/safety/recalls-market-withdrawals-safety-alerts/jurox-incorporated-voluntarily-recalling-two-lots-alfaxan-unpreserved-intravenous-injectable	589	AFX	Alfaxalone	236	United States	38.8904	-77.032	546	Unknown	39.9125	-100.781	4610	89	Wholesalers/importer/distributors	10	Recall/warning/alert						2	Anesthetics, General	5930	2	Substandard	batch
3957	Cardiovascular	1921	-1	Recall: Several drugs containing valsartan being recalled due to contamination with a potential carcinogen		Canada Goverment	2018	Health Canada	4	Public alert	http://www.healthycanadians.gc.ca/recall-alert-rappel-avis/hc-sc/2018/67202a-eng.php	385	VALSA	Valsartan	40	Canada	45.4218	-75.6912	565	Unknown	57.729	-104.014	4619	97	Unknown	10	Recall/warning/alert				2018-08-07	2018-08-07	11	Angiotensin II receptor blockers (ARBs)	5940	11	Substandard or falsified	batch
3960	Cardiovascular	1922	-1	Recall: Information Update - Mylan-Valsartan medications voluntarily recalled as a precaution due to an impurity		Canada Government	2018	Health Canada	4	Public alert	https://healthycanadians.gc.ca/recall-alert-rappel-avis/hc-sc/2018/68448a-eng.php; https://www.newswire.ca/news-releases/information-update---mylan-valsartan-medications-voluntarily-recalled-as-a-precaution-due-to-an-impurity-701503141.html	385	VALSA	Valsartan	40	Canada	45.4218	-75.6912	565	Unknown	57.729	-104.014	4622	97	Unknown	10	Recall/warning/alert				27/11/2018	27/11/2018	4	Angiotensin II receptor blockers (ARBs)	5943	4	Substandard or falsified	batch
3961	Cardiovascular	1923	-1	Recall: Auro Pharma Inc. voluntarily recalls one lot of Auro-Irbesartan HCT tablets because of nitrosamine impurity		Canada Government	2019	Health Canada	4	Public alert	https://healthycanadians.gc.ca/recall-alert-rappel-avis/hc-sc/2019/69668a-eng.php	599	IRS-HCTZ	Irbesartan-Hydrochlorothiazide	40	Canada	45.4218	-75.6912	1021	Ontario, Quebec	48.4073	-78.2691	4623	97	Unknown	10	Recall/warning/alert					17/04/2019	1	Combination of cardiovascular medicines	5944	1	Substandard or falsified	batch
3962	Cardiovascular	1924	-1	Recall: Multiple Losartan-containing drugs voluntarily recalled because of potential for nitrosamine impurity		Canada Government	2019	Health Canada	4	Public alert	http://www.healthycanadians.gc.ca/recall-alert-rappel-avis/hc-sc/2019/69272a-eng.php	299	LST	Losartan	40	Canada	45.4218	-75.6912	565	Unknown	57.729	-104.014	4624	97	Unknown	10	Recall/warning/alert					18/03/2019	38	Angiotensin II receptor blockers (ARBs)	5945	38	Substandard or falsified	batch
3964	Cardiovascular	1925	-1	Recall: FDA Updates and Press Announcements on Angiotensin II Receptor Blocker (ARB) Recalls (Valsartan, Losartan, and Irbesartan)		US Government	2019	US Food and Drug Administration (FDA) USA	4	Public alert	https://www.fda.gov/drugs/drug-safety-and-availability/fda-updates-and-press-announcements-angiotensin-ii-receptor-blocker-arb-recalls-valsartan-losartan	385	VALSA	Valsartan	236	United States	38.8904	-77.032	546	Unknown	39.9125	-100.781	4626	97	Unknown	10	Recall/warning/alert					2019-05-05	218	Angiotensin II receptor blockers (ARBs)	5947	218	Substandard or falsified	batch
3973	Cardiovascular	1926	-1	Recall: Recall Of Valsartan Due To Contamination		Nigeria Government	2018	National Agency for Food and Drug Administration and Control (NAFDAC)	4	Public alert	https://www.nafdac.gov.ng/recall-of-valsartan-due-to-contamination/	385	VALSA	Valsartan	162	Nigeria	9.06667	7.48333	242	Unknown	9.76055	7.90841	4635	80	Private pharmacy	10	Recall/warning/alert				2019-01-08	2019-01-08	-1	Angiotensin II receptor blockers (ARBs)	5956	-1	Substandard or falsified	unknown
3974	Cardiovascular	1928	-1	Class 2 Medicines Recall: Teva UK Limited and Mylan - recall of some Valsartan containing products		UK Government	2018	Medicines and Healthcare Products Regulatory Agency (MHRA) UK	4	Public alert	https://www.gov.uk/drug-device-alerts/class-2-medicines-recall-teva-uk-limited-and-mylan-recall-of-some-valsartan-containing-products	385	VALSA	Valsartan	235	United Kingdom	51.5063	-0.127144	104	Unknown	54.2232	-2.05905	4636	80	Private pharmacy	10	Recall/warning/alert					29/11/2019	5	Angiotensin II receptor blockers (ARBs)	5957	5	Substandard	batch
3977	Cardiovascular	1929	-1	Class 1 Medicines Recall: Action Now â€“ including out of hours Pharmacy Level Recall		UK Government	2018	Medicines and Healthcare Products Regulatory Agency (MHRA) UK	4	Public alert	https://www.gov.uk/drug-device-alerts/class-1-medicines-recall-action-now-including-out-of-hours-pharmacy-level-recall	385	VALSA	Valsartan	235	United Kingdom	51.5063	-0.127144	104	Unknown	54.2232	-2.05905	4639	95	Combination of outlets	10	Recall/warning/alert					2018-09-04	-1	Angiotensin II receptor blockers (ARBs)	5960	-1	Substandard	unknown
3979	Cardiovascular	1930	-1	Thailand is First Asian Country to â€œRecall Valsartanâ€ Over Potential Links to Cancer		Thailand Government	2018	Chiang Rai Times	5	Lay Press	https://www.chiangraitimes.com/thailand-is-first-asian-country-to-recall-valsartan-over-potential-links-to-cancer.html	385	VALSA	Valsartan	221	Thailand	13.7533	100.505	252	Unknown	15.8134	100.767	4642	95	Combination of outlets	10	Recall/warning/alert						-1	Angiotensin II receptor blockers (ARBs)	5962	-1	Substandard	unknown
3980	Cardiovascular	1931	-1	FDA recalls Lanzaar 50 and Lanzaar 100 over cancer fears		Thailand Government	2019	The Nation Thailand Portal	5	Lay Press	https://www.nationmultimedia.com/detail/national/30365885	299	LST	Losartan	221	Thailand	13.7533	100.505	252	Unknown	15.8134	100.767	4643	97	Unknown	10	Recall/warning/alert					14/03/2019	142	Angiotensin II receptor blockers (ARBs)	5966	142	Substandard	batch
3983	Cardiovascular	1932	-1	Vietnam recalls 57 heart drugs with cancer-causing substance		Vietnam Government	2018	VnExpress International	5	Lay Press	https://e.vnexpress.net/news/news/vietnam-recalls-57-heart-drugs-with-cancer-causing-substance-3787277.html	385	VALSA	Valsartan	242	Viet Nam	21.0319	105.82	334	Unknown	14.0583	108.277	4645	97	Unknown	10	Recall/warning/alert					2018-03-08	-1	Angiotensin II receptor blockers (ARBs)	5969	-1	Substandard	unknown
3984	Cardiovascular	1933	-1	Recall: Warfarin 3mg tablets - higher than expected levels of degradation		UK Government	2013	Medicines and Healthcare Products Regulatory Agency (MHRA) UK	4	Public alert	https://www.gov.uk/drug-device-alerts/drug-alert-warfarin-3mg-tablets-higher-than-expected-levels-of-degradation	487	WFR	Warfarin	235	United Kingdom	51.5063	-0.127144	104	Unknown	54.2232	-2.05905	4646	97	Unknown	10	Recall/warning/alert					31/07/2013	42	Antithrombotic Agent	5970	42	Substandard	batch
3985	Cardiovascular	1934	-1	Class 2 Medicines recall: Accord Healthcare Limited - Losartan Potassium		UK Government	2019	Medicines and Healthcare Products Regulatory Agency (MHRA) UK	4	Public alert	https://www.gov.uk/drug-device-alerts/class-2-medicines-recall-accord-healthcare-limited-losartan-potassium-50mg-film-coated-tablets-pl-20075-0022-and-losartan-potassium-100mg-film-coated-tablets-pl-20075-0023	299	LST	Losartan	235	United Kingdom	51.5063	-0.127144	104	Unknown	54.2232	-2.05905	4647	91	All facilites providing medicines included	10	Recall/warning/alert					20/03/2019	3	Angiotensin II receptor blockers (ARBs)	5971	3	Substandard	batch
3986	Cardiovascular	1935	-1	Class 2 Medicines recall: Irbesartan and Irbesartan / Hydrochlorothiazide		UK Government	2019	Medicines and Healthcare Products Regulatory Agency (MHRA) UK	4	Public alert	https://assets.publishing.service.gov.uk/media/5c62f395e5274a317cc0ebc3/EL_19_A04-Final.pdf	588	IBS	Irbesartan	235	United Kingdom	51.5063	-0.127144	104	Unknown	54.2232	-2.05905	4648	91	All facilites providing medicines included	10	Recall/warning/alert				2019-12-02	2019-12-02	2	Angiotensin II receptor blockers (ARBs)	5972	2	Substandard	batch
3988	Cardiovascular	1936	-1	Class 2 Medicines Recall: Actavis Group PTC EHF - recall of batches of Irbesartan/Hydrochlorothiazide		UK Government	2019	Medicines and Healthcare Products Regulatory Agency (MHRA) UK	4	Public alert	https://www.gov.uk/drug-device-alerts/class-2-medicines-recall-actavis-group-ptc-ehf-recall-of-batches-of-irbesartan-hydrochlorothiazide-300-12-5mg-film-coated-tablets-and-irbesartan-hydrochlorothiazide-150-12-5mg-film-coated-tablets	599	IRS-HCTZ	Irbesartan-Hydrochlorothiazide	235	United Kingdom	51.5063	-0.127144	104	Unknown	54.2232	-2.05905	4650	91	All facilites providing medicines included	10	Recall/warning/alert				2019-02-01	2019-02-01	4	Combination of cardiovascular medicines	5974	4	Substandard	batch
3989	Cardiovascular	1937	-1	Class 2 Medicines Recall: Macleods Pharma UK Limited - Irbesartan 150mg		UK Government	2019	Medicines and Healthcare Products Regulatory Agency (MHRA) UK	4	Public alert	https://www.gov.uk/drug-device-alerts/class-2-medicines-recall-macleods-pharma-uk-limited-irbesartan-150mg-film-coated-tablets-pl-34771-0079-mdr-94-06-18	588	IBS	Irbesartan	235	United Kingdom	51.5063	-0.127144	104	Unknown	54.2232	-2.05905	4651	91	All facilites providing medicines included	10	Recall/warning/alert				23/01/2019	23/01/2019	3	Angiotensin II receptor blockers (ARBs)	5975	3	Substandard	batch
3990	Antibiotic	1938	-1	Class 4 Medicines Defect Information: Chloramphenicol 0.5% W/V Antibiotic Eye Drops (MDR 105-03/19)		Medicines and Healthcare products Regulatory Agency	2019	Medicines and Healthcare Products Regulatory Agency (MHRA) UK	4	Public alert	https://www.gov.uk/drug-device-alerts/class-4-medicines-defect-information-chloramphenicol-0-5-w-v-antibiotic-eye-drops-mdr-105-03-19	76	CPN	Chloramphenicol	235	United Kingdom	51.5063	-0.127144	104	Unknown	54.2232	-2.05905	4652	97	Unknown	10	Recall/warning/alert				2019-08-04	2019-08-04	18	Amphenicols	5977	18	Substandard	batch
3994	Antidiabetic	1941	-1	Drug Alert for the month of April 2019		Government of India	2019	Central Drugs Standard Control Organisation CDSCO, India	4	Public alert	https://cdsco.gov.in/opencms/opencms/en/Notifications/Alerts/	217	GLM	Glimepiride	103	India	24.7338	81.3346	982	Kolkata	22.5726	88.3639	4658	97	Unknown	10	Recall/warning/alert				31/03/2019	31/03/2019	1	Sulphonylureas	5978	1	Substandard or falsified	unknown
4068	Cardiovascular	1943	10.1136/bmj.k3851	Use of N-nitrosodimethylamine (NDMA) contaminated valsartan products and risk of cancer: Danish nationwide cohort study	Denmark	A Pottegard	2018	The British Medical Journal (BMJ)	1	Original research article	http://www.bmj.com/lookup/doi/10.1136/bmj.k3851	385	VALSA	Valsartan	61	Denmark	55.6763	12.5694	579	Unknown	56.2639	9.5018	4714	97	Unknown	2	Case reports				31/12/2011	29/06/2017	-1	Angiotensin II receptor blockers (ARBs)	6055	-1	Substandard	unknown
4070	Cardiovascular	1940	http://dx.doi.org/10.1371/journal.pone.0211567	Evaluating the quality of antihypertensive drugs in Lagos State, Nigeria	Nigeria,USA	E T Ndichu	2019	PLoS ONE	1	Original research article	http://ovidsp.ovid.com/ovidweb.cgi?T=JS&PAGE=reference&D=emexb&NEWS=N&AN=626381726	355	NFP	Nifedipine	162	Nigeria	9.06667	7.48333	408	Lagos	6.43918	3.42348	4715	80	Private pharmacy	3	Random survey				30/04/2017	30/07/2017	102	Ca channels blockers, Dihydropyridine derivatives	6057	2	Substandard
4074	Cardiovascular	1944	-1	Recall of valsartan blood pressure medicine		Denmark Government	2018	Danish Medicines Agency	4	Public alert	https://laegemiddelstyrelsen.dk/en/news/2018/recall-of-valsartan-blood-pressure-medicine/	385	VALSA	Valsartan	61	Denmark	55.6763	12.5694	579	Unknown	56.2639	9.5018	4716	80	Private pharmacy	10	Recall/warning/alert				2018-03-07	2018-03-07	6	Angiotensin II receptor blockers (ARBs)	6060	6	Substandard	batch
4076	Cardiovascular	1945	-1	Enforcement Report_Telmisartan		US FDA	2019	US Food and Drug Administration (FDA) USA	18	Online Database	https://www.accessdata.fda.gov/scripts/ires/index.cfm#tabNav_advancedSearch	352	TMS-HTZ	Telmisartan-Hydrochlorothiazide	236	United States	38.8904	-77.032	546	Unknown	39.9125	-100.781	4718	95	Combination of outlets	10	Recall/warning/alert				24/02/2019	19/03/2019	65	Combination of cardiovascular medicines	6062	65	Substandard or falsified	batch
4078	Cardiovascular	1946	-1	Enforcement Report_Olmesartan		US FDA	2019	US Food and Drug Administration (FDA) USA	18	Online Database	https://www.accessdata.fda.gov/scripts/ires/index.cfm#tabNav_advancedSearch	603	AML-OMS	Amlodipine-Olmesartan	236	United States	38.8904	-77.032	546	Unknown	39.9125	-100.781	4720	91	All facilites providing medicines included	10	Recall/warning/alert				18/12/2018	22/01/2019	7	Combination of cardiovascular medicines	6064	7	Substandard or falsified	batch
4081	Cardiovascular	1606	1	SCA Pharmaceuticals Issues Voluntary Nationwide Recall of specific products due to potential contamination		US FDA	2017	US Food and Drug Administration (FDA) USA	4	Public alert	https://www.fda.gov/safety/recalls/ucm581531.htm	604	PNE	Phenylephrine	236	United States	38.8904	-77.032	546	Unknown	39.9125	-100.781	4723	81	Hospital/health centres	10	Recall/warning/alert				19/10/2017	19/10/2017	1	Adrenergic and dopaminergic agents	6067	1	Substandard	batch
4089	Cardiovascular	1951	-1	Pharmaceutical equivalence of anti-hypertensive tablets distributed by a Brazilian governmental program		T Locatelli	2015	Latin American Journal of Pharmacy	1	Original research article	-1	561	PRO-HYT	Propranolol-Hydrochlorothiazide	32	Brazil	-15.7785	-47.9287	187	Unknown	-9.16332	-53.3123	4733	80	Private pharmacy	13	Equivalence study						6	Combination of cardiovascular medicines	6076	1	Substandard or falsified
4093	Cardiovascular	1956	10.3109/03639048709020580	Studies on Furosemide Tablets I Dissolutions of Commercial Products and Different Formulations	Turkey	Julide Akbuga	1987	Drug Development and Industrial Pharmacy	1	Original research article	http://www.tandfonline.com/doi/full/10.3109/03639048709020580	415	FSM	Furosemide	228	Turkey	39.9429	32.8605	261	Unknown	39.2132	34.703	4737	97	Unknown	13	Equivalence study						9	Diuretics	6082	1	Substandard or falsified
4121	Cardiovascular	1964	-1	Rappel de lots de medicaments a base dâ€™irbesartan - Point d'Information		ANSM	2019	Agence Nationale de la Securite du Medicament et des Produits de Sante (ANSM), France	4	Public alert	https://ansm.sante.fr/S-informer/Points-d-information-Points-d-information/Rappel-de-lots-de-medicaments-a-base-d-irbesartan-Point-d-Information	588	IBS	Irbesartan	76	France	48.8569	2.3412	703	Unknown	46.2276	2.21375	4750	91	All facilites providing medicines included	10	Recall/warning/alert				28/05/2019	28/05/2019	17	Angiotensin II receptor blockers (ARBs)	6118	17	Substandard	batch
4127	Cardiovascular	1966	doi:10.1001/jama.286.7.793	Recalls and Safety Alerts Involving Pacemakers and Implantable Cardioverter-Defibrillator Generators	USA	William H. Maisel	2001	Journal of the American Medical Association (JAMA)	1	Original research article	https://jamanetwork.com/journals/jama/article-abstract/194108	607	PAC	Pacemaker	236	United States	38.8904	-77.032	546	Unknown	39.9125	-100.781	4757	97	Unknown	10	Recall/warning/alert				31/12/1989	30/12/2000	408500	Cardiovascular Device	6122	408500	Substandard or falsified
4128	Cardiovascular	1967	-1	Pacemaker and ICD generator malfunctions: analysis of Food and Drug Administration annual reports	USA	William H. Maisel	2006	Journal of the American Medical Association (JAMA)	9	Reviews	https://jamanetwork.com/journals/jama/article-abstract/202752	607	PAC	Pacemaker	236	United States	38.8904	-77.032	546	Unknown	39.9125	-100.781	4758	97	Unknown	10	Recall/warning/alert				31/12/1989	30/12/2002	8834	Cardiovascular Device	6123	6610	Substandard or falsified	unknown
4134	Cardiovascular	1968	http://dx.doi.org/10.1016/j.hrthm.2004.05.006	Deaths associated with implantable cardioverter defibrillator failure and deactivation reported in the United States Food and Drug Administration Manufacturer and User Facility Device Experience Database	USA	RG. Hauser	2004	Heart Rhythm Journal	1	Original research article	http://ovidsp.ovid.com/ovidweb.cgi?T=JS&PAGE=reference&D=emed8&NEWS=N&AN=39462611	608	ICD	Implantable Cardioverter-Debrillator (ICD)	236	United States	38.8904	-77.032	546	Unknown	39.9125	-100.781	4760	97	Unknown	2	Case reports				31/08/1996	30/12/2003	100	Cardiovascular Device	6129	100	Substandard or falsified	batch
4135	Cardiovascular	1969	10.1111/anae.12224	Defective arterial pressure monitoring set		C. Hingston	2013	Journal of the Association of Anaesthetists	11	Other	http://doi.wiley.com/10.1111/anae.12224	609	APM	Arterial pressure monitoring set	235	United Kingdom	51.5063	-0.127144	104	Unknown	54.2232	-2.05905	4761	97	Unknown	10	Recall/warning/alert						1	Cardiovascular Device	6130	1	Substandard	batch
4136	Cardiovascular	1971	-1	Defective intravenous cannula		M.P. Sinden	1995	Journal of the Association of Anaesthetists	16	Report	http://ovidsp.ovid.com/ovidweb.cgi?T=JS&PAGE=reference&D=emed5&NEWS=N&AN=125120386	613	INT	Intravenous cannula	235	United Kingdom	51.5063	-0.127144	104	Unknown	54.2232	-2.05905	4768	97	Unknown	2	Case reports						1	Cardiovascular Device	6131	1	Substandard or falsified	batch
4139	Cardiovascular	1982	-1	A Survey on Qualities of Drugs Commercially Available in Thailand		Sakolchai, Sumon	1991		1	Original research article	https://www.researchgate.net/publication/277206970_A_Survey_on_Qualities_of_Drugs_Commercially_Avilable_in_Thailand	614	SPL	Spironolactone	221	Thailand	13.7533	100.505	252	Unknown	15.8134	100.767	4773	95	Combination of outlets	13	Equivalence study						3	Potassium-sparing Agents	6139	2	Substandard or falsified
4143	Cardiovascular	1984	10.5897/AJPP12.1251	A comparative evaluation of the quality of ten generic telmisartan tablets with the brand	UK	Lichanda,B	2013	African Journal of Pharmacy and Pharmacology	1	Original research article	http://www.academicjournals.org/AJPP	351	TMS	Telmisartan	46	China	39.906	116.388	163	Unknown	34.1314	103.037	4776	97	Unknown	13	Equivalence study						10	Angiotensin II receptor blockers (ARBs)	6143	2	Substandard or falsified
4146	Cardiovascular	1985	-1	Comparative Bioequivalence Study Of Different Brands Of Telmisartan Tablets Marketed In India By Dissolution Modeling And Quality Control Tests		TAPAS K PAL	2014	International Journal of Pharmaceutical and Phytopharmacological Research (eIJPPR)	1	Original research article	-1	351	TMS	Telmisartan	103	India	24.7338	81.3346	982	Kolkata	22.5726	88.3639	4777	80	Private pharmacy	13	Equivalence study						6	Angiotensin II receptor blockers (ARBs)	6146	1	Substandard or falsified
4150	Cardiovascular	1988	10.1016/j.jpba.2008.02.030	Stability and in vitro release profile of enalapril maleate from different commercially available tablets: Possible therapeutic implications	Brazil	Dione M Lima	2008	Journal of Pharmaceutical and Biomedical Analysis	12	Short Communication	-1	350	ELP	Enalapril	32	Brazil	-15.7785	-47.9287	187	Unknown	-9.16332	-53.3123	4779	97	Unknown	13	Equivalence study						9	Angiotensin-converting enzyme (ACE) inhibitors	6151	2	Substandard or falsified
4155	Cardiovascular	1986	-1	Bioequivalence Modulation With Modified Starch In Orodispersible Tablets In Comparison To Marketed Conventional Tablets Of Rosuvastatin Calcium		Tapas K Pal	2016	European Journal of Pharmaceutical and Medical Research	1	Original research article	-1	353	RVS	Rosuvastatin	103	India	24.7338	81.3346	238	Unknown	23.3276	78.6044	4782	97	Unknown	13	Equivalence study						5	HMG CoA reductase inhibitors	6156	2	Substandard or falsified
4164	Cardiovascular	1651	10.3390/molecules191016824	Quality evaluation of pharmaceutical formulations containing hydrochlorothiazide	Brazil	M Antonio de Oliveira	2014	Molecules	1	Original research article	-1	389	HTZ	Hydrochlorothiazide	32	Brazil	-15.7785	-47.9287	187	Unknown	-9.16332	-53.3123	4792	97	Unknown	13	Equivalence study						3	Diuretics	6171	1	Substandard or falsified
4167	Cardiovascular	1773	-1	Assessment of physicochemical properties of furosemide (40mg) tablets marketed in Syria		Mansour,O	2016	Journal of Chemical and Pharmaceutical Sciences	1	Original research article	-1	415	FSM	Furosemide	217	Syrian Arab Republic	33.5192	36.3133	1017	Latakia	33.502	36.298	4793	80	Private pharmacy	13	Equivalence study						3	Diuretics	6176	1	Substandard or falsified
4168	Cardiovascular	1979	10.1111/j.1540-8159.1998.tb01065.x	When Pacemakers Fail: An Analysis of Clinical Presentation and Risk in 120 Patients with Failed Devices	Canada	K Nanthakumarar	1996	Pacing and Clinical Electrophysiology	1	Original research article	http://doi.wiley.com/10.1111/j.1540-8159.1998.tb01065.x	607	PAC	Pacemaker	40	Canada	45.4218	-75.6912	565	Unknown	57.729	-104.014	4796	97	Unknown	2	Case reports				31/12/1988	30/12/1992	664	Cardiovascular Device	6178	227	Substandard or falsified
4171	Antidiabetic	2011	10.3329/bjsir.v54i2.41674	In vitro quality evaluation of metformin hydrochloride tablets marketed in Addis Ababa	Ethiopia	Kassahun. H	2019	Bangladesh Journal Of Scientific and Industrial Research	1	Original research article	https://doi.org/10.3329/bjsir.v54i2.41674	206	MET	Metformin	71	Ethiopia	9.02273	38.7468	1024	Addis Ababa	8.9806	38.7578	4805	80	Private pharmacy	13	Equivalence study						6	Biguanides	6201	1	Substandard or falsified
4184	Veterinary	2053	-1	Counterfeit vet drugs seized in Border operation		Erwin, A.	2004	Irish Medicines Board	5	Lay Press	https://www.irishexaminer.com/archives/2004/1223/ireland/counterfeit-vet-drugs-seized-in-border-operation-46635447.html	136	ATB-unspec	Antibiotic-unspecified	107	Ireland	53.3481	-6.24827	553	Unknown	53.1972	-8.20569	4825	93	Customs/border depot	19	Seizure						-1	Antibiotics, unspecified	6224	-1	Falsified
4185	Veterinary	2058	-1	Warning issued about fake vet med Metacam		Case, P.	2014	Farmers Weekly	4	Public alert	https://www.fwi.co.uk/livestock/warning-issued-about-fake-vet-med-metacam	626	MLX	Meloxicam	235	United Kingdom	51.5063	-0.127144	104	Unknown	54.2232	-2.05905	4826	97	Unknown	10	Recall/warning/alert						-1	Antiinflammatory and Antirheumatic products, Non-Steroids	6225	-1	Falsified
4186	Veterinary	2059	-1	Set off around the feed, veterinary drugs crackdown Storm		Taoyuan Veterinary Drugs	2013	Taoyuan Veterinary Drugs	5	Lay Press	http://en.gxtysy.com/news_detail/newsId=52.html	627	VET-Unsp	Veterinary-Unspecified	46	China	39.906	116.388	163	Unknown	34.1314	103.037	4827	97	Unknown	19	Seizure				2013-01-09	2013-01-09	1129280	Veterinary medicines, unspecified	6226	1129280	Falsified
4187	Veterinary	2062	-1	Govt mounts crackdown on counterfeit livestock drugs		Ntirenganya, E.	2018	The New Times	5	Lay Press	https://www.newtimes.co.rw/news/govt-ivestock-drugs	627	VET-Unsp	Veterinary-Unspecified	184	Rwanda	-1.9501	30.0588	1025	Nyarugenge, Nyanza, Ruhango, Huye, Nyagatare, Gatsibo, Kayonza, Rusizi, Nyamasheke	-2.0768	29.885	4831	80	Private pharmacy	10	Recall/warning/alert				2018-05-07	2018-05-07	-1	Veterinary medicines, unspecified	6230	-1	Falsified
4188	Veterinary	2064	-1	Major veterinary drug recall gets bigger / Animal anesthetic drug pulled off market, but questions remain		Keith, C	2010	SFgate	5	Lay Press	https://www.sfgate.com/pets/yourwholepet/article/Major-veterinary-drug-recall-gets-bigger-Animal-2483151.php	467	KTM	Ketamine	236	United States	38.8904	-77.032	546	Unknown	39.9125	-100.781	4832	88	Manufacturer	10	Recall/warning/alert						-1	Anesthetics, Local	6231	-1	Substandard
4190	Veterinary	2069	-1	APDCA seizes stocks of substandard veterinary drugs in fresh raids		Pharmabiz	2005	Pharmabiz.com	5	Lay Press	http://www.pharmabiz.com/NewsDetails.aspx?aid=30034&sid=2	112	SMT	Sulfamethoxazole - not in combination	103	India	24.7338	81.3346	1026	Bhimavaram city	16.5452	81.537	4834	88	Manufacturer	19	Seizure						1	Sulfonamides	6233	1	Falsified	batch
4192	Veterinary	2070	-1	CDSCO seizes illegal stock of oxytocin injections worth Rs. 95 lakh from 2 drug companies in Bihar		Yadav, L.	2018	Pharmabiz.com	5	Lay Press	http://www.pharmabiz.com/NewsDetails.aspx?aid=109753&sid=1	173	OXY	Oxytocin	103	India	24.7338	81.3346	1027	Gaya city	24.7914	85.0002	4836	88	Manufacturer	19	Seizure						335500	Uterotonic	6236	335500	Falsified	injection
4194	Veterinary	2074	-1	Karnataka DC dept seizes 7 drugs failing to clear dissolution test & sold with faulty labels		Vijay, N.	2014	Pharmabiz.com	5	Lay Press	http://www.pharmabiz.com/NewsDetails.aspx?aid=79930&sid=1	313	LVS	Levamisole	103	India	24.7338	81.3346	229	Karnataka	14.5818	75.911	4839	80	Private pharmacy	19	Seizure				30/11/2013	30/12/2013	-1	Anthelmintic	6239	-1	Substandard or falsified
4195	Veterinary	2075	-1	Karnataka DC dept seizes 20 not-of-std quality drugs from pharmacies, cos asked to withdraw stocks		Pharmabiz	2014	Pharmabiz.com	5	Lay Press	http://www.pharmabiz.com/NewsDetails.aspx?aid=82889&sid=1	631	CPM	Chlorpheniramine	103	India	24.7338	81.3346	229	Karnataka	14.5818	75.911	4840	80	Private pharmacy	19	Seizure						-1	Antihistamines for systemic use	6240	-1	Substandard or falsified
4199	Antimalarial	2078	-1	Karnataka DC dept seizes 51 not-of-standard qlty drugs; cautions hospitals, public to not to use		Vijay, N.	2015	Pharmabiz.com	5	Lay Press	http://www.pharmabiz.com/NewsDetails.aspx?aid=87224&sid=1	23	AM-LUM	Artemether-Lumefantrine	103	India	24.7338	81.3346	229	Karnataka	14.5818	75.911	4844	80	Private pharmacy	19	Seizure						-1	ACT	6244	-1	Substandard or falsified
4204	Antibiotic	2079	-1	Karnataka DC seizes 11 NSQ drugs, cautions hospitals, public		Vijay, N.	2016	Pharmabiz.com	5	Lay Press	http://www.pharmabiz.com/NewsDetails.aspx?aid=96963&sid=1	75	ETM	Erythromycin	103	India	24.7338	81.3346	229	Karnataka	14.5818	75.911	4849	80	Private pharmacy	19	Seizure						2	Macrolides,Lincosamides and Streptogramins	6249	2	Substandard or falsified	batch
4206	Veterinary	2080	-1	Karnataka drugs control dept detects 16 NSQ drugs, alerts cos and pharmacies		Vijay, N.	2017	Pharmabiz.com	5	Lay Press	http://www.pharmabiz.com/NewsDetails.aspx?aid=102744&sid=1	634	NIC-ABZ	Niclosamide-Albendazole	103	India	24.7338	81.3346	229	Karnataka	14.5818	75.911	4851	80	Private pharmacy	19	Seizure				30/04/2017	30/05/2017	-1	Anthelmintic	6251	-1	Substandard or falsified
4210	Veterinary	2083	-1	Six commonly used drugs found substandard		Vijay, N.	2009	Pharmabiz.com	5	Lay Press	http://www.pharmabiz.com/NewsDetails.aspx?aid=52024&sid=2	20	SFD	Sulphadoxine	103	India	24.7338	81.3346	738	Tamil Nadu	11.1271	78.6569	4855	80	Private pharmacy	19	Seizure						-1	Non-artemisinins	6255	-1	Substandard or falsified
4211	Veterinary	2086	-1	Twelve caught in east China for faking animal drugs		ShanghaiDaily	2015	Shanghai Daily	5	Lay Press	https://archive.shine.cn/article/article_xinhua.aspx?id=298736	627	VET-Unsp	Veterinary-Unspecified	46	China	39.906	116.388	1030	Jinan City, Shandong Province	36.6512	117.12	4856	88	Manufacturer	19	Seizure				30/04/2013	30/05/2013	-1	Veterinary medicines, unspecified	6256	-1	Falsified
4212	Veterinary	2087	-1	Summary of Criminal Prosecutions (Buerman pled guilty to the charges)		US EPA	2010	United States Environmental Protection Agency (US EPA)	4	Public alert	https://cfpub.epa.gov/compliance/criminal_prosecution/index.cfm?action=3&prosecution_summary_id=2104	637	FPN	Fipronil	236	United States	38.8904	-77.032	546	Unknown	39.9125	-100.781	4857	92	Website	19	Seizure				31/05/2009	29/06/2009	-1	Ectoparasiticides for topical use, incl. insecticides	6257	-1	Falsified
4213	Veterinary	2096	-1	Fake Veterinary Drugs On the Market		NewVision.org.ug	2005	New Vision Uganda's Leading Daily	5	Lay Press	https://www.newvision.co.ug/new_vision/news/1131986/fake-veterinary-drugs-market	274	ISOME	Isometamidium	232	Uganda	0.312965	32.5881	591	Unknown	1.3733	32.2903	4860	97	Unknown	10	Recall/warning/alert						1	Agents against protozoal diseases	6261	1	Falsified	batch
4217	Antibiotic	2104	-1	Controle de qualite des Imidazoles antiparasitaires distribues a Bafoussam: Albendazole, Mebendazole et Metronidazole		Ernest, D.	2018	International Journal of Recent Innovations in Academic Research	1	Original research article	https://www.ijriar.com/docs/volume2/issue8/IJRIAR-07.pdf	90	MND	Metronidazole	39	Cameroon	3.8718	11.5122	664	Bafoussam	5.48075	10.4284	4869	84	Unregistered/unlicensed outlets/facilities	1	Convenience survey						5	Other antibacterials,Imidazole derivatives	6270	1	Substandard or falsified
4235	Antibiotic	2122	10.1371/journal.pone.0211096	Nontherapeutic equivalence of a generic product of imipenem-cilastatin is caused more by chemical instability of the active pharmaceutical ingredient (imipenem) than by its substandard amount of cilastatin	Colombia	Agudelo, M.	2019	PLoS ONE	1	Original research article	https://journals.plos.org/plosone/article?id=10.1371/journal.pone.0211096#sec033	645	IMI-CLS	Imipenem-Cilastatin	49	Colombia	4.65637	-74.1178	55	Unknown	4.40052	-73.5801	4891	80	Private pharmacy	13	Equivalence study						2	Beta-lactam Antibacterials, carpabenems	6297	1	Substandard or falsified
4246	Antibiotic	2136	10.4314/jopat.v11i1.48619	A comparative study on the prevalence of substandard ampicillin/cloxacillin preparations in the Nigerian market: Mid 1990's and present	Nigeria	Obodozie, O. O.	2006	Journal of Clinical Pharmacy and Therapeutics	1	Original research article	https://africaneditors.org/journal/JPT/abstract/51259-19564	99	AMPI-CXC	Ampicillin-Cloxacillin	162	Nigeria	9.06667	7.48333	762	Abuja	9.0667	7.4833	4903	95	Combination of outlets	1	Convenience survey				31/12/1993	30/12/1996	18	Beta-Lactam Antibacterials, Penicillins	6310	9	Substandard or falsified
4252	Antibiotic	2137	10.3329/bmrcb.v43i2.35195	Potency Determination of Essential Drug Samples Manufactured By Small and Medium Pharmaceutical Industries in Bangladesh	Bangladesh	Ononna, H. F.	2017	Bangladesh Medical Research Council Bulletin	1	Original research article	https://www.banglajol.info/index.php/BMRCB/article/view/35195	101	CFX	Cefixime	19	Bangladesh	23.7098	90.4071	1038	Upazila of Dhaka, Jamalpur, Faridpur, Magura, Pirojpur, Barisal, Chandpur, Rangpur, Habiganj and Chittagong	23.811	90.677	4905	97	Unknown	3	Random survey				29/02/2016	29/09/2016	7	Beta-Lactam Antibacterials, Cephalosporins	6316	7	Substandard or falsified	unknown
4311	Antibiotic	684	-1	Quality of APIs-Result of a Research of Different Gentamicin Products.		Holzgrabe.U	2004	American Pharmaceutical Outsourcing	1	Original research article	http://www.scirp.org/(S(vtj3fa45qm1ean45vvffcz55))/reference/ReferencesPapers.aspx?ReferenceID=1556266; https://www.researchgate.net/publication/288069623_Quality_of_APIs_-_Gentamicin_and_others	122	GEN	Gentamicin	236	United States	38.8904	-77.032	546	Unknown	39.9125	-100.781	5009	97	Unknown	2	Case reports						-1	Aminoglycoside Antibacterials	6515	-1	Substandard	batch
4314	Veterinary	2252	-1	Microbial contamination of veterinary medicaments and drugs in the Czech Republic 1993 to 1996.		Pokludova, L.	1998	Veterinarni Medicina	1	Original research article	https://www.researchgate.net/publication/295138595_Microbial_contamination_of_veterinary_medicaments_and_drugs_in_the_Czech_Republic_1993_to_1996	627	VET-Unsp	Veterinary-Unspecified	60	Czech Republic	50.0791	14.4332	962	Unknown	49.8175	15.473	5011	97	Unknown	12	Control quality - routine				31/12/1992	30/12/1996	651	Veterinary medicines, unspecified	6523	10	Substandard or falsified
4317	Veterinary	2253	10.1002/vms3.189	Labelling and quality of antimicrobial products used in chicken flocks in the Mekong Delta of Vietnam.	Vietnam,UK	Yen, N. T. P.	2019	Veterinary Medicine and Science	1	Original research article	http://www.ncbi.nlm.nih.gov/pubmed/?term=31373776	665	OTC-COL	Oxytetracycline-Colistin	242	Viet Nam	21.0319	105.82	1045	Cao Lanh district, Thap Muoi district, Dong Thap province	10.4995	105.735	5012	80	Private pharmacy	1	Convenience survey				31/10/2016	30/03/2018	12	Combination of other Antibacterials	6528	9	Substandard or falsified
4328	Cardiovascular	2254	DOI: 10.5897/AJPP2017. 4874	A Study on Spurious and Not of Standard Quality Drugs in the State of Andhra Pradesh	India	Praveen Kumar G	2018	African Journal of Pharmacy and Pharmacology	1	Original research article	https://academicjournals.org/journal/AJPP/article-full-text-pdf/4EC3AD856268	394	CDV-unspec	Cardiovascular medicines-unspecified	103	India	24.7338	81.3346	718	Andra Pradesh	15.9129	79.74	5018	97	Unknown	12	Control quality - routine				31/12/2014	30/12/2015	64	Cardiovascular medicines-unspecified	6829	3	Substandard or falsified
4363	Antidiabetic	2281	-1	Glucose ampoules recalled (Mini-plasco)-mislabelling: found to contain harmful potassium chloride		WHO	1999	The World Health Organization	4	Public alert	https://www.who.int/medicines/publications/drugalerts/drug_alert79glucose_ampoules_recalled.pdf	681	GLC	Glucose ampoules	22	Belgium	50.8484	4.34969	20	Unknown	50.8455	4.35571	5076	97	Unknown	10	Recall/warning/alert				20/01/1999	20/01/1999	1	Irrigating Solution	7132	1	Substandard	batch
4366	Antimalarial	2284	10.1186/s12936-019-2872-1	Quality of fixed dose artemether/lumefantrine products in Jimma Zone, Ethiopia.	Belgium,Ethiopia	Belew, S.	2019	Malaria Journal	1	Original research article	http://www.ncbi.nlm.nih.gov/pubmed/?term=31307475	23	AM-LUM	Artemether-Lumefantrine	71	Ethiopia	9.02273	38.7468	791	Jimma	7.67389	36.8358	5079	81	Hospital/health centres	1	Convenience survey				30/04/2013	29/06/2013	72	ACT	6602	1	Substandard or falsified
4369	Antimalarial	2285	-1	Assessment of quality of anti-malarial drugs used in private sector		Haroon, Z.	2017	Directorate of Malaria Control	16	Report	http://dmc.gov.pk/documents/pdfs/Assessment%20of%20Quality%20of%20AMDs%20Survey%202017.pdf	6	CQ	Chloroquine	168	Pakistan	33.7098	73.0759	1054	Khyber Agency, FATA	33.0174	70.5445	5080	80	Private pharmacy	3	Random survey				30/06/2017	30/08/2017	7	Non-artemisinins	6610	2	Substandard or falsified
4451	Antimalarial	2288	-1	Survey of Antimalarial medicines and pharmacopoeial quality of Artemether-Lumefantrine tablets sold in private pharmacies and drug shop in Tororo district		Loyce, N.	2018	University of Zambia	14	Thesis	http://makir.mak.ac.ug/bitstream/handle/10570/6600/NAKALEMBE%20LOYCE%20MSC%20THESIS.pdf?sequence=1&isAllowed=y	23	AM-LUM	Artemether-Lumefantrine	232	Uganda	0.312965	32.5881	1059	Tororo district, Kampala	0.31569	32.5781	5118	95	Combination of outlets	3	Random survey				30/05/2017	2017-02-06	30	ACT	6720	1	Substandard or falsified
4454	Antibiotic	2289	-1	Medical Product Alert NÂ°9/2019 Falsified Augmentin found in Uganda and Kenya		WHO	2019	The World Health Organization	4	Public alert	https://www.who.int/medicines/publications/drugalerts/drug_alert-9-2019/en/	89	AMOX-CLAV	Amoxicillin-Clavulanic acid	232	Uganda	0.312965	32.5881	591	Unknown	1.3733	32.2903	5119	97	Unknown	10	Recall/warning/alert						1	Beta-Lactam Antibacterials, Penicillins	6718	1	Falsified	batch
4455	Antimalarial	2291	10.1155/2019/7062016	Qualitative and Quantitative Microbiological Studies of Paediatric Artemether-Lumefantrine Dry Powders and Paracetamol Syrups Obtained from Selected Drug Stores in Accra, Ghana.	Ghana	Opoku, S.	2019	Journal of Tropical Medicine	1	Original research article	http://www.ncbi.nlm.nih.gov/pubmed/?term=31379951	23	AM-LUM	Artemether-Lumefantrine	84	Ghana	5.55856	-0.20092	554	Accra	5.60372	-0.186964	5126	80	Private pharmacy	3	Random survey						90	ACT	6739	4	Substandard or falsified
4457	Antimalarial	2292	-1	Developed and Validated Spectrophotometric Methods for the Evaluation of Artesunate and Dihydroartemisinin in Tablets Using Potassium Permanganate		Attih, E.	2019	Nigerian Journal of Pharmaceutical and Applied Science Research	1	Original research article	http://nijophasr.com/articles/volume8/issue2/article176.pdf	4	AS	Artesunate	162	Nigeria	9.06667	7.48333	242	Unknown	9.76055	7.90841	5128	80	Private pharmacy	8	Laboratory assembled collections						2	Artemisinin Derivatives - monotherapy	6742	2	Substandard or falsified
4459	Antimalarial	2294	-1	Screening of Antimalarial Medicines Quality across Selected Sites in India.	India	Sandhu, B. K.	2019	International Journal of Research in Pharmaceutical Sciences	1	Original research article	https://www.researchgate.net/publication/334603424_Screening_of_Antimalarial_Medicines_Quality_across_Selected_Sites_in_India	33	AS+SFD-PYRIM	Artesunate+Sulphadoxine-Pyrimethamine	103	India	24.7338	81.3346	1061	Delhi, Jharkhand, Odisha, Tripura, Rajasthan	24.9157	81.2723	5130	83	Government outlets - others	1	Convenience survey						27	ACT	6744	2	Substandard or falsified
4476	Antimalarial	2296	-1	Quality Assessment of Antimalarials in Two Border Areas (Tamu and Muse)		Chit, K.	2016	mission.myanmar online	1	Original research article	http://www.myanmarhsrj.com/file/display_fulltext.php?articleid=Reg-000799&issue=1&vol=28	6	CQ	Chloroquine	153	Myanmar	19.7379	96.2085	1062	Tamu	24.2149	94.3032	5141	95	Combination of outlets	12	Control quality - routine				28/02/2014	30/07/2014	6	Non-artemisinins	6762	4	Substandard or falsified
4499	Antimalarial	2298	-1	Falsified Combiart : Artemether 20 mg + Lumefantrine 120 mg tablets		The Global Fund	2018	The Global Fund	4	Public alert	https://www.theglobalfund.org/media/8079/psm_gfqainformationnotice2018-05-combiart_notice_en.pdf?u=637001819790000000	23	AM-LUM	Artemether-Lumefantrine	162	Nigeria	9.06667	7.48333	408	Lagos	6.43918	3.42348	5157	97	Unknown	10	Recall/warning/alert						1	ACT	6785	1	Falsified	batch
4500	Antimalarial	2299	-1	Counterfeit FansidarR in Nigeria		World Health Organization	1989	The World Health Organization	4	Public alert	https://www.who.int/medicines/publications/drugalerts/drug_alert4counterfeit_fansidar.pdf	22	SFD-PYRIM	Sulphadoxine-Pyrimethamine	162	Nigeria	9.06667	7.48333	242	Unknown	9.76055	7.90841	5158	97	Unknown	10	Recall/warning/alert						1	Non-artemisinins	6786	1	Falsified
4532	Antimalarial	2304	-1	Little boy suffers critical skin reaction after taking fake anti-malaria drug		Ijeoma, L	2018	LailasNews.com	12	Short Communication	https://lailasnews.com/little-boy-suffers-critical-skin-reaction-after-taking-fake-anti-malaria-drug/	58	ATM-nd	Antimalarials-not detailed	162	Nigeria	9.06667	7.48333	762	Abuja	9.0667	7.4833	5188	80	Private pharmacy	2	Case reports						-1	Antimalarials,unspecified	6819	-1	Falsified
4533	Antimalarial	2305	-1	Substandard Pfizer product recalled in Ghana		Taylor, P.	2011	SecuringIndustry	5	Lay Press	https://www.securingindustry.com/pharmaceuticals/substandard-pfizer-product-recalled-in-ghana/s40/a1010/#.XXr6Ny4zaUl	140	AS+AQ	Artesunate+Amodiaquine Co-blistered	84	Ghana	5.55856	-0.20092	634	Unknown	7.94653	-1.02319	5189	91	All facilites providing medicines included	10	Recall/warning/alert						2	ACT	6820	2	Substandard	batch
4534	Antimalarial	2306	-1	Fake malaria drug prompts warning to travellers		Taylor, P.	2019	SecuringIndustry	4	Public alert	https://www.securingindustry.com/pharmaceuticals/fake-malaria-drug-prompts-warning-to-travellers/s40/a9026/#.XXr9jy4zaUk	4	AS	Artesunate	68	Equatorial Guinea	3.75229	8.78198	1068	Unknown	1.6508	10.2679	5190	84	Unregistered/unlicensed outlets/facilities	2	Case reports						1	Artemisinin Derivatives - monotherapy	6821	1	Falsified
4547	Cardiovascular	2315	-1	DRA recovers 40 substandard cardiac stents, seals companyâ€™s office		Pakistan Today Newspaper	2017	Pakistan Today Newspaper	5	Lay Press	https://www.pakistantoday.com.pk/2017/01/22/dra-recovers-40-substandard-cardiac-stents-seals-companys-office/	683	STE	Stent	168	Pakistan	33.7098	73.0759	1000	Lahore (Punjab)	31.5656	74.3142	5202	97	Unknown	10	Recall/warning/alert				21/01/2017	21/01/2017	40	Cardiovascular Device	6838	40	Substandard
4548	Cardiovascular	2317	-1	Medtronic Recalls Cardiac Resynchronization Therapy and Implantable Cardioverter Defibrillators Due to Manufacturing Error Preventing Electrical Shock Delivery		US FDA	2018	US Food and Drug Administration (FDA) USA	4	Public alert	https://www.fda.gov/medical-devices/medical-device-recalls/medtronic-recalls-cardiac-resynchronization-therapy-and-implantable-cardioverter-defibrillators-due	608	ICD	Implantable Cardioverter-Debrillator (ICD)	236	United States	38.8904	-77.032	546	Unknown	39.9125	-100.781	5203	97	Unknown	10	Recall/warning/alert				25/02/2018	25/02/2018	28	Cardiovascular Device	6839	28	Substandard	batch
4550	Cardiovascular	2316	-1	Oscor Recalls TB Temporary Bipolar Pacing Leads Due to Connector Separation Causing Potential for Loss of Pacing		US FDA	2018	US Food and Drug Administration (FDA) USA	4	Public alert	https://www.fda.gov/medical-devices/medical-device-recalls/oscor-recalls-tb-temporary-bipolar-pacing-leads-due-connector-separation-causing-potential-loss	687	TBP	Temporary Bipolar Pacing Leads	236	United States	38.8904	-77.032	546	Unknown	39.9125	-100.781	5205	97	Unknown	10	Recall/warning/alert				22/11/2018	22/11/2018	4778	Cardiovascular Device	6841	4778	Substandard or falsified
4551	Cardiovascular	2319	-1	Update - St. Jude Medical Recalls Implantable Cardioverter Defibrillators (ICD) and Cardiac Resynchronization Therapy Defibrillators (CRT-D) Due to Premature Battery Depletion		US FDA	2017	US Food and Drug Administration (FDA) USA	4	Public alert	https://www.fda.gov/medical-devices/medical-device-recalls/update-st-jude-medical-recalls-implantable-cardioverter-defibrillators-icd-and-cardiac	688	ICD- CRT-D	Implantable Cardioverter Defibrillators- Cardiac Resynchronization Therapy Defibrillators	236	United States	38.8904	-77.032	546	Unknown	39.9125	-100.781	5206	97	Unknown	10	Recall/warning/alert				19/10/2017	19/10/2017	175624	Cardiovascular Device	6842	175624	Substandard or falsified
4552	Cardiovascular	2320	-1	Medtronic, Inc. Recalls Dual Chamber Implantable Pulse Generators (IPGs) Due to Possible Circuit Error		US FDA	2019	US Food and Drug Administration (FDA) USA	4	Public alert	https://www.fda.gov/medical-devices/medical-device-recalls/medtronic-inc-recalls-dual-chamber-implantable-pulse-generators-ipgs-due-possible-circuit-error	607	PAC	Pacemaker	236	United States	38.8904	-77.032	546	Unknown	39.9125	-100.781	5207	97	Unknown	10	Recall/warning/alert				14/02/2019	14/02/2019	13440	Cardiovascular Device	6843	13440	Substandard or falsified
4554	Cardiovascular	2324	-1	Quality Control and Interchangeability of MultisourcedLisinopril Tablets Marketed Quality Control and Interchangeability of MultisourcedLisinopril Tablets Marketed in Nigeria		Osadebe P.O	2011	African Journal of Pharmaceutical Research &Development	1	Original research article	https://www.semanticscholar.org/paper/Quality-Control-and-Interchangeability-of-Tablets-P.O-Uzor/f2a752fccf3b950431658699385d69faad78c6ec	521	LIS	Lisinopril	162	Nigeria	9.06667	7.48333	242	Unknown	9.76055	7.90841	5213	80	Private pharmacy	13	Equivalence study						3	Angiotensin-converting enzyme (ACE) inhibitors	6862	1	Substandard or falsified
4590	Cardiovascular	2332	-1	Illicit online pharmaceuticals: 500 tonnes seized in global operation		Interpol	2018	The International Criminal Police Organization (INTERPOL)	5	Lay Press	https://www.interpol.int/en/News-and-Events/News/2018/Illicit-online-pharmaceuticals-500-tonnes-seized-in-global-operation	612	CAR	Cardiovascular devices - not specified	132	Macedonia	41.9948	21.4299	511	Unknown	41.9973	21.428	5245	97	Unknown	19	Seizure				31/12/2017	30/12/2018	737	Cardiovascular Device	6905	737	Falsified
4593	Antimalarial	2334	10.4236/ajac.2019.109029	Quality Control of Quinine in Pharmaceutical Forms Tablets Find East of the Democratic Republic of Congo	Nigeria,Congo	Namegabe, L. M.	2019	American Journal of Analytical Chemistry	1	Original research article	https://www.researchgate.net/publication/335895271_Quality_Control_of_Quinine_in_Pharmaceutical_Forms_Tablets_Find_East_of_the_Democratic_Republic_of_Congo	19	QN	Quinine	52	Democratic Republic of the Congo	-4.31642	15.2983	1072	Bukavu, Goma, Uvira	-2.51812	28.7876	5248	95	Combination of outlets	8	Laboratory assembled collections						20	Non-artemisinins	6907	3	Substandard or falsified
4602	Antibiotic	2340	doi: 10.2147/DDDT.S189524	In vitro comparative quality assessment of different brands of norfloxacin tablets available in Jimma, Southwest Ethiopia	Ethiopia	Hambisa, Solomon	2019	Drug Design, Development and Therapy	1	Original research article	https://www.ncbi.nlm.nih.gov/pubmed/31118565	78	NFX	Norfloxacin	71	Ethiopia	9.02273	38.7468	791	Jimma	7.67389	36.8358	5250	95	Combination of outlets	13	Equivalence study						9	Quinolone Antibacterials	6912	2	Substandard or falsified	tablets
4603	Antibiotic	2342	DOI: 10.1039/C9AY01547G	Lab on Paper: Assay of Beta-Lactam Pharmaceuticals by Redox Titration	USA,Kenya	Nicholas M. Myers	2019	Analytical Methods	1	Original research article	https://pubs.rsc.org/en/content/articlelanding/2019/ay/c9ay01547g#!divAbstract	117	AMOX	Amoxicillin	116	Kenya	-1.2773	36.8063	143	Unknown	1.27541	37.5678	5251	84	Unregistered/unlicensed outlets/facilities	1	Convenience survey				2013-01-01	31/12/2014	128	Beta-Lactam Antibacterials, Penicillins	6913	31	Substandard	unknown
4629	Antimalarial	2364	10.1093/inthealth/ihz070	Quality of antimalarials in Kinshasa peri-urban areas with regard to local pharmaceutical legislation and regulation	Belgium,Congo	Mavungu Landu, D. J. M.	2019	Journal of International Health	1	Original research article	https://academic.oup.com/inthealth/advance-article-abstract/doi/10.1093/inthealth/ihz070/5587653?redirectedFrom=fulltext	19	QN	Quinine	52	Democratic Republic of the Congo	-4.31642	15.2983	1075	Mont Ngafula municipality of Kinshasa province	-4.44649	15.2503	5279	80	Private pharmacy	3	Random survey				31/01/2016	30/05/2018	15	Non-artemisinins	6947	2	Substandard or falsified
4651	Antiretroviral	2393	http://dx.doi.org/10.4314/tmj.v21i1.39202	Quality Of Antiretroviral Drugs, Stavudine And Indinavir Capsules Available In The Tanzanian Market		M.H.S. Chambuso	2006	Tanzania Medical Journal	1	Original research article	https://www.ajol.info//index.php/tmj/article/view/39202	162	IDV	Indinavir	220	Tanzania	-6.82292	39.2697	409	Dar es Salaam	-6.82292	39.2697	5301	80	Private pharmacy	20	Prevalence survey - unknown sampling type						3	Protease inhibitors	6975	3	Substandard
4662	Veterinary	2403	-1	Beni Mellal: Saisie de medicaments veterinaires de contrebande en vente illicite		Alaoui, Z.	2018	Lereporter.ma	4	Public alert	https://www.lereporter.ma/lire-aussi/beni-mellal-saisie-de-medicaments-veterinaires-de-contrebande-en-vente-illicite/	627	VET-Unsp	Veterinary-Unspecified	151	Morocco	34.0209	-6.84165	1082	El Ksiba, BÃ©ni-Mellal Province	32.5659	-6.0327	5312	84	Unregistered/unlicensed outlets/facilities	19	Seizure						1	Veterinary medicines, unspecified	6981	1	Falsified	batch
4663	Veterinary	2405	-1	Police seize veterinary drugs in Armagh		McCann, P.	2017	Irish Farmers Journal	4	Public alert	https://www.farmersjournal.ie/police-seize-veterinary-drugs-in-armagh-282396	627	VET-Unsp	Veterinary-Unspecified	107	Ireland	53.3481	-6.24827	1083	Armagh	54.3503	-6.65279	5313	97	Unknown	19	Seizure						-1	Veterinary medicines, unspecified	6982	-1	Falsified
4664	Veterinary	2407	-1	Orange County man charged with selling pet meds without a prescription, some of which were not approved for distribution in the US		U.S. Immigration and Customs Enforcement	2016	U.S. Immigration and Customs Enforcement	4	Public alert	https://www.ice.gov/news/releases/orange-county-man-charged-selling-pet-meds-without-prescription-some-which-were-not	627	VET-Unsp	Veterinary-Unspecified	236	United States	38.8904	-77.032	1084	Los Angeles	34.0522	-118.244	5314	92	Website	19	Seizure						-1	Veterinary medicines, unspecified	6983	-1	Falsified
4668	Veterinary	2427	-1	Animal health in China 2012		Ministry of agriculture and rural affairs of the People's Republic of China	2014	Ministry of agriculture and rural affairs of the People's Republic of China	16	Report	http://english.agri.gov.cn/hottopics/ah/201411/t20141116_24377.htm	601	VAC-unsp	Vaccines-Unspecified	46	China	39.906	116.388	163	Unknown	34.1314	103.037	5318	97	Unknown	12	Control quality - routine				31/12/2011		333	Vaccines, Unspecified	6992	12	Substandard or falsified	batch
4672	Antimalarial	2481	-1	Alert on Recall of Solartep Tablets Batch Number F17S0826 Due to Unsatisfactory Report of Laboratory Analysis		National Agency for Food and Drug Administration and Control	2019	National Agency for Food and Drug Administration and Control (NAFDAC)	4	Public alert	https://www.nafdac.gov.ng/public-alert-no-0021-2019-alert-on-recall-of-solartep-tablets-batch-number-f17s0826-due-to-unsatisfactory-report-of-laboratory-analysis/	34	DHA-PPQ	Dihydroartemisinin-Piperaquine	162	Nigeria	9.06667	7.48333	242	Unknown	9.76055	7.90841	5325	89	Wholesalers/importer/distributors	10	Recall/warning/alert						1	ACT	7003	1	Substandard	batch
4673	Antimalarial	2486	10.1186/s12936-019-3045-y	Usefulness of combined screening methods for rapid detection of falsified and/ or substandard medicines in the absence of a confirmatory method	Ghana	Opuni, K. F. M.	2019	Malaria Journal	1	Original research article	https://www.ncbi.nlm.nih.gov/pmc/articles/PMC6896689/pdf/12936_2019_Article_3045.pdf	23	AM-LUM	Artemether-Lumefantrine	84	Ghana	5.55856	-0.20092	554	Accra	5.60372	-0.186964	5326	80	Private pharmacy	1	Convenience survey						25	ACT	7004	3	Falsified
4678	Veterinary	1429	-1	Contrefacons et malfacons de trypanocides a base de diminazene et d'anthelminthiques contenant de l'albendazole au Benin et au Togo		Teko-Agbo, A.	2003	Revue Africaine de Sante et de Productions Animales (RASPA)	1	Original research article	-1	273	ALB	Albendazole	24	Benin	9.32204	2.31313	380	Unknown	9.3077	2.3158	5329	84	Unregistered/unlicensed outlets/facilities	3	Random survey				14/10/2001	21/11/2001	11	Anthelmintic	7011	1	Substandard or falsified
4699	Antimalarial	2566	10.2147/IDR.S234684	Physicochemical Quality Assessment of Antimalarial Medicines: Chloroquine Phosphate and Quinine Sulfate Tablets from Drug Retail Outlets of South-West Ethiopia	Ethiopia	Abuye, H.	2020	Infection and Drug Resistance	1	Original research article	https://www.dovepress.com/physicochemical-quality-assessment-of-antimalarial-medicines-chloroqui-peer-reviewed-article-IDR	6	CQ	Chloroquine	71	Ethiopia	9.02273	38.7468	1099	Gambella	8.25115	34.5883	5405	91	All facilites providing medicines included	3	Random survey				31/05/2016	30/07/2016	5	Non-artemisinins	7093	3	Substandard or falsified
4724	Antimalarial	2568	-1	Medical Product Alert NÂ° 1/2020 Falsified antimalarials in West and Central Africa displaying an outdated WHO Essential Drugs Programme logo		WHO	2020	WHO Drug Information	4	Public alert	https://www.who.int/news-room/detail/09-03-2020-medical-product-alert-n-1-2020-english-version; http://www.aps.sn/actualites/article/l-oms-alerte-sur-la-circulation-d-antipaludeens-falsifies-en-afrique-de-l-ouest-et-du-centre#	19	QN	Quinine	44	Chad	11.3298	17.1072	146	Unknown	15.552	18.8339	5420	97	Unknown	10	Recall/warning/alert						3	Non-artemisinins	7118	1	Falsified
4729	Antimalarial	2571	10.1186/s12936-020-3148-5	Healthcare professionals' perspective can guide post-marketing surveillance of artemisinin-based combination therapy in Uganda.	Uganda,Sweden,Belgium	Ndagije, H. B.	2020	Malaria Journal	1	Original research article	http://www.ncbi.nlm.nih.gov/pubmed/?term=32041619	23	AM-LUM	Artemether-Lumefantrine	232	Uganda	0.312965	32.5881	591	Unknown	1.3733	32.2903	5424	91	All facilites providing medicines included	3	Random survey				31/05/2018	30/07/2018	106	ACT	7123	20	Substandard or falsified
4742	Antimalarial	2589	-1	Medical Product Alert NÂ°4/2020 Falsified chloroquine products circulating in the WHO region of Africa		WHO	2020	The World Health Organization	4	Public alert	https://www.who.int/docs/default-source/essential-medicines/drug-alerts20/drug-alert-4/update-n4-2020-annex-en.pdf?sfvrsn=44895ab0_24	6	CQ	Chloroquine	39	Cameroon	3.8718	11.5122	671	Unknown	5.44285	12.4951	5443	97	Unknown	10	Recall/warning/alert				30/03/2020	2020-01-04	5	Non-artemisinins	7159	5	Falsified
4761	Antibiotic	2590	-1	MedWatch - The FDA Safety Information and Adverse Event Reporting Program		U.S FDA	2020	US Food and Drug Administration (FDA) USA	4	Public alert	https://www.fda.gov/safety/recalls-market-withdrawals-safety-alerts/avet-pharmaceuticals-inc-issues-voluntary-nationwide-recall-tetracycline-hcl-capsules-usp-250-mg-and?utm_campaign=FDA%20MedWatch%20Tetracycline%20HCl%20Capsules%2C%20250%20mg%20and%20500%20mg&utm_medium=email&utm_source=Eloqua	21	TTC	Tetracycline	236	United States	38.8904	-77.032	546	Unknown	39.9125	-100.781	5454	88	Manufacturer	10	Recall/warning/alert						8	Tetracyclines	7178	8	Substandard or falsified	batch
4762	Antibiotic	2591	-1	Ceftazidime Injection by B. Braun: Recall - Due to Out-of-Specification Results for High Molecular Weight Polymers		U.S FDA	2020	US Food and Drug Administration (US FDA)	4	Public alert	http://s2027422842.t.en25.com/e/es?s=2027422842&e=324964&elqTrackId=376c7bc788024cd5a73d955f2e3dcbdc&elq=9d1d1a5f6ac14e8fa250a3904120969e&elqaid=12200&elqat=1	102	CAZ	Ceftazidime	236	United States	38.8904	-77.032	546	Unknown	39.9125	-100.781	5455	88	Manufacturer	10	Recall/warning/alert						1	Beta-Lactam Antibacterials, Cephalosporins	7179	1	Substandard	batch
4763	Veterinary	2594	-1	Study on quality and efficacy of commercial tylosin and doxycycline products against local isolates of mycoplasma in broilers.	Pakistan	Riaz ud Din	2017	Pakistan Journal of Pharmaceutical Sciences	1	Original research article	http://www.ncbi.nlm.nih.gov/pubmed/?term=28649082	670	DOX-TYL	Doxycycline-Tylosin	168	Pakistan	33.7098	73.0759	1109	Peshawar	34.007	71.5331	5456	97	Unknown	1	Convenience survey						8	Combination of other Antibacterials	7180	1	Substandard or falsified
4766	Antibiotic	2602	-1	Screening of unapproved drugs using portable Raman spectroscopy	USA	Tondepu, Chaitanya	2017	Analytica Chimica Acta	1	Original research article	http://dx.doi.org/10.1016/j.aca.2017.04.016	117	AMOX	Amoxicillin	236	United States	38.8904	-77.032	546	Unknown	39.9125	-100.781	5458	92	Website	1	Convenience survey				30/11/2016	30/01/2017	10	Beta-Lactam Antibacterials, Penicillins	7184	2	Substandard or falsified	capsules
4769	Antibiotic	2605	-1	Quantitative and qualitative analysis of some brands of ciprofloxacin tablets sold in Uyo metropolis, Akwa Ibom State, Nigeria		Anah, V.U	2019	Nigerian Journal of Pharmaceutical and Applied Science Research	1	Original research article	www.nijophasr.com	113	CIP	Ciprofloxacin	162	Nigeria	9.06667	7.48333	177	Uyo	5.0417	7.91762	5462	80	Private pharmacy	13	Equivalence study				30/09/2018	29/09/2019	15	Quinolone Antibacterials	7191	11	Substandard or falsified	tablets
4771	Antibiotic	2612	10.1186/s12889-020-08897-x	A cross-sectional analysis of falsified, counterfeit and substandard medicines in a low-middle income country	Mongolia,Australia	Khurelbat. D	2020	BMC Public Health	1	Original research article	https://doi.org/10.1186/s12889-020-08897-x	117	AMOX	Amoxicillin	148	Mongolia	47.9285	106.912	1110	Songinokhairkhan, Bayanzurkh, Sukhbaatar, Chingeltei	46.8625	103.847	5465	95	Combination of outlets	3	Random survey				31/05/2017	30/12/2017	118	Beta-Lactam Antibacterials, Penicillins	7197	27	Substandard or falsified
4779	Antibiotic	2603	10.1186/s40360-020-0390-y	Are antibiotics substandard in Lebanon? Quantification of active pharmaceutical ingredients between brand and generics of selected antibiotics	Lebanon	Hobeika, E.	2020	BMC Pharmacology and Toxicology	1	Original research article	https://doi.org/10.1186/s40360-020-0390-y	113	CIP	Ciprofloxacin	124	Lebanon	33.8927	35.4853	887	Unknown	33.8547	35.8623	5469	80	Private pharmacy	13	Equivalence study				31/01/2019	27/02/2020	5	Quinolone Antibacterials	7205	4	Substandard or falsified	tablets
4784	Antibiotic	2619	http://dx.doi.org/10.22270/ajprd.v7i6.615	Quality assessment of antibiotic oral drug formulations marketed in Katsina state, Nigeria	Nigeria	Lawal, M.G	2019	Asian Journal of Pharmaceutical Research and Development	1	Original research article	http://ajprd.com	89	AMOX-CLAV	Amoxicillin-Clavulanic acid	162	Nigeria	9.06667	7.48333	1111	Katsina State	12.9874	7.60369	5472	95	Combination of outlets	1	Convenience survey				31/12/2018	30/12/2019	13	Beta-Lactam Antibacterials, Penicillins	7210	4	Substandard or falsified	tablets
4798	Antibiotic	2620	10.20944/preprints202004.0070.v1	In Vitro comparative quality assessment of different brands of doxycycline hyclate finished dosage forms: capsule and tablet in Jimma Town, South West Ethiopia	Ethiopia	Leficho, W.A	2020	Preprints	1	Original research article	https://www.preprints.org/manuscript/202004.0070/v1	9	DXC	Doxycycline	71	Ethiopia	9.02273	38.7468	791	Jimma	7.67389	36.8358	5478	80	Private pharmacy	13	Equivalence study				31/05/2016	30/07/2016	10	Tetracyclines	7230	1	Substandard or falsified	tablets-capsules
4800	Antimalarial	2613	10.4269/ajtmh.20-0363	Identification of Falsified Chloroquine Tablets in Africa at the Time of the COVID-19 Pandemic	Germany,Kenya,Cameroon,Congo	Gnegel. G	2020	The American Journal of Tropical Medicine and Hygiene	1	Original research article	https://pubmed.ncbi.nlm.nih.gov/32400349/?from_single_result=10.4269%2Fajtmh.20-0363	6	CQ	Chloroquine	39	Cameroon	3.8718	11.5122	1112	Limbe	4.02355	9.20944	5480	80	Private pharmacy	2	Case reports				2020-02-04	2020-02-04	1	Non-artemisinins	7226	1	Falsified
4806	Antibiotic	2626	-1	Detection of impurities in anti-infective generic drugs in Brazil by liquid chromatography-mass spectrometry		dos Anjos, J.P	2019	Journal of Bioengineering and Technology Applied to Health	1	Original research article	www.jbthonline.com	62	AZT	Azithromycin	32	Brazil	-15.7785	-47.9287	1116	Salvador	-12.9777	-38.5016	5486	83	Government outlets - others	13	Equivalence study				30/06/2018	29/06/2019	1	Macrolides,Lincosamides and Streptogramins	7235	1	Substandard or falsified	capsules
4809	Veterinary	2627	10.21608/EJVS.2019.13433.1082	Evaluation of Amoxicillin Content in Commonly Used Multisource Injectable Brands in Veterinary Practice	Nigeria	Gberindyer, F. A.	2019	Nigerian Veterinary Journal	1	Original research article	https://www.researchgate.net/publication/335924971_Evaluation_of_Amoxicillin_Content_in_Commonly_Used_Multisource_Injectable_Brands_in_Veterinary_Practice	713	AMOX-GEN	Amoxicillin-Gentamicin	162	Nigeria	9.06667	7.48333	242	Unknown	9.76055	7.90841	5490	100	Veterinary outlets	13	Equivalence study						1	Combination of other Antibacterials	7239	1	Substandard or falsified
4811	Antidiabetic	2621	-1	FDA requests voluntary recall of contaminated metformin products		Schaffer. R	2020	US Food and Drug Administration (US FDA)	5	Lay Press	https://www.healio.com/news/endocrinology/20200601/fda-requests-voluntarily-recall-of-contaminated-metformin-products	206	MET	Metformin	236	United States	38.8904	-77.032	546	Unknown	39.9125	-100.781	5492	88	Manufacturer	10	Recall/warning/alert						-1	Biguanides	7241	-1	Substandard
4818	Veterinary	2634	10.1007/s42770-020-00280-7	Susceptibility and Resistance of Sporothrix Brasiliensis to Branded and Compounded Itraconazole Formulations	Brazil	Waller, S. B.	2020	Brazilian Journal of Microbiology	1	Original research article	https://link.springer.com/content/pdf/10.1007/s42770-020-00280-7.pdf	712	ITZ	Itraconazole	32	Brazil	-15.7785	-47.9287	187	Unknown	-9.16332	-53.3123	5497	100	Veterinary outlets	13	Equivalence study						2	Antifungal	7248	2	Substandard or falsified
4822	Veterinary	2639	-1	Alfaxan & Alfaxan Multidose 10mg/ml Solution for Injection - Product defect recall alert		GOV.UK	2019	gov.uk	4	Public alert	https://www.gov.uk/government/news/alfaxan-alfaxan-multidose-10mgml-solution-for-injection-product-defect-recall-alert	589	AFX	Alfaxalone	235	United Kingdom	51.5063	-0.127144	104	Unknown	54.2232	-2.05905	5501	88	Manufacturer	10	Recall/warning/alert						3	Anesthetics, General	7253	3	Substandard	batch
4823	Veterinary	2640	-1	Anaestamine 100mg/ml injection - Product defect recall alert		GOV.UK	2019	gov.uk	4	Public alert	https://www.gov.uk/government/news/anaestamine-100mgml-injection-product-defect-recall-alert	467	KTM	Ketamine	235	United Kingdom	51.5063	-0.127144	104	Unknown	54.2232	-2.05905	5502	88	Manufacturer	10	Recall/warning/alert						-1	Anesthetics, Local	7254	-1	Substandard
4824	Veterinary	2641	-1	Alvegesic vet. 10 mg/ml Solution for injection for Horses, Dogs and Cats - Product defect recall alert		GOV.UK	2018	gov.uk	4	Public alert	https://www.gov.uk/government/news/alvegesic-vet-10-mgml-solution-for-injection-for-horses-dogs-and-cats-product-defect-recall-alert	629	BUT	Butorphanol	235	United Kingdom	51.5063	-0.127144	104	Unknown	54.2232	-2.05905	5503	88	Manufacturer	10	Recall/warning/alert						1	Opioids	7255	1	Substandard	batch
4825	Veterinary	2643	-1	Carprieve Small Animal Injection â€“ Product defect recall alert		GOV.UK	2018	gov.uk	4	Public alert	https://www.gov.uk/government/news/carprieve-small-animal-injection-product-defect-recall-alert	715	CPF	Carprofen	235	United Kingdom	51.5063	-0.127144	104	Unknown	54.2232	-2.05905	5504	88	Manufacturer	10	Recall/warning/alert						1	Antiinflammatory and Antirheumatic products, Non-Steroids	7256	1	Substandard	batch
4826	Veterinary	2644	-1	Combinex Oral Suspension â€“ Product defect recall alert		GOV.UK	2017	gov.uk	4	Public alert	https://www.gov.uk/government/news/combinex-oral-suspension-product-defect-recall-alert	716	LVM-TBZ	Levamisole-Triclabendazole	235	United Kingdom	51.5063	-0.127144	104	Unknown	54.2232	-2.05905	5505	88	Manufacturer	10	Recall/warning/alert						4	Anthelmintic	7257	4	Substandard	batch
4827	Veterinary	2646	-1	Crovect 1.25% w/v Pour-on Solution for Sheep - Product defect recall alert		GOV.UK	2018	gov.uk	4	Public alert	https://www.gov.uk/government/news/crovect-125-wv-pour-on-solution-for-sheep-product-defect-recall-alert	348	CPM	Cypermethrin	235	United Kingdom	51.5063	-0.127144	104	Unknown	54.2232	-2.05905	5506	88	Manufacturer	10	Recall/warning/alert						3	Ectoparasiticides for topical use, incl. insecticides	7258	3	Substandard	batch
4828	Veterinary	2647	-1	Deosect 5% w/v Concentrate for Cutaneous Spray Solution 250ml â€“ Product Defect Recall Alert		GOV.UK	2017	gov.uk	4	Public alert	https://www.gov.uk/government/news/deosect-5-wv-concentrate-for-cutaneous-spray-solution-250ml-product-defect-recall-alert	348	CPM	Cypermethrin	235	United Kingdom	51.5063	-0.127144	104	Unknown	54.2232	-2.05905	5507	88	Manufacturer	10	Recall/warning/alert						3	Ectoparasiticides for topical use, incl. insecticides	7259	3	Substandard	batch
4829	Veterinary	2648	-1	Equimax Oral Gel for Horses Yardpacks - Product defect recall alert		GOV.UK	2019	gov.uk	4	Public alert	https://www.gov.uk/government/news/equimax-oral-gel-for-horses-yardpacks-product-defect-recall-alert	717	IVM-PZQ	Ivermectin-Praziquantel	235	United Kingdom	51.5063	-0.127144	104	Unknown	54.2232	-2.05905	5508	88	Manufacturer	10	Recall/warning/alert						2	Anthelmintic	7260	2	Substandard	batch
4830	Antibiotic	2645	10.1155/2020/7091278	Quality and Brands of Amoxicillin Formulations in Nairobi, Kenya	Kenya	Koech. L. C	2020	Hindawi BioMed Research International	1	Original research article	https://doi.org/10.1155/2020/7091278	89	AMOX-CLAV	Amoxicillin-Clavulanic acid	116	Kenya	-1.2773	36.8063	424	Nairobi	-1.28333	36.8167	5509	81	Hospital/health centres	1	Convenience survey				31/03/2016	30/07/2016	18	Beta-Lactam Antibacterials, Penicillins	7261	3	Substandard or falsified
4834	Veterinary	2650	-1	Flypor 4% w/v Pour-on Solution â€“ Product defect recall alert		GOV.UK	2017	gov.uk	4	Public alert	https://www.gov.uk/government/news/flypor-4-wv-pour-on-solution-product-defect-recall-alert	719	PMT	Permethrin	235	United Kingdom	51.5063	-0.127144	104	Unknown	54.2232	-2.05905	5512	88	Manufacturer	10	Recall/warning/alert						1	Ectoparasiticides for topical use, incl. insecticides	7263	1	Substandard	batch
4835	Veterinary	2653	-1	Isathal 10 mg/g eye drops, suspension for dogs, cats and rabbits - product defect recall alert		GOV.UK	2019	gov.uk	4	Public alert	https://www.gov.uk/government/news/isathal-10-mgg-eye-drops-suspension-for-dogs-cats-and-rabbits-product-defect-recall-alert	720	FUS	Fusidic acid	235	United Kingdom	51.5063	-0.127144	104	Unknown	54.2232	-2.05905	5513	88	Manufacturer	10	Recall/warning/alert						1	Antibiotics for topical use	7264	1	Substandard	batch
4836	Veterinary	2652	-1	Hipnoton 10 mg/ml Solution for Injection for Horses and Cattle: Product defect recall alert		GOV.UK	2016	gov.uk	4	Public alert	https://www.gov.uk/government/news/hipnoton-10-mgml-solution-for-injection-for-horses-and-cattle-product-defect-recall-alert	721	DET	Detomidine	235	United Kingdom	51.5063	-0.127144	104	Unknown	54.2232	-2.05905	5514	88	Manufacturer	10	Recall/warning/alert						2	Hypnotics and sedatives	7265	2	Substandard	batch
4837	Veterinary	2654	-1	Loxicom 1.5 mg/ml Oral Suspension for Dogs â€“ Product defect recall alert		GOV.UK	2016	gov.uk	4	Public alert	https://www.gov.uk/government/news/loxicom-15-mgml-oral-suspension-for-dogs-product-defect-recall-alert	626	MLX	Meloxicam	235	United Kingdom	51.5063	-0.127144	104	Unknown	54.2232	-2.05905	5515	88	Manufacturer	10	Recall/warning/alert						1	Antiinflammatory and Antirheumatic products, Non-Steroids	7266	1	Substandard	batch
4838	Veterinary	2655	-1	Meloxaid 5mg/ml Solution for Injection for Dogs and Cats â€“ Product defect recall alert		GOV.UK	2017	gov.uk	4	Public alert	https://www.gov.uk/government/news/meloxaid-5mgml-solution-for-injection-for-dogs-and-cats-product-defect-recall-alert	626	MLX	Meloxicam	235	United Kingdom	51.5063	-0.127144	104	Unknown	54.2232	-2.05905	5516	88	Manufacturer	10	Recall/warning/alert						2	Antiinflammatory and Antirheumatic products, Non-Steroids	7267	2	Substandard	batch
4839	Veterinary	2656	-1	Willcain Solution for Injection - Product defect recall alert		GOV.UK	2018	gov.uk	4	Public alert	https://www.gov.uk/government/news/willcain-solution-for-injection-product-defect-recall-alert	722	PRO-EPI	Procaine-Epinephrine	235	United Kingdom	51.5063	-0.127144	104	Unknown	54.2232	-2.05905	5517	88	Manufacturer	10	Recall/warning/alert						6	Anesthetics, Local	7268	6	Substandard	batch
4840	Veterinary	2659	-1	Tylan 200mg/ml Solution for Injection - Product defect recall alert		GOV.UK	2019	gov.uk	4	Public alert	https://www.gov.uk/government/news/tylan-200mgml-solution-for-injection-product-defect-recall-alert	621	TYL	Tylosin	235	United Kingdom	51.5063	-0.127144	104	Unknown	54.2232	-2.05905	5519	88	Manufacturer	10	Recall/warning/alert						1	Macrolides,Lincosamides and Streptogramins	7270	1	Substandard	batch
4841	Veterinary	2661	-1	Synulox Lactating Cow Intramammary Suspension - Product defect recall alert		GOV.UK	2019	gov.uk	4	Public alert	https://www.gov.uk/government/news/synulox-lactating-cow-intramammary-suspension-product-defect-recall-alert	724	AMOX-CLAV-PRED	Amoxicillin-Clavulanic acid-Prednisolone	235	United Kingdom	51.5063	-0.127144	104	Unknown	54.2232	-2.05905	5520	88	Manufacturer	10	Recall/warning/alert						11	Antibacterials and corticosteroids	7271	11	Substandard	batch
4842	Veterinary	2664	-1	Stresnil 40 mg/ml Solution for Injection for Pigs - Product defect recall alert		GOV.UK	2018	gov.uk	4	Public alert	https://www.gov.uk/government/news/stresnil-40-mgml-solution-for-injection-for-pigs-product-defect-recall-alert	725	AZA	Azaperone	235	United Kingdom	51.5063	-0.127144	104	Unknown	54.2232	-2.05905	5521	88	Manufacturer	10	Recall/warning/alert						1	Antipsychotics	7272	1	Substandard	batch
4843	Veterinary	2665	-1	Norfenicol 300mg/ml Solution for Injection - Product defect recall alert		GOV.UK	2019	gov.uk	4	Public alert	https://www.gov.uk/government/news/norfenicol-300mgml-solution-for-injection-product-defect-recall-alert	402	FFC	Florfenicol	235	United Kingdom	51.5063	-0.127144	104	Unknown	54.2232	-2.05905	5522	88	Manufacturer	10	Recall/warning/alert						1	Amphenicols	7273	1	Substandard	batch
4844	Veterinary	2666	-1	Ornicure 150mg/g doxycycline powder for oral solution â€“ Product defect recall alert		GOV.UK	2018	gov.uk	4	Public alert	https://www.gov.uk/government/news/ornicure-150mgg-doxycycline-powder-for-oral-solution-product-defect-recall-alert	9	DXC	Doxycycline	235	United Kingdom	51.5063	-0.127144	104	Unknown	54.2232	-2.05905	5523	88	Manufacturer	10	Recall/warning/alert						3	Tetracyclines	7274	3	Substandard	batch
4845	Veterinary	2667	-1	Oxytobel 10 IU/ml Solution for Injection for Horses, Cattle, Pigs, Sheep, Goats, Dogs and Cats â€“ Product defect recall alert		GOV.UK	2018	gov.uk	4	Public alert	https://www.gov.uk/government/news/oxytobel-10-iuml-solution-for-injection-for-horses-cattle-pigs-sheep-goats-dogs-and-cats-product-defect-recall-alert	173	OXY	Oxytocin	235	United Kingdom	51.5063	-0.127144	104	Unknown	54.2232	-2.05905	5524	88	Manufacturer	10	Recall/warning/alert						1	Uterotonic	7275	1	Substandard	batch
4846	Veterinary	2668	-1	Propofol Emulsion for Injection 1.0% w/v - Product defect recall alert		GOV.UK	2017	gov.uk	4	Public alert	https://www.gov.uk/government/news/propofol-emulsion-for-injection-10-wv-product-defect-recall-alert	726	PPF	Propofol	235	United Kingdom	51.5063	-0.127144	104	Unknown	54.2232	-2.05905	5525	88	Manufacturer	10	Recall/warning/alert						-1	Anesthetics, General	7276	-1	Substandard
4850	Veterinary	2682	-1	Prednidale 5 mg Tablets - Product defect recall alert		GOV.UK	2020	gov.uk	4	Public alert	https://www.gov.uk/government/news/prednidale-5-mg-tablets-product-defect-recall-alert ; https://www.gov.uk/government/news/prednidale-5-mg-tablets-product-defect-recall-alert-2	729	PRED	Prednisolone	235	United Kingdom	51.5063	-0.127144	104	Unknown	54.2232	-2.05905	5529	88	Manufacturer	10	Recall/warning/alert						1	Corticosteroids	7280	1	Substandard	batch
4851	Veterinary	2683	-1	Product defect recall alert Clavubactin 50/12.5mg, 250/62.5mg, 500/125mg		GOV.UK	2020	gov.uk	4	Public alert	https://www.gov.uk/government/news/product-defect-recall-alert-clavubactin-50125mg-250625mg-500125mg	89	AMOX-CLAV	Amoxicillin-Clavulanic acid	235	United Kingdom	51.5063	-0.127144	104	Unknown	54.2232	-2.05905	5530	88	Manufacturer	10	Recall/warning/alert						14	Beta-Lactam Antibacterials, Penicillins	7281	14	Substandard	batch
4852	Antidiabetic	2686	-1	Diabete: rappel d'un lot de bandelettes pour lecteur de glycemie		Top sante	2013	TopSante.com	5	Lay Press	https://www.topsante.com/medecine/maladies-chroniques/diabete/diabete-rappel-d-un-lot-de-bandelettes-pour-lecteur-de-glycemie-23014	246	GST	Glucose strip	76	France	48.8569	2.3412	703	Unknown	46.2276	2.21375	5531	84	Unregistered/unlicensed outlets/facilities	10	Recall/warning/alert						1	Medical devices - diabetes	7282	1	Substandard	batch
4854	Antimalarial	2699	-1	Deteriorated tuberculosis drugs and management system problems in lower southern Thailand.	Thailand	Rookkapan, K.	2005	The International Journal of Tuberculosis and Lung Disease	1	Original research article	http://www.ncbi.nlm.nih.gov/pubmed/?term=15971393	250	RFP	Rifampicin	221	Thailand	13.7533	100.505	252	Unknown	15.8134	100.767	5537	81	Hospital/health centres	18	LQAS						50	Single Drug preparation - Anti-tuberculosis	7294	31	Substandard or falsified
4867	Antibiotic	632	-1	Ofloxacin: Laboratory evaluation of the antibacterial activity of 34 brands representing 31 manufacturers available in Pakistan	Pakistan	Iqbal.M	2004	Pakistan Journal Of Medical Sciences	1	Original research article	https://www.researchgate.net/publication/292639595_Ofloxacin_Laboratory_evaluation_of_the_antibacterial_activity_of_34_brands_representing_31_manufacturers_available_in_Pakistan	104	OFX	Ofloxacin	168	Pakistan	33.7098	73.0759	1121	Islamabad	33.6844	73.0479	5548	97	Unknown	13	Equivalence study				28/02/2003	30/03/2003	34	Quinolone Antibacterials	7311	15	Substandard or falsified	tablets-capsules-bottles-injection
4869	Antibiotic	2711	https://doi.org/10.4269/ajtmh.20-0184	Substandard and Falsified Antibiotics and Medicines against Noncommunicable Diseases in Western Cameroon and Northeastern Democratic Republic of Congo	Germany,Congo,Cameroon	Schafermann, Simon	2020	The Journal of Tropical Medicine and Hygiene	1	Original research article	http://www.ajtmh.org/content/journals/10.4269/ajtmh.20-0184	89	AMOX-CLAV	Amoxicillin-Clavulanic acid	39	Cameroon	3.8718	11.5122	1122	Adamawa, Centre, Littoral, Northwest, Southwest, West	7.36972	12.3547	5549	95	Combination of outlets	3	Random survey				2017-01-08	30/11/2018	19	Beta-Lactam Antibacterials, Penicillins	7328	1	Substandard or falsified	tablets
4874	Cardiovascular	2721	10.3390/pharmacy8010045	Substandard and Falsified Medicines in Myanmar	Japan,Myanmar	Sakuda, Mirai	2020	Pharmacy (MDPI)	1	Original research article	https://www.mdpi.com/journal/pharmacy	497	CST	Candesartan	153	Myanmar	19.7379	96.2085	951	Mandalay	21.937	95.862	5553	95	Combination of outlets	20	Prevalence survey - unknown sampling type				29/09/2015	2015-05-10	10	Angiotensin II receptor blockers (ARBs)	7317	1	Substandard or falsified	tablets
4931	Antibiotic	2722	https://doi.org/10.3390/antibiotics9070407	Substandard Quality of the Antimicrobials Sold in the Street Markets in Haiti	Haiti,USA,Spain	Jean-Baptiste, T	2020	MDPI	1	Original research article	https://www.mdpi.com/2079-6382/9/7/407/htm	117	AMOX	Amoxicillin	96	Haiti	18.543	-72.3431	811	Port-au-Prince	18.5944	-72.3074	5575	84	Unregistered/unlicensed outlets/facilities	1	Convenience survey				31/12/2018	30/03/2019	58	Beta-Lactam Antibacterials, Penicillins	7409	3	Substandard or falsified
4933	Antimalarial	2723	doi:10.4269/ajtmh.20-0190	Post-Marketing Surveillance of Quality of Artemether Injection Marketed in Southwest Nigeria	Nigeria	Ibrahim A. Hassan	2020	The American Journal of Tropical Medicine and Hygiene	1	Original research article	http://www.ajtmh.org/content/journals/10.4269/ajtmh.20-0190	2	AM	Artemether	162	Nigeria	9.06667	7.48333	242	Unknown	9.76055	7.90841	5576	95	Combination of outlets	1	Convenience survey				30/04/2019	30/08/2019	22	Artemisinin Derivatives - monotherapy	7382	13	Substandard or falsified
4935	Antidiabetic	2724	doi:10.1088/1742-6596/1402/5/055065	Identification of glibenclamide in antidiabetic jamu by high performace liquid chromatography method: Study in Purwokerto, Indonesia	Indonesia	P I Utami	2019	Journal of Physics: Conference Series	1	Original research article	https://iopscience.iop.org/article/10.1088/1742-6596/1402/5/055065	186	GLY	Glibenclamide	104	Indonesia	-6.17144	106.828	1124	Purwokerto	-7.42428	109.24	5577	97	Unknown	8	Laboratory assembled collections						5	Sulphonylureas	7384	1	Substandard or falsified
4937	Cardiovascular	2725	10.1016/j.gheart.2019.07.006	Equivalence in Active Pharmaceutical Ingredient of Generic Antihypertensive Medicines Available in Nigeria (EQUIMEDS): A Case for Further Surveillance	Australia,UK,Nigeria,India,Brazil,Peru	Julie Redfern	2019	gSCIENCE	1	Original research article	https://pubmed.ncbi.nlm.nih.gov/31451241/	298	AMLO	Amlodipine	162	Nigeria	9.06667	7.48333	1125	Osun	7.54451	4.55603	5578	80	Private pharmacy	3	Random survey						37	Ca channels blockers, Dihydropyridine derivatives	7386	4	Substandard or falsified
4966	Antibiotic	2729	DOI: 10.1177/0003702820958081	Authentication of antibiotics using portable Near-Infrared spectroscopy and multivariate data analysis	UK	Assi, Sulaf	2020	Applied Spectroscopy	1	Original research article	https://journals.sagepub.com/doi/abs/10.1177/0003702820958081	113	CIP	Ciprofloxacin	235	United Kingdom	51.5063	-0.127144	104	Unknown	54.2232	-2.05905	5605	92	Website	8	Laboratory assembled collections						3	Quinolone Antibacterials	7414	1	Falsified	tablets
4976	Antibiotic	2731	DOI: 10.4236/ajac.2018.98029	Investigation of the quality of antibiotics-based amoxicillin for monitoring of some different medicine markets of Democratic Depublic of Congo	Congo,Belgium,Rwanda	Tshilombo, Nicodeme	2018	American Journal of Analytical Chemistry	1	Original research article	https://doi.org/10.4236/ajac.2018.98029; http://orbi.ulg.ac.be/handle/2268/207185; https://orbi.uliege.be/bitstream/2268/207185/1/Abstract_SEP_03_2017vf.pdf	117	AMOX	Amoxicillin	52	Democratic Republic of the Congo	-4.31642	15.2983	365	Kinshasa, Lubumbashi, Matadi, Kolwezi	-4.55349	16.2453	5615	89	Wholesalers/importer/distributors	1	Convenience survey				31/10/2014	29/11/2015	158	Beta-Lactam Antibacterials, Penicillins	7432	39	Substandard or falsified
4981	Antibiotic	2737		A survey of the quality on selected antibiotics in Kigali		Uwambajineza, Tite	2019	Academia	1	Original research article	https://www.academia.edu/38187916/A_SURVEY_OF_THE_QUALITY_ON_SELECTED_ANTIBIOTICS_IN_KIGALI_pdf	90	MND	Metronidazole	184	Rwanda	-1.9501	30.0588	463	Kigali	-1.9501	30.0588	5617	97	Unknown	13	Equivalence study						6	Other antibacterials,Imidazole derivatives	7440	1	Substandard or falsified
4983	Antibiotic	2744	-1	Afghanistan medicines sampling and testing - A quantitative survey		Yusuf, Inua	2011	Management Sciences for Health	16	Report	https://www.msh.org/resources/afghanistan-medicines-sampling-and-testing-a-quantitative-survey	117	AMOX	Amoxicillin	1	Afghanistan	34.5309	69.1367	1129	Herat, Badakhshan, Baghlan, Kandahar, Khost, Kabul, Balkh, Nangarhar	34.5014	66.28	5622	95	Combination of outlets	1	Convenience survey				31/07/2009	29/09/2009	39	Beta-Lactam Antibacterials, Penicillins	7442	1	Substandard or falsified	capsules
4994	Cardiovascular	2747	-1	Drug Alert for the month of April 2020		Government of India	2020	Central Drugs Standard Control Organisation CDSCO, India	4	Public alert	https://cdsco.gov.in/opencms/opencms/en/Notifications/Alerts/	323	RMP	Ramipril	103	India	24.7338	81.3346	982	Kolkata	22.5726	88.3639	5631	88	Manufacturer	10	Recall/warning/alert				31/03/2020		1	Angiotensin-converting enzyme (ACE) inhibitors	7466	1	Substandard	batch
5012	Cardiovascular	2750	-1	Comparative In-vitro Evaluation of Different Captopril Tablet Brands Commercially Available in Sindh, Pakistan		Bilawal Shaikh	2020	International Journal of Pharmaceutical Research	1	Original research article	https://www.journaljpri.com/index.php/JPRI/article/view/30763	386	CAPT	Captopril	168	Pakistan	33.7098	73.0759	1134	Sindh	26.1164	68.8892	5656	80	Private pharmacy	13	Equivalence study						6	Angiotensin-converting enzyme (ACE) inhibitors	7490	1	Substandard or falsified
5014	Antibiotic	2754	10.1111/tmi.13442	Exposure of consumers to substandard antibiotics from selected authorised and unauthorised medicine sales outlets in Ghana	Ghana,Denmark,Ghana	Bekoe, Samuel O.	2020	Tropical Medicine and International Health	1	Original research article	https://onlinelibrary.wiley.com/doi/10.1111/tmi.13442	117	AMOX	Amoxicillin	84	Ghana	5.55856	-0.20092	1135	Greater Accra, Eastern, Ashanti, Brong-Ahafo	7.31888	-0.976343	5657	95	Combination of outlets	1	Convenience survey				31/12/2010	30/12/2018	51	Beta-Lactam Antibacterials, Penicillins	7492	24	Substandard or falsified	units-Loose
5043	Antibiotic	2776	-1	Pharmaceutical quality of selected metronidazole and ciprofloxacin infusions marketed in South Eastern Nigeria	Nigeria	Oli, Angus Nnamdi	2020	Journal of Applied Pharmaceutical Science	1	Original research article	https://www.dovepress.com/getfile.php?fileID=59662	113	CIP	Ciprofloxacin	162	Nigeria	9.06667	7.48333	1139	Abia, Anambra, Ebonyi, Enugu, Imo	6.19362	7.31805	5676	80	Private pharmacy	13	Equivalence study						8	Quinolone Antibacterials	7521	1	Substandard or falsified	injection
5053	Antibiotic	2781	10.1016/j.jpba.2019.112906	Determination of carbapenem antibiotics using a purpose-made capillary electrophoresis instrument with contactless conductivity detection	Switzerland,France,Vietnam	Pham, Thi Ngoc Mai	2020	Journal of Pharmaceutical and Biomedical Analysis	1	Original research article	https://www.journals.elsevier.com/journal-of-pharmaceutical-and-biomedical-analysis	70	MPN	Meropenem	242	Viet Nam	21.0319	105.82	640	Hanoi	21.0278	105.834	5681	80	Private pharmacy	8	Laboratory assembled collections						8	Beta-lactam Antibacterials, carpabenems	7531	2	Substandard or falsified	injection
5059	Antibiotic	2782	-1	Development of simple and cost-effective High Performance Liquid Chromatography methods for quality control of essential beta-lactam antibiotics in low- and middle-income countries	Germany	Rasheed, Huma	2018	Institute of Pharmacy and Food Chemistry, University of WÃ¼rzburg, WÃ¼rzburg, Germany	14	Thesis	https://opus.bibliothek.uni-wuerzburg.de/opus4-wuerzburg/frontdoor/deliver/index/docId/17721/file/Rasheed_Huma_thesis.pdf	117	AMOX	Amoxicillin	168	Pakistan	33.7098	73.0759	1000	Lahore (Punjab)	31.5656	74.3142	5685	81	Hospital/health centres	8	Laboratory assembled collections				31/12/2012	30/12/2017	2	Beta-Lactam Antibacterials, Penicillins	7537	2	Substandard or falsified	tablets-capsules
5079	Antibiotic	2778	10.1002/elps.202000163	Low-cost and versatile analytical tool with purpose-made capillary electrophoresis coupled to contactless conductivity detection: application to antibiotics quality control to Vietnam	Vietnam,Switzerland,France	Le, Thai Binh	2020	Electrophoresis	1	Original research article	www.electrophoresis-journal.com	734	NEO-PMB	Neomycin-Polymyxin B	242	Viet Nam	21.0319	105.82	640	Hanoi	21.0278	105.834	5699	80	Private pharmacy	8	Laboratory assembled collections						1	Aminoglycoside Antibacterials	7557	1	Substandard or falsified	ointment
5087	Antibiotic	2784	10.1371/journal.pone.0234814	Field-based screening of selected oral antibiotics in Belize	Belize	Husaini, Danladi	2020	PLoS ONE	1	Original research article	https://journals.plos.org/plosone/article?id=10.1371/journal.pone.0234814	117	AMOX	Amoxicillin	23	Belize	17.2617	-88.7785	1142	San Ignacio, Belmopan, Orange Walk	17.4138	-88.4908	5704	95	Combination of outlets	1	Convenience survey				30/06/2019	29/09/2019	5	Beta-Lactam Antibacterials, Penicillins	7565	2	Substandard or falsified	capsules
5098	Cardiovascular	2790	10.4314/jpb.v17i1.10	Quality evaluation and UV spectrophotometric assay of ten brands of amlodipine tablets marketed in Uyo, Nigeria	Nigeria	Arnold C. IGBOASOIYI	2020	Journal of Pharmacy and Bioallied Sciences	1	Original research article	https://www.ajol.info/index.php/jpb/article/view/196115	298	AMLO	Amlodipine	162	Nigeria	9.06667	7.48333	177	Uyo	5.0417	7.91762	5712	80	Private pharmacy	13	Equivalence study						10	Ca channels blockers, Dihydropyridine derivatives	7577	1	Substandard or falsified
5102	Cardiovascular	2791	-1	Quality Assessment of Various Brands of Lisinopril Tablets sold in Uyo Metropolis using UV Spectrophotometry		Arnold C. Igboasoiyi	2019	Nigerian Journal of Pharmaceutical and Applied Science Research	1	Original research article	http://nijophasr.com/publication.php?id=178	521	LIS	Lisinopril	162	Nigeria	9.06667	7.48333	177	Uyo	5.0417	7.91762	5713	80	Private pharmacy	13	Equivalence study						10	Angiotensin-converting enzyme (ACE) inhibitors	7581	1	Substandard or falsified
5110	Cardiovascular	2793	-1	A Comparative Study for Evaluation of Five Formulations Of Amlodipine 10 mg Tablets Marketed in Libya	Libya	Akasha, A.	2020	Innoriginal International Journal of Sciences	1	Original research article	http://innoriginal.com/index.php/iijs/article/view/229	298	AMLO	Amlodipine	127	Libya	32.8777	13.1873	1006	Unknown	26.3351	17.2283	5716	97	Unknown	13	Equivalence study				31/07/2019	29/08/2019	5	Ca channels blockers, Dihydropyridine derivatives	7592	5	Substandard or falsified
5115	Cardiovascular	2798	-1	Comparative in vitro pharmaceutical equivalence studies of different brands of atorvastatin calcium tablets marketed in Bangladesh		Md. Abir Khan	2015	International Journal of Pharmacy Practice	1	Original research article	https://1library.net/document/download/zkk4k48z	383	ATOR	Atorvastatin	19	Bangladesh	23.7098	90.4071	721	Dhaka	23.8103	90.4125	5720	80	Private pharmacy	13	Equivalence study						5	HMG CoA reductase inhibitors	7598	2	Substandard or falsified
5119	Cardiovascular	2800	-1	Comparative Evaluation Study on Different Brands of Lisinopril Tablet using HPLC and UV Spectrophotometer	Nigeria	Sani Ali. Audu	2012	Journal of Natural Sciences Research	1	Original research article	https://iiste.org/Journals/index.php/JNSR/article/view/2761/2785	521	LIS	Lisinopril	162	Nigeria	9.06667	7.48333	397	Maiduguri Metropolitan Council Borno State	11.8506	13.1611	5723	80	Private pharmacy	13	Equivalence study						9	Angiotensin-converting enzyme (ACE) inhibitors	7601	1	Substandard or falsified
5126	Cardiovascular	2806	-1	Comparative quality evaluation of different brands of Frusemide tablets available in Bangladeshi market		Sharifa Sultana	2014	DIU Journal of Allied Health Sciences	1	Original research article	http://dspace.daffodilvarsity.edu.bd:8080/handle/123456789/2739?show=full	415	FSM	Furosemide	19	Bangladesh	23.7098	90.4071	184	Unknown	23.9265	90.1253	5730	97	Unknown	13	Equivalence study						6	Diuretics	7610	1	Substandard or falsified
5129	Cardiovascular	2808	-1	Quantitative analysis, cost comparison, physician, and patient perceptions on generic versus branded clopidogrel bisulfate tablets marketed in Kerala, India		Varghese George	2020	Journal of the Practice of Cardiovascular Sciences	1	Original research article	https://www.j-pcs.org/article.asp?issn=2395-5414;year=2020;volume=6;issue=1;spage=40;epage=46;aulast=George	496	CGL	Clopidogrel	103	India	24.7338	81.3346	1146	Kerala	10.8505	76.2711	5732	97	Unknown	13	Equivalence study						11	Antithrombotic Agent	7613	2	Substandard or falsified
5133	Cardiovascular	2810	https://pubmed.ncbi.nlm.nih.gov/23310934/	The physicochemical equivalence of eight brands of amlodipine tablets in Lagos, Nigeria	Nigeria	S. O. Olayemi	2012	West African Journal of Medicine	1	Original research article	https://pubmed.ncbi.nlm.nih.gov/23310934/	298	AMLO	Amlodipine	162	Nigeria	9.06667	7.48333	408	Lagos	6.43918	3.42348	5734	80	Private pharmacy	13	Equivalence study						8	Ca channels blockers, Dihydropyridine derivatives	7617	2	Substandard or falsified
5141	Cardiovascular	743	-1	FDA warns vs 20 unregistered drug		Jocelyn, R. Uy.	2015	INQUIRER.net	4	Public alert	https://newsinfo.inquirer.net/680618/fda-warns-vs-20-unregistered-drugs	536	ISO	isosorbide dinitrate	175	Philippines	14.6096	121.006	267	Unknown	11.1029	122.448	5740	84	Unregistered/unlicensed outlets/facilities	19	Seizure						-1	Vasodilatator-Organic nitrates	7625	-1	Substandard or falsified
5152	Antimalarial	12	-1	Quality Assessment of Artemisinin-Based Drugs Marketed and Used In Maiduguri Metropolitan Council Borno State, Nigeria	Nigeria	Ali, S.A.	2011	Research Journal of Pharmaceutical, Biological and Chemical Sciences	1	Original research article	http://www.rjpbcs.com/pdf/2011_2(2)/77.pdf	23	AM-LUM	Artemether-Lumefantrine	162	Nigeria	9.06667	7.48333	242	Unknown	9.76055	7.90841	5768	97	Unknown	21	Unknown						6	ACT	7640	5	Substandard or falsified
5153	Veterinary	2815	-1	Vetflurane liquid 250ml â€“ Product defect alert		GOV.UK	2016	gov.uk	4	Public alert	https://www.gov.uk/government/news/vetflurane-liquid-250ml-product-defect-alert	723	IFR	Isofluran	235	United Kingdom	51.5063	-0.127144	104	Unknown	54.2232	-2.05905	5770	91	All facilites providing medicines included	10	Recall/warning/alert						1	Anesthetics, General	7641	1	Substandard	batch
5154	Veterinary	2816	-1	Filavac VHD K C+V - Product defect recall alert		GOV.UK	2018	gov.uk	4	Public alert	https://www.gov.uk/government/news/filavac-vhd-k-cv-product-defect-recall-alert	718	RHDV	Rabbit Haemorrhagic Disease Virus	235	United Kingdom	51.5063	-0.127144	104	Unknown	54.2232	-2.05905	5771	91	All facilites providing medicines included	10	Recall/warning/alert						2	Viral Vaccines	7642	2	Substandard	batch
5156	Cardiovascular	2817	10.4314/JOPHAS.V16I1	Quantitative assay of ten brands of methyldopa tablets marketed in Lagos, Nigeria	Nigeria	K.S. Salako	2019	Journal of Pharmaceutical and Allied Sciences	1	Original research article	https://www.ajol.info/index.php/jophas/article/view/185386	387	MEDP	Methyldopa	162	Nigeria	9.06667	7.48333	408	Lagos	6.43918	3.42348	5772	80	Private pharmacy	13	Equivalence study						10	Antiadrenergics agents, centrally acting	7644	1	Substandard or falsified
5161	Veterinary	2820	10.1111/are.13967	Evaluation of antimicrobial products used in tilapia (Oreochromis spp.) and whiteleg shrimp (Litopenaeus vannamei) aquaculture	China,Denmark,Belgium	Li, K.	2018	Aquaculture	1	Original research article	https://onlinelibrary.wiley.com/doi/10.1111/are.13967	117	AMOX	Amoxicillin	46	China	39.906	116.388	1002	Maoming District, Guangdong Province	21.6698	110.893	5774	99	Other outlet	3	Random survey				30/09/2013	29/11/2013	13	Beta-Lactam Antibacterials, Penicillins	7649	7	Substandard or falsified
5188	Cardiovascular	2826	-1	UPDATED:ADDITIONAL LOTS ADDED: Torrent Pharmaceuticals Limited Issues Voluntary Nationwide Recall of Valsartan/Amlodipine/HCTZ, Valsartan/Amlodipine and Valsartan Tablets		USFDA	2020	US Food and Drug Administration (FDA) USA	4	Public alert	https://www.fda.gov/safety/recalls-market-withdrawals-safety-alerts/updatedadditional-lots-added-torrent-pharmaceuticals-limited-issues-voluntary-nationwide-recall	740	AML-VAL-HTCZ	Amlodipine- Valsartan- Hydrochlorothiazide	236	United States	38.8904	-77.032	546	Unknown	39.9125	-100.781	5787	97	Unknown	10	Recall/warning/alert				18/03/2020	18/03/2020	64	Combination of cardiovascular medicines	7703	64	Substandard	batch
5191	Cardiovascular	2827	-1	Aurobindo Pharma Limited Issues Voluntary Recall of Irbesartan Drug Substance Due to the Detection of Trace Amounts of NDEA (NNitrosodiethylamine) Impurity Found in the Active Pharmaceutical Ingredient (API)		USFDA	2020	US Food and Drug Administration (US FDA)	4	Public alert	https://www.fda.gov/safety/recalls-market-withdrawals-safety-alerts/aurobindo-pharma-limited-issues-voluntary-recall-irbesartan-drug-substance-due-detection-trace	588	IBS	Irbesartan	236	United States	38.8904	-77.032	546	Unknown	39.9125	-100.781	5790	97	Unknown	10	Recall/warning/alert				16/03/2020	16/03/2020	22	Angiotensin II receptor blockers (ARBs)	7674	22	Substandard or falsified	batch
5192	Cardiovascular	2828	-1	Teva Pharmaceuticals USA Issues Voluntary Nationwide Recall of Valsartan and Valsartan Hydrochlorothiazide Tablets		USFDA	2020	US Food and Drug Administration (US FDA)	4	Public alert	https://www.fda.gov/safety/recalls-market-withdrawals-safety-alerts/teva-pharmaceuticals-usa-issues-voluntary-nationwide-recall-valsartan-and-valsartan	385	VALSA	Valsartan	236	United States	38.8904	-77.032	546	Unknown	39.9125	-100.781	5791	97	Unknown	10	Recall/warning/alert				23/03/2020	23/03/2020	29	Angiotensin II receptor blockers (ARBs)	7675	29	Substandard or falsified	batch
5194	Cardiovascular	2830	-1	Drug Alert for the month of May 2020		Government of India	2020	Central Drugs Standard Control Organisation CDSCO, India	4	Public alert	https://cdsco.gov.in/opencms/opencms/en/Latest-Alerts/	383	ATOR	Atorvastatin	103	India	24.7338	81.3346	982	Kolkata	22.5726	88.3639	5794	97	Unknown	10	Recall/warning/alert				30/04/2020	30/05/2020	1	HMG CoA reductase inhibitors	7677	1	Substandard or falsified	batch
5196	Cardiovascular	2831	-1	Drug Alert for the month of June 2020		CDSCO	2020	Central Drugs Standard Control Organisation CDSCO, India	4	Public alert	https://cdsco.gov.in/opencms/opencms/en/Latest-Alerts/	351	TMS	Telmisartan	103	India	24.7338	81.3346	238	Unknown	23.3276	78.6044	5796	97	Unknown	10	Recall/warning/alert				31/05/2020	29/06/2020	1	Angiotensin II receptor blockers (ARBs)	7679	1	Substandard or falsified	batch
5197	Cardiovascular	2832	-1	Drug Alert for the month of July 2020		Government of India	2020	Central Drugs Standard Control Organisation CDSCO, India	4	Public alert	https://cdsco.gov.in/opencms/opencms/en/Latest-Alerts/	323	RMP	Ramipril	103	India	24.7338	81.3346	982	Kolkata	22.5726	88.3639	5797	97	Unknown	10	Recall/warning/alert				30/06/2020	30/07/2020	1	Angiotensin-converting enzyme (ACE) inhibitors	7680	1	Substandard or falsified	batch
5199	Cardiovascular	2833	-1	Drug Alert for the month of February 2020		Government of India	2020	Central Drugs Standard Control Organisation CDSCO, India	4	Public alert	https://cdsco.gov.in/opencms/opencms/en/Latest-Alerts/	298	AMLO	Amlodipine	103	India	24.7338	81.3346	993	Mumbai	19.076	72.8777	5801	88	Manufacturer	10	Recall/warning/alert						1	Ca channels blockers, Dihydropyridine derivatives	7682	1	Substandard or falsified	batch
5202	Antibiotic	2369	-1	Direct Analysis of substandard Antibiotics Sensitivity pattern against common isolates of pathogens via modified Outerlony technique-A vitro study in Karachi		Sharif, H	2019	International Journal of Current Science and Multidisciplinary Research	1	Original research article	http://www.ijcsmr.in/index.php/ijcsmr/article/view/26	62	AZT	Azithromycin	168	Pakistan	33.7098	73.0759	134	Karachi	24.9477	67.0846	5812	97	Unknown	13	Equivalence study						3	Macrolides,Lincosamides and Streptogramins	7691	1	Substandard or falsified	unknown
5208	Cardiovascular	2839	10.4269/ajtmh.19-0247	A Cross-Sectional Investigation of the Quality of Selected Medicines for Noncommunicable Diseases in Private Community Drug Outlets in Cambodia during 2011â€“2013	Japan,Bangladesh,Cambodia	Rahman, M.S	2019	The American Journal of Tropical Medicine and Hygiene	1	Original research article	https://pubmed.ncbi.nlm.nih.gov/31516106/	298	AMLO	Amlodipine	38	Cambodia	11.5647	104.913	265	Unknown	12.7552	105.003	5818	95	Combination of outlets	1	Convenience survey				31/05/2012	29/06/2012	79	Ca channels blockers, Dihydropyridine derivatives	7706	7	Substandard
5210	Cardiovascular	2840	-1	Edwards Lifesciences Recalls Miller and Fogarty Atrioseptostomy Dilation Catheters Due to Balloon Deflation, Fragmentation and Detachment Issue		USFDA	2019	US Food and Drug Administration (FDA) USA	4	Public alert	https://www.fda.gov/medical-devices/medical-device-recalls/edwards-lifesciences-recalls-miller-and-fogarty-atrioseptostomy-dilation-catheters-due-balloon	742	SCTH	Septostomy catheter	236	United States	38.8904	-77.032	546	Unknown	39.9125	-100.781	5819	88	Manufacturer	10	Recall/warning/alert				25/04/2019	25/04/2019	60	Cardiovascular Device	7708	60	Substandard or falsified	batch
5212	Cardiovascular	2842	10.1001/jamainternmed.2019.4717	Long-term outcome of implantable cardioverter/defibrillator lead failure	Iceland	Davidsson, GA	2019	Journal of the American Medical Association (JAMA)	1	Original research article	https://jamanetwork.com/journals/jamainternalmedicine/article-abstract/2757528	608	ICD	Implantable Cardioverter-Debrillator (ICD)	102	Iceland	64.1474	-21.934	949	Unknown	64.9631	-19.0208	5821	97	Unknown	2	Case reports				31/10/2002	29/11/2012	-1	Cardiovascular Device	7709	-1	Substandard
5213	Cardiovascular	2843	10.1001/jamainternmed.2019.5171	Outcomes Before and After the Recall of a Heart Failure Pacemaker	USA	Sengupta, Jay	2019	Journal of the American Medical Association (JAMA)	1	Original research article	https://jamanetwork.com/journals/jamainternalmedicine/fullarticle/2757529	607	PAC	Pacemaker	236	United States	38.8904	-77.032	546	Unknown	39.9125	-100.781	5822	97	Unknown	2	Case reports				30/04/2003	29/01/2011	-1	Cardiovascular Device	7710	-1	Substandard
5214	Cardiovascular	2844	-1	Medical Device Recalls Database		USFDA		US Food and Drug Administration (FDA) USA	18	Online Database	https://www.accessdata.fda.gov/scripts/cdrh/cfdocs/cfres/res.cfm	607	PAC	Pacemaker	236	United States	38.8904	-77.032	546	Unknown	39.9125	-100.781	5823	88	Manufacturer	10	Recall/warning/alert				30/03/2019	30/08/2020	209	Cardiovascular Device	7711	209	Substandard	device
5217	Cardiovascular	2829	-1	Camber Pharmaceuticals, Inc. Issues Voluntary Nationwide Recall of Valsartan T ablets, USP , 40mg, 80mg, 160mg and 320mg Due to The Detection of Trace Amounts of NNitrosodimethylamine (NDMA) Impurity , Found in an Active Pharmaceutical Ingredient (API)		USFDA	2020	US Food and Drug Administration (FDA) USA	4	Public alert	https://www.fda.gov/safety/recalls-market-withdrawals-safety-alerts/camber-pharmaceuticals-inc-issues-voluntary-nationwide-recall-valsartan-tablets-usp-40mg-80mg-160mg	385	VALSA	Valsartan	236	United States	38.8904	-77.032	546	Unknown	39.9125	-100.781	5826	88	Manufacturer	10	Recall/warning/alert				19/03/2020	19/03/2020	4	Angiotensin II receptor blockers (ARBs)	7714	4	Substandard	batch
5218	Antimalarial	1473		Falsified Coartem and Zentel Tablets in Circulation in the Ashanti and Eastern Region		Ghana FDA	2018	Ghana Food and Drug Authority (Ghana FDA)	4	Public alert	https://fdaghana.gov.gh/	23	AM-LUM	Artemether-Lumefantrine	84	Ghana	5.55856	-0.20092	634	Unknown	7.94653	-1.02319	5827	91	All facilites providing medicines included	12	Control quality - routine						2	ACT	7715	2	Falsified	batch
5242	Antibiotic	1510	-1	Comparative Quality Evaluation Of Some Metronidazole Tablets And Metronidazole Benzoate Oral Suspensions Available In Retail Outlets Of Addis Ababa, Ethiopia		Kahaliw W	2013	International Journal of Pharmaceutical Sciences and Research	1	Original research article	http://citeseerx.ist.psu.edu/viewdoc/download?doi=10.1.1.302.52&rep=rep1&type=pdf	90	MND	Metronidazole	71	Ethiopia	9.02273	38.7468	191	Addis Ababa	9.00116	38.7624	5838	80	Private pharmacy	13	Equivalence study						10	Other antibacterials,Imidazole derivatives	7758	1	Substandard or falsified
5255	Antibiotic	2852	-1	Antibacterial effects of nine brands of ciprofloxacin tablets available in Dar es Salaam	Tanzania	Malele, R.S	2014	East and Central African Journal of Pharmaceutical Sciences	1	Original research article	https://www.ajol.info/index.php/ecajps/article/view/177848	113	CIP	Ciprofloxacin	220	Tanzania	-6.82292	39.2697	409	Dar es Salaam	-6.82292	39.2697	5852	95	Combination of outlets	3	Random survey						9	Quinolone Antibacterials	7773	4	Substandard or falsified	tablets
5258	Antibiotic	2854	http://dx.doi.org/10.4236/pp.2014.51009	The quality and in-vitro efficacy of amoxicillin/clavulanic acid formulations in the central region of Ghana	Ghana	Nettey, H.	2014	Pharmacology & Pharmacy	1	Original research article	http://www.scirp.org/journal/pp	89	AMOX-CLAV	Amoxicillin-Clavulanic acid	84	Ghana	5.55856	-0.20092	1157	Kasoa	5.53405	-0.42376	5854	80	Private pharmacy	1	Convenience survey						12	Beta-Lactam Antibacterials, Penicillins	7776	8	Substandard or falsified	tablets-capsules-bottles
5271	Antibiotic	2855	-1	Post-market in-vitro bioequivalence study of six brands of ciprofloxacin tablets/caplets in Jos, Nigeria		Ngwuluka, N.C	2009	Scientific Research and Essays	1	Original research article	http://www.academicjournals.org/SRE	113	CIP	Ciprofloxacin	162	Nigeria	9.06667	7.48333	99	Jos	9.91366	8.87746	5863	80	Private pharmacy	13	Equivalence study						6	Quinolone Antibacterials	7789	1	Substandard or falsified	tablets
5275	Antibiotic	2857	-1	Quality assessment of fifteen different brands of ciprofloxacin hydrochloride tablets marketed in Anambra State, Nigeria	Nigeria,Canada	Osonwa, U	2016	African Journal of Pharmaceutical Research &Development	1	Original research article	https://ajopred.com/quality-assessment-of-fifteen-different-brands-of-ciprofloxacin-hydrochloride-tablets-marketed-in-anambra-state-nigeria-2/	113	CIP	Ciprofloxacin	162	Nigeria	9.06667	7.48333	52	Anambra state, south-east Nigeria	6.22689	6.99016	5865	80	Private pharmacy	13	Equivalence study						15	Quinolone Antibacterials	7793	1	Substandard or falsified	tablets
5277	Antibiotic	2858	10.7860/JCDR/2016/20009.846	In vitro comparison of generic and branded preparations of amoxicillin with potassium clavulanate		Pathak, P	2016	Journal of Clinical and Diagnostic Research	1	Original research article	https://www.jcdr.net/	89	AMOX-CLAV	Amoxicillin-Clavulanic acid	103	India	24.7338	81.3346	717	Pune	18.5204	73.8567	5866	80	Private pharmacy	13	Equivalence study				30/09/2015	30/10/2015	6	Beta-Lactam Antibacterials, Penicillins	7795	2	Substandard or falsified	tablets
5284	Antibiotic	2863	-1	Comparison of microbiological and chemical assay methods used in the quality assessment of ampicillin suspensions sold in Zaria, Nigeria		Udobi, C.E	2016	Nigerian Journal of Pharmaceutical and Applied Science Research	1	Original research article	http://www.nijophasr.com/publication.php?id=72	85	AMPI	Ampicillin	162	Nigeria	9.06667	7.48333	227	Zaria	11.0991	7.70655	5872	80	Private pharmacy	8	Laboratory assembled collections						27	Beta-Lactam Antibacterials, Penicillins	7802	11	Substandard or falsified	bottle
5287	Antibiotic	2864	-1	Stability study of six brands of amoxicillin trihydrate and clavulanic acid oral suspension present in Yemen markets	Yemen	Alburyhi, M.M	2013	Journal of Chemical and Pharmaceutical Research	1	Original research article	https://www.jocpr.com/articles/stability-study-of-six-brands-of-amoxicillin-trihydrate-and-clavulanic-acid-oral-suspension-present-in-yemen-markets.pdf	89	AMOX-CLAV	Amoxicillin-Clavulanic acid	247	Yemen	16.1429	42.2755	132	Unknown	15.8923	47.7574	5873	97	Unknown	8	Laboratory assembled collections						6	Beta-Lactam Antibacterials, Penicillins	7805	1	Substandard or falsified	bottle
5289	Antibiotic	2865	10.7324/JAPS.2014.40706	Evaluation of the quality and stability of amoxicillin oral suspension	Brazil	Markman, B.E	2014	Journal of Applied Pharmaceutical Science	1	Original research article	https://www.japsonline.com/admin/php/uploads/1283_pdf.pdf	117	AMOX	Amoxicillin	32	Brazil	-15.7785	-47.9287	187	Unknown	-9.16332	-53.3123	5874	97	Unknown	8	Laboratory assembled collections						6	Beta-Lactam Antibacterials, Penicillins	7807	1	Substandard or falsified	bottle
5291	Antibiotic	2866	-1	Comparison of pharmaceutical properties of different marketed brands of metornidazole tablets available in Oman		Bendari, A	2015	International Journal of Pharmaceutical Archive	1	Original research article	http://www.ijpaonline.info/index.php/ijpaonline/issue/view/32	90	MND	Metronidazole	167	Oman	23.6152	58.5912	1166	Unknown	20.2351	56.4917	5875	97	Unknown	13	Equivalence study						6	Other antibacterials,Imidazole derivatives	7809	1	Substandard or falsified	tablets
5297	Antibiotic	2872	-1	Comparative analysis of ciprofloxacin in different pharmaceutical products by high performance liquid chromatograph		Qureshi,M.N	2012	Science, Technology and Development	1	Original research article	https://www.std.com.pk/archivedetails.php?issue=1&issueno=13&vol=31&year=2012	113	CIP	Ciprofloxacin	168	Pakistan	33.7098	73.0759	33	Unknown	29.0709	68.7938	5877	97	Unknown	13	Equivalence study						11	Quinolone Antibacterials	7815	1	Substandard or falsified	tablets
5300	Cardiovascular	2873	DOI: 10.5958/0974-360X.2020.00310.8	Assessment and Comparison of Pharmaceutical Equivalence of Amlodipine Besylate Tablets Available in Syria under Biowaiver Conditions	Syria	Maryana S	2019	Research Journal of Pharmacy and Technology	1	Original research article	https://rjptonline.org/HTMLPaper.aspx?Journal=Research%20Journal%20of%20Pharmacy%20and%20Technology;PID=2020-13-4-20	298	AMLO	Amlodipine	217	Syrian Arab Republic	33.5192	36.3133	856	Unknown	34.8021	38.9968	5879	88	Manufacturer	13	Equivalence study						5	Ca channels blockers, Dihydropyridine derivatives	7818	3	Substandard or falsified
5301	Antibiotic	2874	https://doi.org/10.1186/s43094-020-00112-3	Medicine recalls in Saudi Arabia: a retrospective review of drug alerts (January 2010-Janurary 2019)	Saudi Arabi	AlQuadeib, B.T	2020	Journal of Pharmacy and Pharmacology Research	1	Original research article	https://fjps.springeropen.com/	89	AMOX-CLAV	Amoxicillin-Clavulanic acid	195	Saudi Arabia	24.6473	46.7146	886	Unknown	23.8859	45.0792	5880	97	Unknown	10	Recall/warning/alert				31/12/2009	31/12/2018	3	Beta-Lactam Antibacterials, Penicillins	7819	1	Falsified	batch
5321	Veterinary	2875	-1	Substandard and falsified (SF) medical products - 6th cycle regional training seminar for OIE focal points for veterinary products (Africa)		WHO	2019	The World Health Organization	16	Report	https://rr-africa.oie.int/wp-content/uploads/2019/07/lee.pdf	516	RV	Rabies Vaccine	76	France	48.8569	2.3412	703	Unknown	46.2276	2.21375	5899	97	Unknown	10	Recall/warning/alert				31/12/2016	30/12/2017	-1	Viral Vaccines	7841	-1	Substandard
5340	Antibiotic	2876	-1	Quality and availability of ampicillin products (capsules and suspensions) in Nigeria		Kolawole, J.A	2002	Nigerian Journal of Pharmaceutical Science	1	Original research article	-1	85	AMPI	Ampicillin	162	Nigeria	9.06667	7.48333	99	Jos	9.91366	8.87746	5918	95	Combination of outlets	1	Convenience survey				30/04/1999	30/12/1999	31	Beta-Lactam Antibacterials, Penicillins	7864	2	Substandard or falsified	capsules-bottles
5368	Antibiotic	2878	-1	Assessment on the quality and influence of tropical storage conditions on amoxicillin formulations marketed in Ethiopia	Ethiopia	Mikre, W	2011	East and Central African Journal of Pharmaceutical Sciences	1	Original research article	http://uonjournals.uonbi.ac.ke/ojs/index.php/ecajps/article/view/119/117	117	AMOX	Amoxicillin	71	Ethiopia	9.02273	38.7468	1024	Addis Ababa	8.9806	38.7578	5942	80	Private pharmacy	13	Equivalence study						13	Beta-Lactam Antibacterials, Penicillins	7888	1	Substandard or falsified	capsules-bottles
5382	Antibiotic	713	-1	Government hospitals in Indian-administered Kashmir supplied spurious antibiotics		Hamid.P.A	2013	Kashmir Newz	5	Lay Press	https://www.kashmirnewz.com/n000430.html	89	AMOX-CLAV	Amoxicillin-Clavulanic acid	103	India	24.7338	81.3346	1170	Barzulla	34.0531	74.7973	5957	81	Hospital/health centres	19	Seizure				27/02/2012	27/02/2013	1	Beta-Lactam Antibacterials, Penicillins	7905	-1	Falsified	batch
5383	Antibiotic	716	-1	Falsified antibiotics found in DRC		Minilabs Save Lives	2015	Minilabs save lives	4	Public alert	https://www.facebook.com/minilab/photos/a.194864549665.125350.182507359665/10153694583429666/	117	AMOX	Amoxicillin	52	Democratic Republic of the Congo	-4.31642	15.2983	425	Bukavu	-2.51536	28.8451	5958	97	Unknown	10	Recall/warning/alert				30/09/2015	28/10/2015	1	Beta-Lactam Antibacterials, Penicillins	7906	1	Falsified	batch
5385	Antibiotic	736	-1	FDA warns on fake antibiotics for kids; defective anti-TB drug recalled		Jocelyn R. U	2015	INQUIRER.net	5	Lay Press	http://newsinfo.inquirer.net/739973/fda-warns-on-fake-antibiotics-for-kids-defective-anti-tb-drug-recalled	60	CLA	Clarithromycin	175	Philippines	14.6096	121.006	267	Unknown	11.1029	122.448	5960	97	Unknown	10	Recall/warning/alert				31/10/2015	14/11/2015	3	Macrolides,Lincosamides and Streptogramins	7908	3	Falsified	batch
5386	Antibiotic	1322	-1	Medical Product Alert NÂ°2/2018 Falsified "Augmentin" circulating in Cameroon		WHO	2018	The World Health Organization	4	Public alert	http://www.who.int/medicines/publications/drugalerts/drug_alert2-2018/en/	89	AMOX-CLAV	Amoxicillin-Clavulanic acid	39	Cameroon	3.8718	11.5122	1113	Douala	4.05106	9.76787	5962	84	Unregistered/unlicensed outlets/facilities	10	Recall/warning/alert				31/12/2017	2018-01-03	1	Beta-Lactam Antibacterials, Penicillins	7910	1	Falsified	batch
5391	Antibiotic	606	-1	Substandard drugs		Issack	2001	The Lancet	12	Short Communication	http://www.sciencedirect.com/science/article/pii/S0140673601065163	122	GEN	Gentamicin	142	Mauritius	-20.1653	57.4964	1171	Candos	-20.2655	57.4768	5966	81	Hospital/health centres	2	Case reports				30/06/1999	31/07/1999	-1	Aminoglycoside Antibacterials	7916	-1	Substandard or falsified	bottle
5392	Antibiotic	640	-1	Rat Poison in Antibiotic Pills May Have Killed at Least 13 Women in India		Algar. J	2014	Tech Times	5	Lay Press	http://www.techtimes.com/articles/20314/20141116/shocking-rat-poison-chemical-in-antibiotic-pills-may-have-killed-at-least-13-indian-women-during-sterilization-drive.htm	113	CIP	Ciprofloxacin	103	India	24.7338	81.3346	1172	Chhattisgarh	21.3919	81.8775	5967	81	Hospital/health centres	2	Case reports				15/10/2014	15/11/2014	1	Quinolone Antibacterials	7917	1	Substandard or falsified	batch
5394	Antibiotic	689	-1	Pharmaceutical Bioequivalence Studies: Ensuring Safety, Effectiveness and High Quality	UK	Aljohani.B.A	2015	Barts and The London School of Medicine and Dentistry Clinical Pharmacology	14	Thesis	https://qmro.qmul.ac.uk/xmlui/handle/123456789/12527	62	AZT	Azithromycin	151	Morocco	34.0209	-6.84165	752	Unknown	31.7917	-7.09262	5969	80	Private pharmacy	13	Equivalence study						6	Macrolides,Lincosamides and Streptogramins	7919	3	Substandard or falsified	batch
5403	Antibiotic	701	-1	Fake antibiotics worth Rs 51 lakh seized		Times of India	2016	The Times of India	5	Lay Press	http://timesofindia.indiatimes.com/city/ahmedabad/Fake-antibiotics-worth-Rs-51L-seized/articleshow/56092039.cms	117	AMOX	Amoxicillin	103	India	24.7338	81.3346	464	Gujarat, Ahmedabad	23.0163	72.6136	5976	84	Unregistered/unlicensed outlets/facilities	10	Recall/warning/alert				20/12/2016	20/12/2016	-1	Beta-Lactam Antibacterials, Penicillins	7928	-1	Falsified	unknown
5408	Veterinary	2680	-1	Indore: Illegal factory making fake medicines for increasing milk productivity busted, 1 held		Asian News International	2019	India Today	4	Public alert	https://www.indiatoday.in/crime/story/indore-illegal-factory-making-fake-medicines-for-increasing-milk-productivity-busted-1-held-1600664-2019-09-19	627	VET-Unsp	Veterinary-Unspecified	103	India	24.7338	81.3346	831	Indore	22.7196	75.8577	5985	96	Manufacturing plants, illegal	19	Seizure				17/09/2019	17/09/2019	-1	Veterinary medicines, unspecified	7936	-1	Falsified
5409	Veterinary	2681	-1	Man Who Killed Wife Charged With Selling Fake Canine Cancer Medicines		Chinchilla, R.	2020	NBC Universal	4	Public alert	https://www.nbcphiladelphia.com/news/local/man-who-killed-wife-charged-with-selling-fake-canine-cancer-medicines/2288274/	627	VET-Unsp	Veterinary-Unspecified	236	United States	38.8904	-77.032	1149	Pennsylvania	41.2033	-77.1945	5986	92	Website	19	Seizure						-1	Veterinary medicines, unspecified	7937	-1	Falsified
5410	Veterinary	2684	-1	Seven arrested over counterfeit veterinary drugs		The Independent	2020	gov.uk	4	Public alert	https://www.independent.co.ug/seven-arrested-over-counterfeit-veterinary-drugs/	627	VET-Unsp	Veterinary-Unspecified	232	Uganda	0.312965	32.5881	1174	Kyenjojo, Bushenyi, Mbarara, Kiruhura, Kazo, Ntugamo, Rukungiri districts	-0.396732	30.5212	5987	97	Unknown	19	Seizure						-1	Veterinary medicines, unspecified	7938	-1	Falsified
5411	Veterinary	2366	-1	13 Fake Bird Flu Vaccine-makers Punished		Xinhua News Agency	2005	china.org.cn	4	Public alert	http://arabic.china.org.cn/english/government/148014.htm	606	INFv	Influenza Vaccine	46	China	39.906	116.388	163	Unknown	34.1314	103.037	5988	97	Unknown	19	Seizure						-1	Viral Vaccines	7939	-1	Falsified
5412	Veterinary	2492	-1	Douze "faux medecins" arretes et treize hopitaux fermes au Pakistan		Fondation Chirac	2015	Fondation Chirac	5	Lay Press	https://www.fondationchirac.eu/2015/09/douze-faux-medecins-arretes-et-treize-hopitaux-fermes-au-pakistan/	627	VET-Unsp	Veterinary-Unspecified	168	Pakistan	33.7098	73.0759	1121	Islamabad	33.6844	73.0479	5989	81	Hospital/health centres	19	Seizure				18/09/2015	18/09/2015	-1	Veterinary medicines, unspecified	7940	-1	Falsified
5413	Veterinary	2651	-1	Foston 20% w/v Solution for Injection - Product defect recall alert		GOV.UK	2020	gov.uk	4	Public alert	https://www.gov.uk/government/news/foston-20-wv-solution-for-injection-product-defect-recall-alert	757	TOLD	Toldimfos	235	United Kingdom	51.5063	-0.127144	104	Unknown	54.2232	-2.05905	5990	88	Manufacturer	10	Recall/warning/alert						-1	Mineral supplements	7941	-1	Substandard
5414	Veterinary	2660	-1	Trimax Plus 4 in 1 liquid for racing pigeons - Product defect recall alert		GOV.UK	2018	gov.uk	4	Public alert	https://www.gov.uk/government/news/trimax-plus-4-in-1-liquid-for-racing-pigeons-product-defect-recall-alert	627	VET-Unsp	Veterinary-Unspecified	235	United Kingdom	51.5063	-0.127144	104	Unknown	54.2232	-2.05905	5991	97	Unknown	10	Recall/warning/alert						4	Veterinary medicines, unspecified	7942	4	Substandard	batch
5433	Veterinary	2265	-1	Counterfeit drugs: Experience of West Africa		Teko-Agbo, A.	2015	World Organisation for Animal Health (OIE)	12	Short Communication	https://rr-africa.oie.int/docspdf/en/2015/VMP/TEKO-AGBO.pdf	627	VET-Unsp	Veterinary-Unspecified	141	Mauritania	18.0841	-15.9784	1023	Unknown	21.0079	-10.9408	6013	97	Unknown	12	Control quality - routine						22	Veterinary medicines, unspecified	7962	4	Substandard or falsified
5447	Cardiovascular	2837	-1	Drug Alert for the month of December 2019		Government of India	2019	Central Drugs Standard Control Organisation CDSCO, India	4	Public alert	https://cdsco.gov.in/opencms/opencms/en/Notifications/Alerts/	763	unknown	dabigatran	103	India	24.7338	81.3346	984	Chandigarh	30.7333	76.7794	6032	88	Manufacturer	10	Recall/warning/alert				30/11/2019	30/12/2019	1	Anticoagulant	7983	1	Substandard or falsified	batch
5470	Veterinary	2882	10.1016/j.prevetmed.2020.105052	Fraudulent antibiotic products on the market for aquaculture use	China	Leung, K. C.	2020	Preventive Veterinary Medicine	1	Original research article	http://www.ncbi.nlm.nih.gov/pubmed/?term=32559557	402	FFC	Florfenicol	100	Hong Kong	22.2833	114.159	859	Unknown	22.2822	114.157	6058	89	Wholesalers/importer/distributors	1	Convenience survey				31/05/2018	29/06/2018	8	Amphenicols	8005	1	Falsified
5481	Veterinary	2883	10.1002/vms3.385	Surveillance assessment for veterinary biocidal products in Korea: A laboratory investigation.	South Korea	Kang, J. W.	2020	Veterinary Medicine and Science	1	Original research article	http://www.ncbi.nlm.nih.gov/pubmed/?term=33107216	314	ABM	Abamectin	119	Republic of Korea	37.5571	126.977	504	Unknown	36.2081	128.046	6062	95	Combination of outlets	12	Control quality - routine						1	Veterinary biocides	8017	1	Substandard or falsified
5555	Veterinary	2892	-1	Bioclav (November 30, 2011)		Government of Canada	2011	Health Canada	4	Public alert	https://healthycanadians.gc.ca/recall-alert-rappel-avis/hc-sc/2011/10275r-eng.php	89	AMOX-CLAV	Amoxicillin-Clavulanic acid	40	Canada	45.4218	-75.6912	565	Unknown	57.729	-104.014	6128	91	All facilites providing medicines included	10	Recall/warning/alert				29/11/2011	29/11/2011	2	Beta-Lactam Antibacterials, Penicillins	8093	2	Substandard	batch
5556	Veterinary	2893	-1	Blue Velvet Teat Dip (2021-01-22)		Government of Canada	2021	Health Canada	4	Public alert	https://healthycanadians.gc.ca/recall-alert-rappel-avis/hc-sc/2021/74899r-eng.php	806	CHX	Chlorhexidine	40	Canada	45.4218	-75.6912	565	Unknown	57.729	-104.014	6129	89	Wholesalers/importer/distributors	10	Recall/warning/alert				21/01/2021	21/01/2021	-1	Antiseptics and disinfectants	8094	-1	Substandard
5557	Veterinary	2894	-1	BMD 110G (2014-03-10)		Government of Canada	2014	Health Canada	4	Public alert	https://healthycanadians.gc.ca/recall-alert-rappel-avis/hc-sc/2014/38403r-eng.php	807	BCT	Bacitracin	40	Canada	45.4218	-75.6912	565	Unknown	57.729	-104.014	6130	91	All facilites providing medicines included	10	Recall/warning/alert				2014-09-03	2014-09-03	-1	Antibiotics for topical use	8095	-1	Substandard
5558	Veterinary	2895	-1	BNP (October 30, 2012)		Government of Canada	2012	Health Canada	4	Public alert	https://www.healthycanadians.gc.ca/recall-alert-rappel-avis/hc-sc/2012/15866r-eng.php	808	BNP-B	Bacitracin-Neomycin-Polymycin B	40	Canada	45.4218	-75.6912	565	Unknown	57.729	-104.014	6131	95	Combination of outlets	10	Recall/warning/alert				29/12/2012	29/12/2012	1	Combination of other Antibacterials	8096	1	Substandard	batch
5560	Veterinary	2896	-1	Bovimectin (2020-01-21)		Government of Canada	2020	Health Canada	4	Public alert	https://www.healthycanadians.gc.ca/recall-alert-rappel-avis/hc-sc/2020/72299r-eng.php	317	IVT	Ivermectin	40	Canada	45.4218	-75.6912	565	Unknown	57.729	-104.014	6133	89	Wholesalers/importer/distributors	10	Recall/warning/alert				20/01/2020	20/01/2020	3	Antiparasitic products, Insecticides and repellents	8097	3	Substandard	batch
5562	Veterinary	2897	-1	Carprieve 5% w/v Small Animal Solution for Injection - Product defect recall alert		gov.uk	2021	gov.uk	4	Public alert	https://www.gov.uk/government/news/carprieve-5-wv-small-animal-solution-for-injection-product-defect-recall-alert	715	CPF	Carprofen	235	United Kingdom	51.5063	-0.127144	104	Unknown	54.2232	-2.05905	6135	91	All facilites providing medicines included	10	Recall/warning/alert						7	Antiinflammatory and Antirheumatic products, Non-Steroids	8098	7	Substandard	batch
5563	Veterinary	2898	-1	Carprieve 50 mg/ml Solution for Injection for Cattle - Product defect recall alert		gov.uk	2020	gov.uk	4	Public alert	https://www.gov.uk/government/news/carprieve-50-mgml-solution-for-injection-for-cattle-product-defect-recall-alert	715	CPF	Carprofen	235	United Kingdom	51.5063	-0.127144	104	Unknown	54.2232	-2.05905	6136	91	All facilites providing medicines included	10	Recall/warning/alert						4	Antiinflammatory and Antirheumatic products, Non-Steroids	8099	4	Substandard	batch
5564	Veterinary	2899	-1	Chloramphenicol 1% (2013-11-14)		Government of Canada	2013	Health Canada	4	Public alert	https://healthycanadians.gc.ca/recall-alert-rappel-avis/hc-sc/2013/37039r-eng.php	76	CPN	Chloramphenicol	40	Canada	45.4218	-75.6912	565	Unknown	57.729	-104.014	6137	95	Combination of outlets	10	Recall/warning/alert				13/11/2013	13/11/2013	2	Amphenicols	8100	2	Substandard
5566	Veterinary	2901	-1	COSMONAUT BLUE (2021-01-22)		Government of Canada	2021	Health Canada	4	Public alert	https://healthycanadians.gc.ca/recall-alert-rappel-avis/hc-sc/2021/74897r-eng.php	806	CHX	Chlorhexidine	40	Canada	45.4218	-75.6912	565	Unknown	57.729	-104.014	6139	89	Wholesalers/importer/distributors	10	Recall/warning/alert				21/01/2021	21/01/2021	-1	Antiseptics and disinfectants	8102	-1	Substandard
5567	Veterinary	2902	-1	Doxirobe Gel (December 20, 2006)		Government of Canada	2007	Health Canada	4	Public alert	https://healthycanadians.gc.ca/recall-alert-rappel-avis/hc-sc/2006/9527r-eng.php	9	DXC	Doxycycline	40	Canada	45.4218	-75.6912	565	Unknown	57.729	-104.014	6140	89	Wholesalers/importer/distributors	10	Recall/warning/alert				19/12/2006	19/12/2006	1	Tetracyclines	8103	1	Substandard	batch
5568	Veterinary	2904	-1	Folltropin-V (2015-04-09)		Government of Canada	2015	Health Canada	4	Public alert	https://healthycanadians.gc.ca/recall-alert-rappel-avis/hc-sc/2015/52957r-eng.php	809	FSH	Follicle stimulating hormone	40	Canada	45.4218	-75.6912	565	Unknown	57.729	-104.014	6141	91	All facilites providing medicines included	10	Recall/warning/alert				2015-08-04	2015-08-04	1	Gonadotropins and other ovulation stimulants	8106	1	Substandard	batch
5569	Veterinary	2905	-1	Gallifen 200 mg/ml Suspension, Pigfen 200 mg/ml Suspension - Product defect recall alert		gov.uk	2020	gov.uk	4	Public alert	https://www.gov.uk/government/news/gallifen-200-mgml-suspension-pigfen-200-mgml-suspension-product-defect-recall-alert	810	FBZ	Febendazole	235	United Kingdom	51.5063	-0.127144	104	Unknown	54.2232	-2.05905	6142	91	All facilites providing medicines included	10	Recall/warning/alert						6	Anthelmintic	8107	6	Substandard	batch
5570	Veterinary	2906	-1	Imbryn Antiseptic Dairy Cream		Government of Canada	2013	Health Canada	4	Public alert	https://www.healthycanadians.gc.ca/recall-alert-rappel-avis/hc-sc/2012/16473r-eng.php	811	CTM	Cetrimide	40	Canada	45.4218	-75.6912	565	Unknown	57.729	-104.014	6143	91	All facilites providing medicines included	10	Recall/warning/alert				16/12/2012	16/12/2012	1	Antiseptics and disinfectants	8108	1	Substandard	batch
5572	Veterinary	2907	-1	Ivermectin Liquid (2020-01-20)		Government of Canada	2020	Health Canada	4	Public alert	https://www.healthycanadians.gc.ca/recall-alert-rappel-avis/hc-sc/2020/72297r-eng.php	317	IVT	Ivermectin	40	Canada	45.4218	-75.6912	565	Unknown	57.729	-104.014	6145	89	Wholesalers/importer/distributors	10	Recall/warning/alert				19/01/2020	19/01/2020	7	Antiparasitic products, Insecticides and repellents	8110	7	Substandard	batch
5575	Veterinary	2908	-1	Johnsonâ€™s 4Fleas 80mg Spot-on Solution for Cats -Product defect recall alert		gov.uk	2020	gov.uk	4	Public alert	https://www.gov.uk/government/news/johnsons-4fleas-80mg-spot-on-solution-for-cats-product-defect-recall-alert	788	IMD	Imidacloprid	235	United Kingdom	51.5063	-0.127144	104	Unknown	54.2232	-2.05905	6148	91	All facilites providing medicines included	10	Recall/warning/alert						1	Veterinary biocides	8113	1	Substandard	batch
5576	Veterinary	2909	-1	Kaolin Pectin Suspension (2018-08-11)		Government of Canada	2018	Health Canada	4	Public alert	https://healthycanadians.gc.ca/recall-alert-rappel-avis/hc-sc/2018/67534r-eng.php	812	KAO-PEC	Kaolin-Pectin	40	Canada	45.4218	-75.6912	565	Unknown	57.729	-104.014	6149	91	All facilites providing medicines included	10	Recall/warning/alert				2018-10-08	2018-10-08	4	Antidiarrheals, Intestinal anti-inflamatory/anti-infective agents	8114	4	Substandard	batch
5579	Antibiotic	2903	-1	Quality and Safety of HIV/AIDS Medicines in Namibia October 2015- September 2016	USA	Nasser Mbaziira	2016	The World Health Organization	1	Original research article	http://siapsprogram.org/publication/quality-and-safety-of-hiv-aids-medicines-in-namibia-october-2015-september-2016/	110	SMT-TMTP	Sulfamethoxazole-Trimethoprim	154	Namibia	-22.5214	17.0477	329	Unknown	-22.9576	18.4904	6152	97	Unknown	12	Control quality - routine				30/09/2015		28	Sulfonamides and Trimethoprim	8117	4	Substandard or falsified
5581	Veterinary	2910	-1	LC-MV 10 (2020-02-25)		Government of Canada	2020	Health Canada	4	Public alert	https://healthycanadians.gc.ca/recall-alert-rappel-avis/hc-sc/2020/72515r-eng.php	813	GLY-IOD	Glycerine-Iodine	40	Canada	45.4218	-75.6912	565	Unknown	57.729	-104.014	6153	91	All facilites providing medicines included	10	Recall/warning/alert				24/02/2020	24/02/2020	1	Antiseptics and disinfectants	8119	1	Substandard	batch
5582	Veterinary	2911	-1	Neo Sulfalyte Bolus (June 05, 2008)		Government of Canada	2008	Health Canada	4	Public alert	https://www.healthycanadians.gc.ca/recall-alert-rappel-avis/hc-sc/2008/9680r-eng.php	814	NEO-SMZ	Neomycin-Sulfamethazine	40	Canada	45.4218	-75.6912	565	Unknown	57.729	-104.014	6154	95	Combination of outlets	10	Recall/warning/alert				2008-04-06	2008-04-06	1	Combination antibacterial(s) and anti-inflammatory drugs	8120	1	Substandard	batch
5583	Veterinary	2912	-1	Onycin 250 (2016-01-21)		Government of Canada	2016	Health Canada	4	Public alert	https://www.healthycanadians.gc.ca/recall-alert-rappel-avis/hc-sc/2016/56962r-eng.php	21	TTC	Tetracycline	40	Canada	45.4218	-75.6912	565	Unknown	57.729	-104.014	6155	91	All facilites providing medicines included	10	Recall/warning/alert				20/01/2016	20/01/2016	2	Tetracyclines	8121	2	Substandard	batch
5584	Veterinary	2913	-1	Otodex Skin Cream - Product defect recall alert		gov.uk	2021	gov.uk	4	Public alert	https://www.gov.uk/government/news/otodex-skin-cream-product-defect-recall-alert	815	CPZL	Chlorocresol-Phenoxyethanol-Zinc oxide-Lidocaine	235	United Kingdom	51.5063	-0.127144	104	Unknown	54.2232	-2.05905	6156	91	All facilites providing medicines included	10	Recall/warning/alert						2	Combination of antibacterials and other anti-infectives	8122	2	Substandard	batch
5585	Veterinary	2914	-1	Oxyvet 100 LP (2019-06-04)		Government of Canada	2019	Health Canada	4	Public alert	https://healthycanadians.gc.ca/recall-alert-rappel-avis/hc-sc/2018/68538r-eng.php	97	OTT	Oxytetracycline	40	Canada	45.4218	-75.6912	565	Unknown	57.729	-104.014	6157	89	Wholesalers/importer/distributors	10	Recall/warning/alert				2019-03-06	2019-03-06	2	Tetracyclines	8123	2	Substandard	batch
5587	Veterinary	2916	-1	Phenylbutazone Powder		Government of Canada	2019	Health Canada	4	Public alert	https://healthycanadians.gc.ca/recall-alert-rappel-avis/hc-sc/2019/71067r-eng.php ; https://healthycanadians.gc.ca/recall-alert-rappel-avis/hc-sc/2019/71303r-eng.php	799	PHN-BUT	Phenylbutazone	40	Canada	45.4218	-75.6912	565	Unknown	57.729	-104.014	6159	89	Wholesalers/importer/distributors	10	Recall/warning/alert				22/09/2019	22/09/2019	1	Antiinflammatory and Antirheumatic products, Non-Steroids	8125	1	Substandard	batch
5589	Veterinary	2917	-1	PropoVet Multidose 10mg/ml (2018-06-18)		Government of Canada	2018	Health Canada	4	Public alert	https://healthycanadians.gc.ca/recall-alert-rappel-avis/hc-sc/2018/67504r-eng.php	726	PPF	Propofol	40	Canada	45.4218	-75.6912	565	Unknown	57.729	-104.014	6161	91	All facilites providing medicines included	10	Recall/warning/alert				17/06/2018	17/06/2018	1	Anesthetics, General	8127	1	Substandard	batch
5596	Veterinary	2920	-1	Revolution (2019-12-12)		Government of Canada	2019	Health Canada	4	Public alert	https://www.healthycanadians.gc.ca/recall-alert-rappel-avis/hc-sc/2019/72295r-eng.php	816	SLM	Selamectin	40	Canada	45.4218	-75.6912	565	Unknown	57.729	-104.014	6176	89	Wholesalers/importer/distributors	10	Recall/warning/alert				2019-11-12		1	Antiparasitic products, Insecticides and repellents	8141	1	Substandard	batch
5597	Veterinary	2921	-1	Topagen Spray (July 28, 2011)		Government of Canada	2011	Health Canada	4	Public alert	https://healthycanadians.gc.ca/recall-alert-rappel-avis/hc-sc/2011/10207r-eng.php	817	GEN-BET	Gentamicin-Betamethasone	40	Canada	45.4218	-75.6912	565	Unknown	57.729	-104.014	6177	89	Wholesalers/importer/distributors	10	Recall/warning/alert				27/07/2011	27/07/2011	1	Combination antibacterial(s) and anti-inflammatory drugs	8142	1	Substandard	batch
5598	Veterinary	2922	-1	Zoetis Canada Clavamox product recall (2020-02-21)		Government of Canada	2020	Health Canada	4	Public alert	https://healthycanadians.gc.ca/recall-alert-rappel-avis/hc-sc/2020/72453r-eng.php	89	AMOX-CLAV	Amoxicillin-Clavulanic acid	40	Canada	45.4218	-75.6912	565	Unknown	57.729	-104.014	6178	89	Wholesalers/importer/distributors	10	Recall/warning/alert				20/02/2020	20/02/2020	3	Beta-Lactam Antibacterials, Penicillins	8143	3	Substandard	batch
5601	Veterinary	2923	-1	Post marketing surveillance report for selected human and veterinary medicines circulating in Tanzania 2016-2017		TMDA	2017	Tanzania Food and Drugs Authority (TFDA)	16	Report	https://www.tmda.go.tz/uploads/files/POST%20MARKETING%20SURVEILANCE20162017.pdf	97	OTT	Oxytetracycline	220	Tanzania	-6.82292	39.2697	1175	Arusha, Dar es Salaam, Manyara, Mwanza, Shinyanga	-4.27724	36.3982	6180	95	Combination of outlets	12	Control quality - routine				31/12/2015	30/12/2017	129	Tetracyclines	8146	7	Substandard or falsified
5603	Veterinary	2924	-1	Annual post marketing surveillance (PMS) report for selected human and veterinary medicines circulating in Tanzania 2018-2019		TMDA	2019	Tanzania Food and Drugs Authority (TFDA)	16	Report	https://www.tmda.go.tz/uploads/files/ANNUAL%20POST%20MARKETING%20SURVEILLANCE%20(PMS)20182019.pdf	273	ALB	Albendazole	220	Tanzania	-6.82292	39.2697	1176	Arusha, Geita, Manyara, Morogoro, Kilimanjaro, Shinyanga	-4.76489	35.39	6181	95	Combination of outlets	12	Control quality - routine				30/06/2018	29/06/2019	50	Anthelmintic	8148	1	Substandard or falsified
5610	Veterinary	2929	-1	Drug Alert list for month of July 2015		CDSCO	2017	Central Drugs Standard Control Organisation CDSCO, India	4	Public alert	https://cdsco.gov.in/opencms/opencms/system/modules/CDSCO.WEB/elements/download_file_division.jsp?num_id=MjM2OA==	173	OXY	Oxytocin	103	India	24.7338	81.3346	238	Unknown	23.3276	78.6044	6188	91	All facilites providing medicines included	10	Recall/warning/alert				30/06/2015	30/07/2015	2	Uterotonic	8154	2	Substandard or falsified	batch
5611	Veterinary	2930	-1	Drugs Alert for the month of May 2016		CDSCO	2016	Central Drugs Standard Control Organisation CDSCO, India	4	Public alert	https://cdsco.gov.in/opencms/opencms/system/modules/CDSCO.WEB/elements/download_file_division.jsp?num_id=MjI3OQ==	772	AMT	Amitraz	103	India	24.7338	81.3346	238	Unknown	23.3276	78.6044	6189	97	Unknown	10	Recall/warning/alert				30/04/2016	30/05/2016	1	Veterinary biocides	8155	1	Falsified	batch
5612	Veterinary	2931	-1	Drug Alert list for month of November 2015		CDSCO	2015	Central Drugs Standard Control Organisation CDSCO, India	4	Public alert	https://cdsco.gov.in/opencms/opencms/system/modules/CDSCO.WEB/elements/download_file_division.jsp?num_id=MjM3MA==	173	OXY	Oxytocin	103	India	24.7338	81.3346	238	Unknown	23.3276	78.6044	6190	91	All facilites providing medicines included	10	Recall/warning/alert				31/10/2015	29/11/2015	1	Uterotonic	8156	1	Substandard or falsified	batch
5613	Veterinary	2932	-1	Drug Alert list for month of October 2015		CDSCO	2015	Central Drugs Standard Control Organisation CDSCO, India	4	Public alert	https://cdsco.gov.in/opencms/opencms/system/modules/CDSCO.WEB/elements/download_file_division.jsp?num_id=MjM2NQ==	173	OXY	Oxytocin	103	India	24.7338	81.3346	238	Unknown	23.3276	78.6044	6191	97	Unknown	10	Recall/warning/alert				30/09/2015	30/10/2015	3	Uterotonic	8157	1	Substandard or falsified	batch
5616	Veterinary	2933	-1	Drug Alert list for month of November 2019		CDSCO	2019	Central Drugs Standard Control Organisation CDSCO, India	4	Public alert	https://cdsco.gov.in/opencms/opencms/system/modules/CDSCO.WEB/elements/download_file_division.jsp?num_id=NTM0OQ==	273	ALB	Albendazole	103	India	24.7338	81.3346	238	Unknown	23.3276	78.6044	6192	91	All facilites providing medicines included	10	Recall/warning/alert				31/10/2019	29/11/2019	1	Anthelmintic	8160	1	Substandard or falsified	batch
5640	Antibiotic	2752	-1	Evaluation de la Stabilite du Cotrimoxazole 240 mg / 5 ml Suspension Commercialise dans les Circuits Formel et Informel de la Ville de Douala	Cameroon	Nga, N.	2018	Health sciences and diseases	1	Original research article	https://www.hsd-fmsb.org/index.php/hsd/article/view/1049	110	SMT-TMTP	Sulfamethoxazole-Trimethoprim	39	Cameroon	3.8718	11.5122	1113	Douala	4.05106	9.76787	6213	95	Combination of outlets	3	Random survey				2015-11-09	14/05/2016	9	Sulfonamides and Trimethoprim	8183	9	Falsified
5648	Antimalarial	2940	10.21203/rs.3.rs-237275/v1	Pharmaceutical Quality Of Antimalarial Drugs: Quinine Sulfate And Artemether/Lumefantrine Tablets Sold On Bukavu Market	Congo,Rwanda	Mahano, A. O.	2021	Research Square	1	Original research article	https://assets.researchsquare.com/files/rs-237275/v1_stamped.pdf	19	QN	Quinine	52	Democratic Republic of the Congo	-4.31642	15.2983	425	Bukavu	-2.51536	28.8451	6223	95	Combination of outlets	1	Convenience survey				30/04/2019	29/09/2019	12	Non-artemisinins	8188	4	Substandard or falsified	batch
5659	Antidiabetic	2943	10.1007/s43441-021-00262-3	Quality and Authenticity of Metformin Tablets Circulating on Japanese Websites.	Japan	Zhu, S.	2021	Therapeutic Innovation & Regulatory Science	1	Original research article	https://link.springer.com/content/pdf/10.1007/s43441-021-00262-3.pdf	206	MET	Metformin	112	Japan	35.6705	139.741	708	Unknown	36.2048	138.253	6225	92	Website	1	Convenience survey				26/10/2016	2016-08-11	40	Biguanides	8204	1	Substandard or falsified
5666	Antidiabetic	2944	10.1186/s40360-021-00478-x	Patient safety and public health concerns: poor dissolution rate of pioglitazone tablets obtained from China, Myanmar and internet sites.	Japan	Rahman, M. S.	2021	BMC Pharmacology and Toxicology	1	Original research article	https://www.ncbi.nlm.nih.gov/pmc/articles/PMC7923830/pdf/40360_2021_Article_478.pdf	225	PGL	Pioglitazone	112	Japan	35.6705	139.741	708	Unknown	36.2048	138.253	6226	92	Website	1	Convenience survey				31/08/2013	30/12/2013	32	Thiazolidinediones	8211	5	Substandard or falsified
5674	Antidiabetic	2945	dx.doi.org/10.14227/DT270120P36	Assessment of Physicochemical Properties and Comparison of Dissolution Profiles of Metformin Hydrochloride Tablets in Saudi Arabia	Saudi Arabia	Bratty, M. A.	2020	Dissolution Technologies	1	Original research article	https://www.researchgate.net/publication/339728995_Assessment_of_Physicochemical_Properties_and_Comparison_of_Dissolution_Profiles_of_Metformin_Hydrochloride_Tablets_in_Saudi_Arabia	206	MET	Metformin	195	Saudi Arabia	24.6473	46.7146	1181	Jazan	16.8967	42.5536	6229	81	Hospital/health centres	13	Equivalence study						9	Biguanides	8219	8	Substandard
5703	Antibiotic	2963	10.30574/gscbps.2020.13.2.0366	In vitro quality assessment of ten brands of metronidazole benzoate suspensions marketed in Warri, Nigeria	Nigeria	Nwachukwu, Nkemakolam	2020		1	Original research article	https://doi.org/10.30574/gscbps.2020.13.2.0366	90	MND	Metronidazole	162	Nigeria	9.06667	7.48333	1185	Warri	5.51869	5.73762	6267	89	Wholesalers/importer/distributors	13	Equivalence study						10	Other antibacterials,Imidazole derivatives	8269	1	Substandard	batch
5704	Antibiotic	2965	10.4314/njpr.v16i2.6	Comparative antibacterial activity of five brands of ciprofloxacin injectables in Nigeria	Nigeria	Idowu, P.A	2020	Nigerian Journal of Pharmaceutical Research	1	Original research article	https://dx.doi.org/10.4314/njpr.v16i2.6	113	CIP	Ciprofloxacin	162	Nigeria	9.06667	7.48333	420	Ibadan	7.37884	3.89527	6268	80	Private pharmacy	13	Equivalence study						5	Quinolone Antibacterials	8270	5	Substandard	batch
5706	Veterinary	2966	10.1371/journal. pntd.0009038	Quality and composition of albendazole, mebendazole and praziquantel available in Burkina Faso, Cote d'Ivoire, Ghana and Tanzania	Germany,Tanzania	Seitzer, Moritz	2021	PloS Neglected Tropical Diseases	1	Original research article	https://doi.org/10.1371/journal. pntd.0009038	273	ALB	Albendazole	220	Tanzania	-6.82292	39.2697	1194	Mwanza	-2.49723	32.9145	6292	80	Private pharmacy	20	Prevalence survey - unknown sampling type						4	Anthelmintic	8312	2	Substandard	batch
5710	Cardiovascular	2967	https://doi.org/10.1093/chromsci/bmaa113	Analysis of Aspirin, Prasugrel and Clopidogrel in counterfeit pharmaceutical and herbal products: Plackett-Burman screening and Box-Behnken optimization	Egypt,Yemen	Mohammad, M.A	2021	Journal of Chromatographic Science	1	Original research article	https://academic.oup.com/chromsci/article-abstract/59/8/730/6046269?redirectedFrom=fulltext	496	CGL	Clopidogrel	103	India	24.7338	81.3346	238	Unknown	23.3276	78.6044	6321	97	Unknown	8	Laboratory assembled collections						2	Antithrombotic Agent	8352	1	Substandard or falsified	batch
5712	Antibiotic	2970	https://doi.org/10.21203/rs.3.rs-240086/v1	A comprehensive analysis of select medicines collected from private drug outlets of Dhaka city, Bangladesh in a simple random survey	Japan,USA,Bangladesh,Germany	Rahman, M.S	2021	Preprints	1	Original research article	https://doi.org/10.21203/rs.3.rs-240086/v1	101	CFX	Cefixime	19	Bangladesh	23.7098	90.4071	721	Dhaka	23.8103	90.4125	6324	80	Private pharmacy	3	Random survey						62	Beta-Lactam Antibacterials, Cephalosporins	8356	7	Substandard	tablets-capsules
5717	Antibiotic	2972	10.36347/sajp.2021.v10i03.002	Quality assessment of some brands of levofloxacin 500mg tablets commercially available in Gwagwalada, Abuja	Nigeria	Onalo, V.D	2021	Scholars Academic Journal of Pharmacy	1	Original research article	http://saspublishers.com/	59	LFX	Levofloxacin	162	Nigeria	9.06667	7.48333	1200	Gwagwalada	8.93296	7.08855	6327	80	Private pharmacy	13	Equivalence study						5	Quinolone Antibacterials	8361	2	Substandard or falsified	batch
5723	Antibiotic	2980	https://doi.org/10.1177%2F0003702821999659	Device-Independent Discrimination of Falsified Amoxicillin Capsules Using Heterogeneous Near-Infrared Spectroscopic Devices for Training and Testing of a Support Vector Machine	Japan	Hattori, Yusuke	2021	Applied Spectroscopy	1	Original research article	https://journals.sagepub.com/doi/abs/10.1177/0003702821999659	117	AMOX	Amoxicillin	122	Lao People's Democratic Republic	17.9653	102.612	332	Unknown	19.8563	102.495	6332	97	Unknown	8	Laboratory assembled collections						1	Beta-Lactam Antibacterials, Penicillins	8367	1	Substandard or falsified	batch
5735	Antibiotic	2988	10.9790/3008-1602023340	Quality assessment of some selected brands of amoxicillin clavulanate from pharmaceutical stores in Kaduna metropolis, Nigeria	Nigeria	Aliyu, AO	2021	Journal of Pharmacy and Biological Sciences	1	Original research article	https://www.researchgate.net/profile/Adetutu-Aliyu/publication/350709065_Quality_Assessment_of_Some_Selected_Brands_of_Amoxicillin_Clavulanate_from_Pharmaceutical_Stores_in_Kaduna_Metropolis_Nigeria/links/606de62e92851c8a7baf1cff/Quality-Assessment-of-Some-Selected-Brands-of-Amoxicillin-Clavulanate-from-Pharmaceutical-Stores-in-Kaduna-Metropolis-Nigeria.pdf	89	AMOX-CLAV	Amoxicillin-Clavulanic acid	162	Nigeria	9.06667	7.48333	452	Kaduna State	10.5167	7.43333	6358	87	Organization other	13	Equivalence study						5	Beta-Lactam Antibacterials, Penicillins	8393	2	Substandard or falsified	batch
5753	Antiretroviral	2989	https://doi.org/10.1186/s40360-021-00514-w	Quality of selected anti-retroviral medicines: Tanzania Mainland market as a case study	Tanzania	Mziray S	2021	BMC Pharmacology and Toxicology	1	Original research article	https://link.springer.com/article/10.1186/s40360-021-00514-w	154	3TC-NVP-D4T	Lamivudine-Nevirapine-Stavudine	220	Tanzania	-6.82292	39.2697	368	Unknown	-6.369	34.8888	6367	95	Combination of outlets	1	Convenience survey				31/12/2011	30/12/2018	66	Combination NRTI-NNRTI	8419	2	Substandard or falsified	unknown
5764	Antibiotic	2998	https://doi.org/10.4269%2Fajtmh.20-1570	Prevalence of substandard amoxicillin oral dosage forms in the National Capital District of Papua New Guinea	Papua New Guinea,Australia	Robertson, SG	2021	The American Journal of Tropical Medicine and Hygiene	1	Original research article	https://www.ncbi.nlm.nih.gov/pmc/articles/PMC8274755/	117	AMOX	Amoxicillin	172	Papua New Guinea	-9.47959	147.189	1202	National Capital District	-9.48224	147.297	6375	95	Combination of outlets	1	Convenience survey				17/10/2018	2019-10-04	26	Beta-Lactam Antibacterials, Penicillins	8421	7	Substandard	tablets
5771	Antibiotic	2999	10.7324/JAPS.2015.501205	Physicochemical quality evaluation of amoxicillin capsules produced in compounding pharmacies at Diadema, Sao Paulo, Brazil	Brazil	Corazza, FG	2015	Journal of Applied Pharmaceutical Science	1	Original research article	http://www.japsonline.com/	117	AMOX	Amoxicillin	32	Brazil	-15.7785	-47.9287	1203	Diadema, Sao Paulo	-23.6931	-46.6074	6378	80	Private pharmacy	13	Equivalence study						13	Beta-Lactam Antibacterials, Penicillins	8428	9	Substandard or falsified	batch
5775	Antiretroviral	3000	-1	Counterfeit Janssen HIV drug discovered in US pharmacies		Jenni Spinder	2021	American Pharmaceutical Outsourcing	4	Public alert	https://www.outsourcing-pharma.com/Article/2021/01/13/Counterfeit-Janssen-HIV-drug-discovered-in-US-pharmacies#:~:text=The%20Janssen%20Pharmaceutical%20Companies%20of,connection%20with%20the%20fraudulent%20drugs.	825	Drv-Cobi-FTC-Taf	darunavir/cobicistat/emtricitabine/tenofovir alafenamide	236	United States	38.8904	-77.032	546	Unknown	39.9125	-100.781	6379	80	Private pharmacy	10	Recall/warning/alert						-1	Antiretroviral-unspecified	8432	-1	Falsified	-1
5776	Antiretroviral	3001	-1	Alarm over â€˜fakeâ€™ HIV test kits		Angeline Ochieng	2021	Nation.co.ke	5	Lay Press	https://nation.africa/kenya/news/alarm-over-fake-hiv-test-kits-3577738	531	HIV-Dg	HIV diagnostic test kit	116	Kenya	-1.2773	36.8063	143	Unknown	1.27541	37.5678	6380	97	Unknown	10	Recall/warning/alert						-1	Diagnostic test	8433	-1	Substandard or falsified	-1
5777	Antiretroviral	3003	-1	Gilead Warns of Counterfeit HIV Medication Being Distributed in the United States		-1	2021	Gilead.com	5	Lay Press	https://www.gilead.com/news-and-press/company-statements/gilead-warns-of-counterfeit-hiv-medication-being-distributed-in-the-united-states	826	FTC-TAF	Emtricitabine- Tenofovir Alafenamide	236	United States	38.8904	-77.032	546	Unknown	39.9125	-100.781	6381	97	Unknown	10	Recall/warning/alert						-1	Combination NRTI-NRTI	8435	-1	Falsified	-1
5780	Antibiotic	3005	-1	Quality and stability of amoxicillin-potassium clavulanate drugs marketed in Yemen: Influence of tropical storage conditions		Al-kershi, Faheem A	2016	Journal of Chemical and Pharmaceutical Research	1	Original research article	www.jocpr.com	89	AMOX-CLAV	Amoxicillin-Clavulanic acid	247	Yemen	16.1429	42.2755	865	Sana'a City	15.3553	44.2137	6384	97	Unknown	13	Equivalence study						10	Beta-Lactam Antibacterials, Penicillins	8438	1	Substandard or falsified	batch
5784	Antibiotic	3006	-1	Study of the accelerated stability of amoxicillin made in DR Congo		Mubengayi, C Kalongi	2013	Journal of Chemical and Pharmaceutical Research	1	Original research article	www.jocr.com	117	AMOX	Amoxicillin	52	Democratic Republic of the Congo	-4.31642	15.2983	623	Kinshasa	-4.3208	15.2987	6385	97	Unknown	13	Equivalence study						4	Beta-Lactam Antibacterials, Penicillins	8442	1	Substandard or falsified	batch
5785	Antidiabetic	3008	dx.doi.org/10.14227/DT280121PGC2	In vitro biopharmaceutical equivalence of 5-mg glibenclamide tablets in simulated intestinal fluid without enzymes	Peru	Alvarado, Angel T	2021	Dissolution Technologies	1	Original research article	www.dissolutiontech.com	186	GLY	Glibenclamide	174	Peru	-12.0436	-77.0212	501	Lima	-12.0464	-77.0428	6387	80	Private pharmacy	13	Equivalence study						3	Sulphonylureas	8443	2	Substandard or falsified	batch
