# Supplementary material for: The urgent need for African research collaboration on medicine quality
Source: Nat Commun. 2026 Jan 10;17:478. doi: 10.1038/s41467-025-67430-z (PMC12800327; doi:10.1038/s41467-025-67430-z)
Supplement: Supplementary file 2 — Supplementary Data and Code [file 41467_2025_67430_MOESM2_ESM.zip › Supplementary Materials/Africa Surveyor-original research article-investigation network.ipynb]

# %% [markdown]
Note: 
- Figure 1D was produced using this Jupyter notebook (version 7.0.6).

The versions of packages we used here are: 
python          3.9.13,
geopandas       0.14.3,
numpy           1.26.2,
pandas          2.1.4,
statsmodels     0.14.0,
seaborn         0.13.0,
pycountry       23.12.11,
matplotlib      3.8.4,
networkx        3.2.1,
scienceplots    2.1.1,
country_converter1.2,
colorcet        3.0.1,
csv             1.0,
json            2.0.9,
re              2.2.1,
holoviews       1.18.1,
iso3166         2.1.1,
shapely         1.8.5.post1,
dython          0.7.5

# %% [code]
import warnings
warnings.filterwarnings('ignore')
import geopandas
import geopandas as gpd
import csv
import json
import numpy as np
import pandas as pd
import statsmodels.api as sm
import seaborn as sns
import os
import pycountry
import matplotlib
import matplotlib.pyplot as plt
import matplotlib.colors as mcolors
import networkx as nx
import scienceplots
import re
import country_converter as coco
import colorcet as cc
import holoviews as hv
from colorcet.plotting import swatch, swatches
from iso3166 import countries
from holoviews import opts, dim
from shapely.geometry import Point 
from collections import Counter
from itertools import combinations
from dython.nominal import associations
from dython.nominal import identify_nominal_columns

# %% [code]
wd = os.getcwd()
# wd

# %% [code]
# Load the dataset
file_path = wd + '/publications_unique pub_id.xlsx'
africa_csv = pd.read_excel(file_path)

# Display the column names
africa_csv.columns.tolist()


# %% [code]
africa_csv

# %% [code]
# Check for duplicate rows in the dataset
duplicate_rows = africa_csv[africa_csv.duplicated()]
duplicate_count = duplicate_rows.shape[0]
duplicate_count


# %% [code]
set(africa_csv.publication_type_name.to_list())

# %% [code]
set(africa_csv.type.to_list())

# %% [code]
africa_sf = africa_csv[africa_csv['publication_type_name']=='Original research article']
africa_sf = africa_sf[africa_sf['type'].isin(['Antibiotic', 'Antidiabetic',  'Antimalarial',
 'Antiretroviral', 'Cardiovascular'])]
africa_sf

# %% [code]
set(africa_sf.countryName.to_list())

# %% [code]
africa_sf_1 = africa_sf.dropna(subset=['author_countries'])
africa_sf_1

# %% [code]
# set(africa_sf_1.countryName.to_list())

# %% [code]
# Function to convert country names to ISO codes
country_name_to_iso = {country.name: country.alpha2 for country in countries}

country_name_to_iso.update({
    "USA": "US",
    "United States": "US",
    "United States of America": "US",
    "UK": "GB",
    "United Kingdom": "GB",
    "England": "GB",
    "Scotland": "GB",
    "Wales": "GB",
    "Russia": "RU",
    "Korea, South": "KR",
    "South Korea": "KR",
    "North Korea": "KP",
    "Vietnam": "VN",
    "Tanzania": "TZ",
    "Laos": "LA",
    "Syria": "SY",
    "Palestine": "PS",
    "Côte d’Ivoire": "CI",
    "Ivory Coast": "CI",
    "Burkina Faso": "BF",
    "Pakistan": "PK",
    "Turkey": "TR",
    "Czech": "CZ",
    "Czech Republic": "CZ",
    "Saudi Arabi": "SA",
    "Faso": "BF",
    "Parkistan": "PK",
    "Democratic Republic of the Congo": "CD",
    "Swaziland": "SZ",
    "Republic of Korea": "KR",
    "Taiwan": "CN",
    "Bolivia": "BO",
    "Venezuela": "VE",
    
    # Add more custom mappings as needed
})
def convert_to_iso(country_name):
    # Handle common cases for countries
    country_name = country_name.strip()
    iso_code = country_name_to_iso.get(country_name, 'Unknown')
    if iso_code == 'Unknown':
        print(f"Unknown country name: {country_name}")
    return iso_code


# %% [code]
# Convert author_countries to ISO country codes
africa_sf_1['author_countries_iso'] = africa_sf_1['author_countries'].apply(
    lambda x: ','.join([convert_to_iso(country.strip()) for country in x.split(',')]))

africa_sf_1

# %% [code]
africa_sf_1[africa_sf_1['author_countries_iso'].str.contains('Unknown')]

# %% [code]
# Aggregate 'countryName' for rows with the same 'publication_id'
aggregated_df = africa_sf_1.groupby('publication_id')['author_countries_iso'].apply(lambda x: ','.join(x.unique())).reset_index()

aggregated_df


# %% [code]
[i for i in aggregated_df['author_countries_iso'].to_list() if ',' in i]

# %% [code]
africa_data = aggregated_df.copy()

# %% [code]
# Create a list of all country codes by splitting and extending the lists from each row
all_country_codes = []
africa_data['author_countries_iso'].dropna().apply(lambda codes: all_country_codes.extend(codes.split(',')))

# Count frequencies using Counter
country_frequency = Counter(all_country_codes)

# Convert the counter to a DataFrame for better readability
country_frequency_df = pd.DataFrame(list(country_frequency.items()), columns=['Country ISO Code', 'Frequency']).sort_values(by='Frequency', ascending=False)
country_frequency_df.reset_index(drop=True, inplace=True)
country_frequency_df


# %% [code]
# Define the list of ISO codes for African countries
african_countries = [
    "DZ", "AO", "BJ", "BW", "BF", "BI", "CV", "CM", "CF", "TD", "KM", "CG", "CD",
    "DJ", "EG", "GQ", "ER", "SZ", "ET", "GA", "GM", "GH", "GN", "GW", "CI", "KE",
    "LS", "LR", "LY", "MG", "MW", "ML", "MR", "MU", "MA", "MZ", "NA", "NE", "NG",
    "RW", "ST", "SN", "SC", "SL", "SO", "ZA", "SS", "SD", "TZ", "TG", "TN", "UG",
    "ZM", "ZW"
]

# Filter the dataframe to include only the African countries
african_country_frequency_df = country_frequency_df[country_frequency_df['Country ISO Code'].isin(african_countries)]
african_country_frequency_df.reset_index(drop=True, inplace=True)
african_country_frequency_df


# %% [code]
clean_publication_id = africa_sf_1.publication_id.to_list()
print(len(clean_publication_id), clean_publication_id)

# %% [code]
all_countries_sf = pd.read_csv(wd + '/publications_all countries SF.csv')
all_countries_sf

# %% [code]
all_countries_sf_select = all_countries_sf[all_countries_sf.publication_id.isin(clean_publication_id)]
all_countries_sf_select

# %% [code]
all_countries_sf_select = all_countries_sf_select.merge(aggregated_df, on='publication_id', how='left')
all_countries_sf_select

# %% [code]
all_countries_sf_select.columns

# %% [code]
all_samples_countries = all_countries_sf_select.countryName.to_list()
all_samples_countries

# %% [code]
# Convert author_countries to ISO country codes
all_countries_sf_select['countryName_iso'] = all_countries_sf_select['countryName'].apply(
    lambda x: ','.join([convert_to_iso(country.strip()) for country in x.split(',')]))

all_countries_sf_select


# %% [code]
all_countries_sf_select[all_countries_sf_select['countryName_iso'].str.contains('Unknown')]

# %% [code]
countries_investigation = all_countries_sf_select.copy().drop_duplicates(subset=['publication_id', 'countryName_iso'])
countries_investigation

# %% [code]
# Re-import the necessary libraries and data due to environment reset
# Load the world map again
world = gpd.read_file(wd + "/Africa map file/8e76854e-6afa-4b3e-9efa-42594d22176c/afr_g2014_2013_0.shp")

# %% [code]
world

# %% [code]
world[world['CONTINENT']=='Africa'].shape

# %% [code]
african_ios2 = world.ISO2.to_list()
print(len(african_ios2), african_ios2)

# %% [code]
african_countries_investigation = countries_investigation.copy()
african_countries_investigation = african_countries_investigation[
    african_countries_investigation.countryName_iso.isin(african_ios2)]
african_countries_investigation

# %% [markdown]
## Need to filter out edages without any African country and edges linked with Unknown node 

# %% [code]
africa_data = african_countries_investigation[['author_countries_iso', 'countryName_iso']]
africa_data

# %% [code]
tuples_list = []

# Iterate through each row in the DataFrame
for index, row in africa_data.iterrows():
    # Split the elements in the first and second columns by comma and strip any extra whitespace
    first_elements = [elem.strip() for elem in str(row[0]).split(',')]
    second_elements = [elem.strip() for elem in str(row[1]).split(',')]
    
    # Create tuples by pairing each element in the first column with each element in the second column
    for first_elem in first_elements:
        for second_elem in second_elements:
            tuples_list.append([(first_elem, second_elem)])

tuples_list

# %% [code]
filtered_data = pd.DataFrame({'All Possible Country Pairs': tuples_list})
filtered_data

# %% [code]
african_countries = [
    "DZ", "AO", "BJ", "BW", "BF", "BI", "CV", "CM", "CF", "TD", "KM", "CG", "CD", "DJ", "EG",
    "GQ", "ER", "SZ", "ET", "GA", "GM", "GH", "GN", "GW", "CI", "KE", "LS", "LR", "LY", "MG",
    "MW", "ML", "MR", "MU", "MA", "MZ", "NA", "NE", "NG", "RW", "ST", "SN", "SC", "SL", "SO",
    "ZA", "SS", "SD", "TZ", "TG", "TN", "UG", "ZM", "ZW"
]

def filter_african_pairs(pairs):
    return [pair for pair in pairs if any(country in african_countries for country in pair)]

filtered_pairs = filtered_data['All Possible Country Pairs'].apply(filter_african_pairs)
filtered_data['Filtered African Pairs'] = filtered_pairs
filtered_data[['All Possible Country Pairs', 'Filtered African Pairs']]


# %% [code]
# Function to recover full country names from ISO codes in pairs using country_converter
def recover_country_names_in_pairs_cc(pairs):
    return [
        (
            coco.convert(names=code1, to='name_short', not_found='Unknown'), 
            coco.convert(names=code2, to='name_short', not_found='Unknown')
        ) for code1, code2 in pairs
    ]

# Apply the function to the 'Filtered African Pairs' column
full_country_pairs_cc = filtered_data['All Possible Country Pairs'].apply(recover_country_names_in_pairs_cc)
filtered_data['Full African Country Pairs'] = full_country_pairs_cc

# %% [code]
# Function to filter out pairs containing 'Unknown'
def remove_unknown_pairs(pairs):
    return [pair for pair in pairs if 'Unknown' not in pair]

# Apply the function to remove pairs with 'Unknown' in the 'Full African Country Pairs' column
filtered_country_pairs_cc = filtered_data['Full African Country Pairs'].apply(remove_unknown_pairs)

# Add the filtered pairs as a new column in the dataframe
filtered_data['Filtered Full African Country Pairs'] = filtered_country_pairs_cc

# Display the updated dataframe with the new column
filtered_data[['All Possible Country Pairs', 'Full African Country Pairs', 'Filtered Full African Country Pairs']]


# %% [code]
# Create a new graph with weighted edges based on cooccurrence in the same tuple
weighted_G = nx.Graph()

# Iterate over each row in the filtered data to add weighted edges
for pairs in filtered_data['Filtered Full African Country Pairs']:
    for pair in pairs:
        if isinstance(pair, tuple):
            if weighted_G.has_edge(*pair):
                # Increase the weight by 1 if the edge already exists
                weighted_G[pair[0]][pair[1]]['weight'] += 1
            else:
                # Add new edge with weight 1 if it does not exist
                weighted_G.add_edge(pair[0], pair[1], weight=1)

# Display basic information about the weighted graph
print(weighted_G)


# %% [code]
edges_df = nx.to_pandas_edgelist(weighted_G)
edges_df.rename(columns={'source': 'source', 'target': 'target', 'weight': 'value'}, inplace=True)

# Construct a list of unique countries to form the nodes DataFrame
nodes_df = pd.DataFrame(list(weighted_G.nodes()), columns=['name'])

# %% [code]
edges_df

# %% [code]
print(edges_df.sort_values('value'))

# %% [code]
edges_df['source'] = edges_df['source'].replace(['Türkiye'], 'Turkey')
edges_df['target'] = edges_df['target'].replace(['Türkiye'], 'Turkey')
edges_df

# %% [code]
nodes_df['name'] = nodes_df['name'].replace(['Türkiye'], 'Turkey')
nodes_df

# %% [code]
nodes_df.name.values

# %% [code]
len(nodes_df.name.values)
# len(list_result)

# %% [code]
rearrange_names = ['Peru', 'New Zealand', 'Japan', 'United States', 'Brazil', 'Malaysia', 'Italy', 'United Kingdom', 'Luxembourg', 'Thailand', 
      'Laos', 'Australia', 'France', 'India', 'Germany', 'Argentina', 'Belgium', 'Netherlands', 'Yemen', 'Sweden',   
       'Canada', 'Denmark', 'Benin', 'Bulgaria', 'Rwanda', 'Switzerland', 'Senegal', 'Egypt', 'South Africa', 'Morocco', 'Burundi', 'Ethiopia', 'Angola', 
       'Cameroon', 'Chad', 'DR Congo', 'Comoros', 'Equatorial Guinea', 'Guinea',
       'Niger', 'Eswatini', "Cote d'Ivoire", 'Gabon', 'Congo Republic', 'Liberia', 'Libya', 'Mauritania', 'Sierra Leone', 'Sudan',
       'Tanzania', 'Malawi', 'Namibia', 'Nigeria', 'Uganda', 'Mali','Burkina Faso', 'Kenya', 'Togo', 'Ghana']
pd.DataFrame({'name': rearrange_names})

# %% [code]
nodes_df_new = hv.Dataset(pd.DataFrame({'name': rearrange_names}), 'index')
# nodes_df_new = hv.Dataset(nodes_df, 'index')
nodes_df_new.data

# %% [code]
edges_df

# %% [code]
edges_df.to_csv(wd + '/Fig.1D_Edge list of investigation network.csv')

# %% [code]
edges_df_new = edges_df.copy()
edges_df_new['source'] = edges_df_new.source.map(dict(nodes_df_new.data[['name','index']].values))
edges_df_new['target'] = edges_df_new.target.map(dict(nodes_df_new.data[['name','index']].values))

edges_df_new

# %% [code]
hv.extension('matplotlib')
hv.output(size=220, dpi=300)

chord_1 = hv.Chord((edges_df_new, nodes_df_new)).select(value=(0, None))
chord_1.opts(node_size=6)
chord_1.opts(
    opts.Chord(cmap='Category20', edge_cmap='Category20', edge_color=dim('source').str(), 
               labels='name', node_color=dim('index').str()))


# %% [code]
# hv.save(chord_1, wd + '/chord_Investigation countries.svg', fmt='svg', dpi=600)

# %% [code]


# %% [markdown]
## SAME AFRICAN COUNTRY CONNECTIONS ANALYSIS

# %% [code]
df = pd.read_csv(wd + '/Fig.1D_Edge list of investigation network.csv')

# Define African countries
african_countries = {
    'Algeria', 'Angola', 'Benin', 'Botswana', 'Burkina Faso', 'Burundi',
    'Cameroon', 'Cape Verde', 'Central African Republic', 'Chad', 'Comoros',
    'Congo Republic', 'Congo', "Cote d'Ivoire", "Côte d'Ivoire", 'Ivory Coast',
    'Democratic Republic of the Congo', 'DR Congo', 'DRC',
    'Djibouti', 'Egypt', 'Equatorial Guinea', 'Eritrea', 'Eswatini', 'Ethiopia',
    'Gabon', 'Gambia', 'Ghana', 'Guinea', 'Guinea-Bissau', 'Kenya', 'Lesotho',
    'Liberia', 'Libya', 'Madagascar', 'Malawi', 'Mali', 'Mauritania', 'Mauritius',
    'Morocco', 'Mozambique', 'Namibia', 'Niger', 'Nigeria', 'Rwanda',
    'Sao Tome and Principe', 'Senegal', 'Seychelles', 'Sierra Leone', 'Somalia',
    'South Africa', 'South Sudan', 'Sudan', 'Tanzania', 'Togo', 'Tunisia',
    'Uganda', 'Zambia', 'Zimbabwe'
}

# Identify same-country connections (source == target)
df['is_same_country'] = df['source'] == df['target']

# Identify same African country connections
df['is_same_african'] = (df['is_same_country']) & (df['source'].isin(african_countries))

# Calculate statistics
same_country_df = df[df['is_same_country']]
same_african_df = df[df['is_same_african']]

total_connections = df['value'].sum()
same_country_connections = same_country_df['value'].sum()
same_african_connections = same_african_df['value'].sum()

# Print results
print("=" * 60)
print("SAME AFRICAN COUNTRY CONNECTIONS")
print("=" * 60)
print(f"\nTotal rows in dataset: {len(df)}")
print(f"Total connections: {total_connections}")
print()
print(f"Same-country rows: {len(same_country_df)}")
print(f"Same-country connections: {same_country_connections} ({same_country_connections/total_connections*100:.1f}%)")
print()
print(f"Same African country rows: {len(same_african_df)}")
print(f"Same African country connections: {same_african_connections} ({same_african_connections/total_connections*100:.1f}%)")

# Display details
print("\n" + "=" * 60)
print("SAME AFRICAN COUNTRY CONNECTIONS - DETAILS")
print("=" * 60)
print(same_african_df[['source', 'target', 'value']].sort_values('value', ascending=False).to_string(index=False))

# Summary by country
print("\n" + "=" * 60)
print("SUMMARY BY COUNTRY (sorted by connections)")
print("=" * 60)
country_summary = same_african_df.groupby('source')['value'].sum().sort_values(ascending=False)
print(country_summary)

print(f"\nTotal unique African countries with internal connections: {len(country_summary)}")
