# Supplementary material for: The urgent need for African research collaboration on medicine quality
Source: Nat Commun. 2026 Jan 10;17:478. doi: 10.1038/s41467-025-67430-z (PMC12800327; doi:10.1038/s41467-025-67430-z)
Supplement: Supplementary file 2 — Supplementary Data and Code [file 41467_2025_67430_MOESM2_ESM.zip › Supplementary Materials/Readme.txt]

- Figure 1A and 1C were produced using 'Africa Surveyor-original research article.ipynb'.
- Figure 1B was produced using 'Africa Surveyor-original research article-medicine categories.ipynb'.
- Figure 1D was produced using 'Africa Surveyor-original research article-investigation network.ipynb'.

We used Jupyter Notebook from Anaconda (version 2.6.6, https://anaconda.org/) on a Windows 11 Pro system to build the notebooks described above. The detailed versions of the Python packages used are provided in each individual notebook.

The two datasets of publications are included in the folder.

The Shapefile of Africa is publicly accessible from https://open.africa/dataset/africa-shapefiles (accessed on 8 February, 2025), which is too large to attached as a supplementary file. Readers can download it from the website when run the code. We used the Shapefile to produce Figure 1A. 
