# Supplementary material for: The urgent need for African research collaboration on medicine quality
Source: Nat Commun. 2026 Jan 10;17:478. doi: 10.1038/s41467-025-67430-z (PMC12800327; doi:10.1038/s41467-025-67430-z)
Supplement: Supplementary file 2 — Supplementary Data and Code [file 41467_2025_67430_MOESM2_ESM.zip › Supplementary Materials/Fig.1D_Edge list of investigation network.csv]

	source	target	value
0	Germany	Burkina Faso	1
1	Germany	Gabon	1
2	Germany	Malawi	1
3	Germany	Egypt	1
4	Germany	DR Congo	3
5	Germany	South Africa	1
6	Germany	Togo	1
7	Germany	Cameroon	2
8	Burkina Faso	Burkina Faso	2
9	Burkina Faso	Morocco	1
10	Burkina Faso	Malaysia	1
11	Burkina Faso	Yemen	1
12	Burkina Faso	France	2
13	Burkina Faso	Benin	1
14	Burkina Faso	Senegal	2
15	Burkina Faso	Cote d'Ivoire	2
16	Burkina Faso	Niger	2
17	Burkina Faso	Congo Republic	1
18	Burkina Faso	DR Congo	1
19	Burkina Faso	Guinea	1
20	Burkina Faso	Mauritania	1
21	Burkina Faso	Togo	1
22	Nigeria	Nigeria	50
23	Nigeria	United Kingdom	8
24	Nigeria	United States	5
25	Nigeria	Thailand	2
26	Nigeria	Laos	1
27	Nigeria	New Zealand	1
28	Nigeria	France	1
29	Nigeria	Kenya	2
30	Nigeria	Ghana	4
31	Nigeria	Canada	2
32	Nigeria	Bulgaria	1
33	Nigeria	Eswatini	1
34	Nigeria	DR Congo	1
35	Nigeria	Australia	1
36	Nigeria	India	1
37	Nigeria	Brazil	1
38	Nigeria	Peru	1
39	United Kingdom	Cameroon	1
40	United Kingdom	DR Congo	1
41	United Kingdom	Ghana	4
42	United Kingdom	Kenya	1
43	United Kingdom	Sierra Leone	1
44	United Kingdom	Liberia	1
45	United Kingdom	Gabon	1
46	United Kingdom	Equatorial Guinea	1
47	United Kingdom	Tanzania	1
48	United Kingdom	Morocco	1
49	United States	Cameroon	1
50	United States	DR Congo	1
51	United States	Ghana	3
52	United States	Kenya	4
53	United States	Sierra Leone	1
54	United States	Liberia	1
55	United States	Tanzania	2
56	United States	Eswatini	1
57	United States	Senegal	1
58	United States	Ethiopia	1
59	United States	South Africa	1
60	United States	Equatorial Guinea	1
61	United States	Namibia	1
62	Thailand	Cameroon	1
63	Thailand	DR Congo	1
64	Thailand	Ghana	1
65	Thailand	Kenya	1
66	Thailand	Sierra Leone	1
67	Thailand	Liberia	1
68	Uganda	Uganda	3
69	Uganda	Sweden	1
70	Uganda	Belgium	1
71	Rwanda	Rwanda	5
72	Rwanda	Belgium	4
73	Rwanda	Tanzania	2
74	Rwanda	Congo Republic	2
75	Rwanda	Benin	3
76	Rwanda	DR Congo	3
77	Rwanda	Luxembourg	1
78	Belgium	Tanzania	2
79	Belgium	Kenya	1
80	Belgium	DR Congo	8
81	Belgium	Benin	1
82	Belgium	Ethiopia	1
83	Tanzania	Tanzania	8
84	Tanzania	Sweden	1
85	Laos	Cameroon	1
86	Laos	DR Congo	1
87	Laos	Ghana	1
88	Laos	Kenya	1
89	Laos	Sierra Leone	1
90	Laos	Liberia	1
91	Cameroon	New Zealand	1
92	Cameroon	France	1
93	Cameroon	Kenya	2
94	Cameroon	Ghana	1
95	Cameroon	Morocco	1
96	Cameroon	Malaysia	1
97	Cameroon	Yemen	1
98	Cameroon	Cameroon	3
99	Cameroon	Congo Republic	2
100	Cameroon	DR Congo	2
101	Cameroon	Japan	1
102	New Zealand	DR Congo	1
103	New Zealand	Ghana	1
104	New Zealand	Kenya	1
105	New Zealand	Sierra Leone	1
106	New Zealand	Liberia	1
107	France	DR Congo	2
108	France	Ghana	1
109	France	Kenya	1
110	France	Sierra Leone	1
111	France	Liberia	1
112	France	Benin	1
113	France	Congo Republic	1
114	France	Cote d'Ivoire	1
115	France	Guinea	1
116	France	Mauritania	1
117	France	Niger	1
118	France	Senegal	1
119	France	Togo	1
120	Kenya	DR Congo	2
121	Kenya	Ghana	2
122	Kenya	Kenya	10
123	Kenya	Sierra Leone	1
124	Kenya	Liberia	1
125	Kenya	Malawi	1
126	Kenya	Switzerland	1
127	Ghana	DR Congo	1
128	Ghana	Ghana	18
129	Ghana	Sierra Leone	1
130	Ghana	Liberia	1
131	Ghana	Canada	2
132	Ghana	Togo	2
133	Ghana	Morocco	1
134	Ghana	Malaysia	1
135	Ghana	Yemen	1
136	Ghana	Malawi	1
137	Ghana	Denmark	2
138	DR Congo	Italy	1
139	DR Congo	Congo Republic	13
140	DR Congo	Canada	1
141	DR Congo	Senegal	1
142	DR Congo	Cote d'Ivoire	1
143	DR Congo	Niger	1
144	Sierra Leone	Canada	1
145	Italy	Burundi	1
146	Italy	Angola	1
147	Italy	Chad	1
148	Italy	South Africa	1
149	Italy	Morocco	1
150	Togo	Togo	1
151	Togo	Senegal	1
152	Togo	Cote d'Ivoire	1
153	Togo	Niger	1
154	Morocco	Benin	1
155	Morocco	Comoros	1
156	Morocco	Niger	1
157	Morocco	Mali	1
158	Morocco	Senegal	1
159	Morocco	Switzerland	1
160	Benin	Malaysia	1
161	Benin	Yemen	1
162	Benin	Benin	2
163	Benin	Congo Republic	1
164	Benin	Senegal	1
165	Benin	Cote d'Ivoire	1
166	Benin	Niger	1
167	Malaysia	Comoros	1
168	Malaysia	Niger	1
169	Malaysia	Mali	1
170	Malaysia	Senegal	1
171	Yemen	Comoros	1
172	Yemen	Niger	1
173	Yemen	Mali	1
174	Yemen	Senegal	1
175	Netherlands	Gabon	1
176	Gabon	Gabon	1
177	Eswatini	Eswatini	1
178	Malawi	Malawi	3
179	Congo Republic	Senegal	1
180	Congo Republic	Cote d'Ivoire	1
181	Congo Republic	Niger	1
182	Niger	Cote d'Ivoire	2
183	Niger	Guinea	1
184	Niger	Mauritania	1
185	Niger	Senegal	2
186	Niger	Niger	1
187	Senegal	Senegal	4
188	Senegal	Cote d'Ivoire	2
189	Senegal	Guinea	1
190	Senegal	Mauritania	1
191	Ethiopia	Ethiopia	9
192	South Africa	South Africa	2
193	Egypt	Egypt	1
194	Equatorial Guinea	Equatorial Guinea	1
195	Equatorial Guinea	Argentina	1
196	Sudan	Sudan	1
197	Cote d'Ivoire	Cote d'Ivoire	1
198	Cote d'Ivoire	Guinea	1
199	Cote d'Ivoire	Mauritania	1
200	Libya	Libya	1
