# Supplementary material for: The urgent need for African research collaboration on medicine quality
Source: Nat Commun. 2026 Jan 10;17:478. doi: 10.1038/s41467-025-67430-z (PMC12800327; doi:10.1038/s41467-025-67430-z)
Supplement: Supplementary file 2 — Supplementary Data and Code [file 41467_2025_67430_MOESM2_ESM.zip › Supplementary Materials/Fig.1A_per country table.csv]

	ADM0_NAME	Frequency
0	Sudan	1.0
1	Angola	2.0
2	Benin	15.0
3	Botswana
4	Burkina Faso	14.0
5	Cameroon	26.0
6	Cape Verde
7	Central African Republic
8	Chad	1.0
9	Comoros	1.0
10	Congo	3.0
11	Côte d'Ivoire	5.0
12	Democratic Republic of the Congo	66.0
13	Djibouti
14	South Sudan
15	Equatorial Guinea	11.0
16	Eritrea
17	Ethiopia	23.0
18	Gabon	3.0
19	Gambia
20	Ghana	83.0
21	Guinea-Bissau
22	Guinea	1.0
23	Kenya	49.0
24	Lesotho
25	Liberia	1.0
26	Madagascar
27	Malawi	14.0
28	Mali	1.0
29	Mauritania	3.0
30	Mauritius
31	Mozambique
32	Namibia	1.0
33	Niger	5.0
34	Nigeria	174.0
35	Senegal	17.0
36	Seychelles
37	Sierra Leone	4.0
38	Somalia
39	South Africa	7.0
40	Swaziland	4.0
41	Togo	11.0
42	Uganda	7.0
43	United Republic of Tanzania	20.0
44	Zambia
45	Zimbabwe
46	Algeria
47	Burundi	1.0
49	Libya	1.0
50	Morocco	1.0
51	Rwanda	7.0
52	Sao Tome and Principe
53	Tunisia
57	Egypt	6.0
