# Supplementary material for: The urgent need for African research collaboration on medicine quality
Source: Nat Commun. 2026 Jan 10;17:478. doi: 10.1038/s41467-025-67430-z (PMC12800327; doi:10.1038/s41467-025-67430-z)
Supplement: Supplementary file 2 — Supplementary Data and Code [file 41467_2025_67430_MOESM2_ESM.zip › Supplementary Materials/publications_all countries SF.csv]

	type	publication_id	doi	title	first_author	year	publisher	publication_type	publication_type_name	url	inn_drug_id	short_name	drug_name	countryId	countryName	lat	lon	id	location_name	latitude	longitude	survey_data_id	outlet_type_id	outlet_type_name	sampling_type_id	sampling_type_name	drug_quality_category_id	drug_quality_category_name	failure_rate	starting_date	ending_date	samples_total	name	sdq_id	sdq_num_sample	sdq_category	samples_total_unit
0	Antimalarial	8	10.1186/1475-2875-7-95	Substandard anti-malarial drugs in Burkina Faso	Tipke, M.	2008.0	Malaria Journal	1	Original research article	http://www.ncbi.nlm.nih.gov/pmc/articles/PMC2426704/?tool=pubmed	6	CQ	Chloroquine	36.0	Burkina Faso	12.36398	-1.52826	366.0	Unknown	12.2383	-1.5616	1	80.0	Private pharmacy	1	Convenience survey				16/05/2005	24/09/2005	39.0	Non-artemisinins	2584.0	24.0	Substandard or falsified
2	Antimalarial	8	10.1186/1475-2875-7-95	Substandard anti-malarial drugs in Burkina Faso	Tipke, M.	2008.0	Malaria Journal	1	Original research article	http://www.ncbi.nlm.nih.gov/pmc/articles/PMC2426704/?tool=pubmed	4	AS	Artesunate	36.0	Burkina Faso	12.36398	-1.52826	366.0	Unknown	12.2383	-1.5616	2	80.0	Private pharmacy	1	Convenience survey				16/05/2005	24/09/2005	9.0	Artemisinin Derivatives - monotherapy	2586.0	1.0	Substandard or falsified
5	Antimalarial	8	10.1186/1475-2875-7-95	Substandard anti-malarial drugs in Burkina Faso	Tipke, M.	2008.0	Malaria Journal	1	Original research article	http://www.ncbi.nlm.nih.gov/pmc/articles/PMC2426704/?tool=pubmed	22	SFD-PYRIM	Sulphadoxine-Pyrimethamine	36.0	Burkina Faso	12.36398	-1.52826	366.0	Unknown	12.2383	-1.5616	4	80.0	Private pharmacy	1	Convenience survey				16/05/2005	24/09/2005	10.0	Non-artemisinins	36.0	4.0	Substandard or falsified
7	Antimalarial	8	10.1186/1475-2875-7-95	Substandard anti-malarial drugs in Burkina Faso	Tipke, M.	2008.0	Malaria Journal	1	Original research article	http://www.ncbi.nlm.nih.gov/pmc/articles/PMC2426704/?tool=pubmed	19	QN	Quinine	36.0	Burkina Faso	12.36398	-1.52826	366.0	Unknown	12.2383	-1.5616	5	80.0	Private pharmacy	1	Convenience survey				16/05/2005	24/09/2005	9.0	Non-artemisinins	2589.0	3.0	Substandard or falsified
9	Antimalarial	2	https://doi.org/10.4269/ajtmh.2008.78.552	Impaired Clinical Response in a Patient with Uncomplicated Falciparum Malaria Who Received Poor-Quality and Under dosed Intramuscular Artemether	Keoluangkhot, V.	2008.0	The American Journal of Tropical Medicine and Hygiene	1	Original research article	http://www.ajtmh.org/content/78/4/552.long	2	AM	Artemether	122.0	Lao People's Democratic Republic	17.965309	102.611519	393.0	Savannakhet	16.5614	104.752	6	97.0	Unknown	2	Case reports				01/05/2006	01/05/2006	1.0	Artemisinin Derivatives - monotherapy	37.0	1.0	Substandard or falsified	injection
10	Antimalarial	4	10.1016/S0140-6736(04)70101-4	Substandard primaquine phosphate for US Peace Corps personnel	Kron, M.A.	1996.0	The Lancet	12	Short Communication	http://www.sciencedirect.com/science/article/pii/S0140673604701014	15	PQ	Primaquine	154.0	Namibia	-22.521429	17.047665	329.0	Unknown	-22.9576	18.4904	14	97.0	Unknown	2	Case reports						1.0	Non-artemisinins	40.0	1.0	Substandard or falsified
11	Antimalarial	5	10.1371/journal.pmed.0030197	Manslaughter by Fake Artesunate in Asia—Will Africa Be Next?	Newton, P.N.	2006.0	PLoS Medicine	1	Original research article	http://www.ncbi.nlm.nih.gov/pmc/articles/PMC1475657/	4	AS	Artesunate	153.0	Myanmar	19.73785	96.208511	254.0	Unknown	21.6	96.2	15	97.0	Unknown	2	Case reports				01/02/2005	27/02/2005	1.0	Artemisinin Derivatives - monotherapy	41.0	1.0	Falsified
14	Antimalarial	6	10.1186/1475-2875-8-22	Quality of anti-malarial drugs provided by public and private healthcare providers in south-east Nigeria	Onwujekwe, O.	2009.0	Malaria Journal	1	Original research article	http://www.malariajournal.com/content/8/1/22	8	DHA	Dihydroartemisinin	162.0	Nigeria	9.06667	7.48333	52.0	Anambra state, south-east Nigeria	6.22689	6.99016	18	95.0	Combination of outlets	3	Random survey				01/01/2005	31/12/2006	4.0	Artemisinin Derivatives - monotherapy	128.0	1.0	Falsified	tablets
16	Antimalarial	6	10.1186/1475-2875-8-22	Quality of anti-malarial drugs provided by public and private healthcare providers in south-east Nigeria	Onwujekwe, O.	2009.0	Malaria Journal	1	Original research article	http://www.malariajournal.com/content/8/1/22	19	QN	Quinine	162.0	Nigeria	9.06667	7.48333	52.0	Anambra state, south-east Nigeria	6.22689	6.99016	19	95.0	Combination of outlets	3	Random survey				01/01/2005	31/12/2006	28.0	Non-artemisinins	127.0	7.0	Falsified	tablets
17	Antimalarial	6	10.1186/1475-2875-8-22	Quality of anti-malarial drugs provided by public and private healthcare providers in south-east Nigeria	Onwujekwe, O.	2009.0	Malaria Journal	1	Original research article	http://www.malariajournal.com/content/8/1/22	19	QN	Quinine	162.0	Nigeria	9.06667	7.48333	52.0	Anambra state, south-east Nigeria	6.22689	6.99016	19	95.0	Combination of outlets	3	Random survey				01/01/2005	31/12/2006	28.0	Non-artemisinins	1146.0	6.0	Substandard or falsified	tablets
19	Antimalarial	6	10.1186/1475-2875-8-22	Quality of anti-malarial drugs provided by public and private healthcare providers in south-east Nigeria	Onwujekwe, O.	2009.0	Malaria Journal	1	Original research article	http://www.malariajournal.com/content/8/1/22	22	SFD-PYRIM	Sulphadoxine-Pyrimethamine	162.0	Nigeria	9.06667	7.48333	52.0	Anambra state, south-east Nigeria	6.22689	6.99016	20	95.0	Combination of outlets	3	Random survey				01/01/2005	31/12/2006	113.0	Non-artemisinins	1148.0	44.0	Substandard or falsified	tablets
21	Antimalarial	6	10.1186/1475-2875-8-22	Quality of anti-malarial drugs provided by public and private healthcare providers in south-east Nigeria	Onwujekwe, O.	2009.0	Malaria Journal	1	Original research article	http://www.malariajournal.com/content/8/1/22	6	CQ	Chloroquine	162.0	Nigeria	9.06667	7.48333	52.0	Anambra state, south-east Nigeria	6.22689	6.99016	21	95.0	Combination of outlets	3	Random survey				01/01/2005	31/12/2006	56.0	Non-artemisinins	129.0	1.0	Falsified	tablets
22	Antimalarial	6	10.1186/1475-2875-8-22	Quality of anti-malarial drugs provided by public and private healthcare providers in south-east Nigeria	Onwujekwe, O.	2009.0	Malaria Journal	1	Original research article	http://www.malariajournal.com/content/8/1/22	6	CQ	Chloroquine	162.0	Nigeria	9.06667	7.48333	52.0	Anambra state, south-east Nigeria	6.22689	6.99016	21	95.0	Combination of outlets	3	Random survey				01/01/2005	31/12/2006	56.0	Non-artemisinins	1143.0	1.0	Substandard or falsified	tablets
25	Antimalarial	7	10.1111/j.1365-3156.2004.01342.x	Fake Antimalarials in Southeast Asia are a major impediment to malaria control: multinational cross-sectional survey on the prevalence of fake antimalarials	Dondorp, A.M.	2004.0	Tropical Medicine and International Health	1	Original research article	http://www.ncbi.nlm.nih.gov/pubmed/15598255	4	AS	Artesunate	221.0	Thailand	13.75333	100.504822	252.0	Unknown	15.8134	100.767	24	80.0	Private pharmacy	1	Convenience survey				01/02/2002	28/02/2003	11.0	Artemisinin Derivatives - monotherapy	2569.0	3.0	Falsified	pack
28	Antimalarial	7	10.1111/j.1365-3156.2004.01342.x	Fake Antimalarials in Southeast Asia are a major impediment to malaria control: multinational cross-sectional survey on the prevalence of fake antimalarials	Dondorp, A.M.	2004.0	Tropical Medicine and International Health	1	Original research article	http://www.ncbi.nlm.nih.gov/pubmed/15598255	4	AS	Artesunate	122.0	Lao People's Democratic Republic	17.965309	102.611519	332.0	Unknown	19.8563	102.495	26	80.0	Private pharmacy	1	Convenience survey				01/02/2002	01/02/2003	46.0	Artemisinin Derivatives - monotherapy	2572.0	25.0	Falsified	pack
31	Antimalarial	7	10.1111/j.1365-3156.2004.01342.x	Fake Antimalarials in Southeast Asia are a major impediment to malaria control: multinational cross-sectional survey on the prevalence of fake antimalarials	Dondorp, A.M.	2004.0	Tropical Medicine and International Health	1	Original research article	http://www.ncbi.nlm.nih.gov/pubmed/15598255	4	AS	Artesunate	38.0	Cambodia	11.56474	104.913208	265.0	Unknown	12.7552	105.003	28	80.0	Private pharmacy	1	Convenience survey				01/02/2002	01/02/2003	22.0	Artemisinin Derivatives - monotherapy	2575.0	5.0	Falsified	pack
33	Antimalarial	7	10.1111/j.1365-3156.2004.01342.x	Fake Antimalarials in Southeast Asia are a major impediment to malaria control: multinational cross-sectional survey on the prevalence of fake antimalarials	Dondorp, A.M.	2004.0	Tropical Medicine and International Health	1	Original research article	http://www.ncbi.nlm.nih.gov/pubmed/15598255	12	MQ	Mefloquine	38.0	Cambodia	11.56474	104.913208	265.0	Unknown	12.7552	105.003	29	80.0	Private pharmacy	1	Convenience survey				01/02/2002	01/02/2003	10.0	Non-artemisinins	131.0	1.0	Substandard	pack
35	Antimalarial	7	10.1111/j.1365-3156.2004.01342.x	Fake Antimalarials in Southeast Asia are a major impediment to malaria control: multinational cross-sectional survey on the prevalence of fake antimalarials	Dondorp, A.M.	2004.0	Tropical Medicine and International Health	1	Original research article	http://www.ncbi.nlm.nih.gov/pubmed/15598255	4	AS	Artesunate	153.0	Myanmar	19.73785	96.208511	254.0	Unknown	21.6	96.2	30	80.0	Private pharmacy	1	Convenience survey				01/02/2002	01/02/2003	48.0	Artemisinin Derivatives - monotherapy	2578.0	10.0	Falsified	pack
37	Antimalarial	7	10.1111/j.1365-3156.2004.01342.x	Fake Antimalarials in Southeast Asia are a major impediment to malaria control: multinational cross-sectional survey on the prevalence of fake antimalarials	Dondorp, A.M.	2004.0	Tropical Medicine and International Health	1	Original research article	http://www.ncbi.nlm.nih.gov/pubmed/15598255	12	MQ	Mefloquine	153.0	Myanmar	19.73785	96.208511	254.0	Unknown	21.6	96.2	31	80.0	Private pharmacy	1	Convenience survey				01/02/2002	01/02/2003	30.0	Non-artemisinins	132.0	3.0	Substandard	pack
39	Antimalarial	7	10.1111/j.1365-3156.2004.01342.x	Fake Antimalarials in Southeast Asia are a major impediment to malaria control: multinational cross-sectional survey on the prevalence of fake antimalarials	Dondorp, A.M.	2004.0	Tropical Medicine and International Health	1	Original research article	http://www.ncbi.nlm.nih.gov/pubmed/15598255	4	AS	Artesunate	242.0	Viet Nam	21.03195	105.819908	334.0	Unknown	14.0583	108.277	32	80.0	Private pharmacy	1	Convenience survey				01/02/2002	01/02/2003	61.0	Artemisinin Derivatives - monotherapy	2567.0	56.0	Falsified	pack
43	Antimalarial	462	10.1016/S0140-6736(00)05065-0	Pharmacopoeial quality of drugs supplied by Nigerian pharmacies	Taylor, R.B	2001.0	The Lancet	1	Original research article	https://www.ncbi.nlm.nih.gov/pubmed/11425415	6	CQ	Chloroquine	162.0	Nigeria	9.06667	7.48333	398.0	Abuja and Lagos	9.0631	7.46179	43	80.0	Private pharmacy	3	Random survey				01/06/1994	31/07/1994	112.0	Non-artemisinins	3545.0	93.0	Substandard or falsified	unknown
45	Antimalarial	462	10.1016/S0140-6736(00)05065-0	Pharmacopoeial quality of drugs supplied by Nigerian pharmacies	Taylor, R.B	2001.0	The Lancet	1	Original research article	https://www.ncbi.nlm.nih.gov/pubmed/11425415	19	QN	Quinine	162.0	Nigeria	9.06667	7.48333	398.0	Abuja and Lagos	9.0631	7.46179	45	80.0	Private pharmacy	3	Random survey				01/06/1994	31/07/1994	27.0	Non-artemisinins	3547.0	4.0	Substandard or falsified	unknown
47	Antimalarial	462	10.1016/S0140-6736(00)05065-0	Pharmacopoeial quality of drugs supplied by Nigerian pharmacies	Taylor, R.B	2001.0	The Lancet	1	Original research article	https://www.ncbi.nlm.nih.gov/pubmed/11425415	22	SFD-PYRIM	Sulphadoxine-Pyrimethamine	162.0	Nigeria	9.06667	7.48333	398.0	Abuja and Lagos	9.0631	7.46179	46	80.0	Private pharmacy	3	Random survey				01/06/1994	31/07/1994	63.0	Non-artemisinins	3549.0	15.0	Substandard or falsified	unknown
49	Antimalarial	473	10.1016/j.trstmh.2006.01.003	Counterfeit and substandard antimalarial drugs in Cambodia	Lon C.T	2006.0	Transactions of the Royal Society of Tropical Medicine and Hygiene	1	Original research article	https://academic.oup.com/trstmh/article-abstract/100/11/1019/1940605/Counterfeit-and-substandard-antimalarial-drugs-in?redirectedFrom=fulltext	19	QN	Quinine	38.0	Cambodia	11.56474	104.913208	399.0	Battambong, Preah Vihear, Pailin, Pursat	12.7733	103.448	48	80.0	Private pharmacy	1	Convenience survey				01/04/2003	31/12/2003	85.0	Non-artemisinins	134.0	56.0	Falsified	tablets-capsules
50	Antimalarial	473	10.1016/j.trstmh.2006.01.003	Counterfeit and substandard antimalarial drugs in Cambodia	Lon C.T	2006.0	Transactions of the Royal Society of Tropical Medicine and Hygiene	1	Original research article	https://academic.oup.com/trstmh/article-abstract/100/11/1019/1940605/Counterfeit-and-substandard-antimalarial-drugs-in?redirectedFrom=fulltext	19	QN	Quinine	38.0	Cambodia	11.56474	104.913208	399.0	Battambong, Preah Vihear, Pailin, Pursat	12.7733	103.448	48	80.0	Private pharmacy	1	Convenience survey				01/04/2003	31/12/2003	85.0	Non-artemisinins	3182.0	4.0	Falsified	tablets-capsules
51	Antimalarial	473	10.1016/j.trstmh.2006.01.003	Counterfeit and substandard antimalarial drugs in Cambodia	Lon C.T	2006.0	Transactions of the Royal Society of Tropical Medicine and Hygiene	1	Original research article	https://academic.oup.com/trstmh/article-abstract/100/11/1019/1940605/Counterfeit-and-substandard-antimalarial-drugs-in?redirectedFrom=fulltext	19	QN	Quinine	38.0	Cambodia	11.56474	104.913208	399.0	Battambong, Preah Vihear, Pailin, Pursat	12.7733	103.448	48	80.0	Private pharmacy	1	Convenience survey				01/04/2003	31/12/2003	85.0	Non-artemisinins	5215.0	1.0	Falsified	tablets-capsules
53	Antimalarial	473	10.1016/j.trstmh.2006.01.003	Counterfeit and substandard antimalarial drugs in Cambodia	Lon C.T	2006.0	Transactions of the Royal Society of Tropical Medicine and Hygiene	1	Original research article	https://academic.oup.com/trstmh/article-abstract/100/11/1019/1940605/Counterfeit-and-substandard-antimalarial-drugs-in?redirectedFrom=fulltext	12	MQ	Mefloquine	38.0	Cambodia	11.56474	104.913208	399.0	Battambong, Preah Vihear, Pailin, Pursat	12.7733	103.448	51	80.0	Private pharmacy	1	Convenience survey				01/04/2003	31/12/2003	39.0	Non-artemisinins	138.0	2.0	Falsified	tablets-capsules
54	Antimalarial	473	10.1016/j.trstmh.2006.01.003	Counterfeit and substandard antimalarial drugs in Cambodia	Lon C.T	2006.0	Transactions of the Royal Society of Tropical Medicine and Hygiene	1	Original research article	https://academic.oup.com/trstmh/article-abstract/100/11/1019/1940605/Counterfeit-and-substandard-antimalarial-drugs-in?redirectedFrom=fulltext	12	MQ	Mefloquine	38.0	Cambodia	11.56474	104.913208	399.0	Battambong, Preah Vihear, Pailin, Pursat	12.7733	103.448	51	80.0	Private pharmacy	1	Convenience survey				01/04/2003	31/12/2003	39.0	Non-artemisinins	139.0	1.0	Falsified	tablets-capsules
56	Antimalarial	473	10.1016/j.trstmh.2006.01.003	Counterfeit and substandard antimalarial drugs in Cambodia	Lon C.T	2006.0	Transactions of the Royal Society of Tropical Medicine and Hygiene	1	Original research article	https://academic.oup.com/trstmh/article-abstract/100/11/1019/1940605/Counterfeit-and-substandard-antimalarial-drugs-in?redirectedFrom=fulltext	6	CQ	Chloroquine	38.0	Cambodia	11.56474	104.913208	399.0	Battambong, Preah Vihear, Pailin, Pursat	12.7733	103.448	52	80.0	Private pharmacy	1	Convenience survey				01/04/2003	31/12/2003	94.0	Non-artemisinins	140.0	1.0	Substandard or falsified	tablets-capsules
57	Antimalarial	473	10.1016/j.trstmh.2006.01.003	Counterfeit and substandard antimalarial drugs in Cambodia	Lon C.T	2006.0	Transactions of the Royal Society of Tropical Medicine and Hygiene	1	Original research article	https://academic.oup.com/trstmh/article-abstract/100/11/1019/1940605/Counterfeit-and-substandard-antimalarial-drugs-in?redirectedFrom=fulltext	6	CQ	Chloroquine	38.0	Cambodia	11.56474	104.913208	399.0	Battambong, Preah Vihear, Pailin, Pursat	12.7733	103.448	52	80.0	Private pharmacy	1	Convenience survey				01/04/2003	31/12/2003	94.0	Non-artemisinins	1166.0	7.0	Substandard or falsified	tablets-capsules
59	Antimalarial	473	10.1016/j.trstmh.2006.01.003	Counterfeit and substandard antimalarial drugs in Cambodia	Lon C.T	2006.0	Transactions of the Royal Society of Tropical Medicine and Hygiene	1	Original research article	https://academic.oup.com/trstmh/article-abstract/100/11/1019/1940605/Counterfeit-and-substandard-antimalarial-drugs-in?redirectedFrom=fulltext	21	TTC	Tetracycline	38.0	Cambodia	11.56474	104.913208	399.0	Battambong, Preah Vihear, Pailin, Pursat	12.7733	103.448	54	80.0	Private pharmacy	1	Convenience survey				01/04/2003	31/12/2003	128.0	Tetracyclines	141.0	10.0	Falsified	tablets-capsules
60	Antimalarial	473	10.1016/j.trstmh.2006.01.003	Counterfeit and substandard antimalarial drugs in Cambodia	Lon C.T	2006.0	Transactions of the Royal Society of Tropical Medicine and Hygiene	1	Original research article	https://academic.oup.com/trstmh/article-abstract/100/11/1019/1940605/Counterfeit-and-substandard-antimalarial-drugs-in?redirectedFrom=fulltext	21	TTC	Tetracycline	38.0	Cambodia	11.56474	104.913208	399.0	Battambong, Preah Vihear, Pailin, Pursat	12.7733	103.448	54	80.0	Private pharmacy	1	Convenience survey				01/04/2003	31/12/2003	128.0	Tetracyclines	1168.0	17.0	Falsified	tablets-capsules
61	Antimalarial	473	10.1016/j.trstmh.2006.01.003	Counterfeit and substandard antimalarial drugs in Cambodia	Lon C.T	2006.0	Transactions of the Royal Society of Tropical Medicine and Hygiene	1	Original research article	https://academic.oup.com/trstmh/article-abstract/100/11/1019/1940605/Counterfeit-and-substandard-antimalarial-drugs-in?redirectedFrom=fulltext	21	TTC	Tetracycline	38.0	Cambodia	11.56474	104.913208	399.0	Battambong, Preah Vihear, Pailin, Pursat	12.7733	103.448	54	80.0	Private pharmacy	1	Convenience survey				01/04/2003	31/12/2003	128.0	Tetracyclines	1169.0	7.0	Falsified	tablets-capsules
67	Antimalarial	18		Survey of the quality of selected antimalarial medicines circulating in six countries of sub-Saharan Africa WHO/EMP/QSM/2011.1	World Health Organization	2011.0	The World Health Organization	16	Report	http://www.who.int/medicines/publications/WHO_QAMSA_report.pdf	23	AM-LUM	Artemether-Lumefantrine	84.0	Ghana	5.55856	-0.20092	634.0	Unknown	7.94653	-1.02319	64	95.0	Combination of outlets	1	Convenience survey				01/04/2008	30/06/2008	19.0	ACT	1193.0	2.0	Substandard or falsified	tablets
69	Antimalarial	18		Survey of the quality of selected antimalarial medicines circulating in six countries of sub-Saharan Africa WHO/EMP/QSM/2011.1	World Health Organization	2011.0	The World Health Organization	16	Report	http://www.who.int/medicines/publications/WHO_QAMSA_report.pdf	23	AM-LUM	Artemether-Lumefantrine	116.0	Kenya	-1.277298	36.806261	143.0	Unknown	1.27541	37.5678	65	95.0	Combination of outlets	1	Convenience survey				01/04/2008	30/06/2008	23.0	ACT	1196.0	1.0	Substandard or falsified	tablets
71	Antimalarial	18		Survey of the quality of selected antimalarial medicines circulating in six countries of sub-Saharan Africa WHO/EMP/QSM/2011.1	World Health Organization	2011.0	The World Health Organization	16	Report	http://www.who.int/medicines/publications/WHO_QAMSA_report.pdf	23	AM-LUM	Artemether-Lumefantrine	162.0	Nigeria	9.06667	7.48333	242.0	Unknown	9.76055	7.90841	66	95.0	Combination of outlets	1	Convenience survey				01/04/2008	30/06/2008	20.0	ACT	1198.0	9.0	Substandard or falsified	tablets
74	Antimalarial	18		Survey of the quality of selected antimalarial medicines circulating in six countries of sub-Saharan Africa WHO/EMP/QSM/2011.1	World Health Organization	2011.0	The World Health Organization	16	Report	http://www.who.int/medicines/publications/WHO_QAMSA_report.pdf	140	AS+AQ	Artesunate+Amodiaquine Co-blistered	39.0	Cameroon	3.8718	11.51223	671.0	Unknown	5.44285	12.4951	68	95.0	Combination of outlets	1	Convenience survey				01/04/2008	30/06/2008	10.0	ACT	3.0	4.0	Substandard or falsified	tablets
76	Antimalarial	18		Survey of the quality of selected antimalarial medicines circulating in six countries of sub-Saharan Africa WHO/EMP/QSM/2011.1	World Health Organization	2011.0	The World Health Organization	16	Report	http://www.who.int/medicines/publications/WHO_QAMSA_report.pdf	140	AS+AQ	Artesunate+Amodiaquine Co-blistered	84.0	Ghana	5.55856	-0.20092	634.0	Unknown	7.94653	-1.02319	69	95.0	Combination of outlets	1	Convenience survey				01/04/2008	30/06/2008	13.0	ACT	1202.0	4.0	Substandard or falsified	tablets
78	Antimalarial	18		Survey of the quality of selected antimalarial medicines circulating in six countries of sub-Saharan Africa WHO/EMP/QSM/2011.1	World Health Organization	2011.0	The World Health Organization	16	Report	http://www.who.int/medicines/publications/WHO_QAMSA_report.pdf	140	AS+AQ	Artesunate+Amodiaquine Co-blistered	116.0	Kenya	-1.277298	36.806261	143.0	Unknown	1.27541	37.5678	70	95.0	Combination of outlets	1	Convenience survey				01/04/2008	30/06/2008	1.0	ACT	4.0	1.0	Substandard or falsified	tablets
79	Antimalarial	18		Survey of the quality of selected antimalarial medicines circulating in six countries of sub-Saharan Africa WHO/EMP/QSM/2011.1	World Health Organization	2011.0	The World Health Organization	16	Report	http://www.who.int/medicines/publications/WHO_QAMSA_report.pdf	140	AS+AQ	Artesunate+Amodiaquine Co-blistered	162.0	Nigeria	9.06667	7.48333	242.0	Unknown	9.76055	7.90841	71	95.0	Combination of outlets	1	Convenience survey				01/04/2008	30/06/2008	14.0	ACT	1204.0	9.0	Substandard or falsified	tablets
81	Antimalarial	18		Survey of the quality of selected antimalarial medicines circulating in six countries of sub-Saharan Africa WHO/EMP/QSM/2011.1	World Health Organization	2011.0	The World Health Organization	16	Report	http://www.who.int/medicines/publications/WHO_QAMSA_report.pdf	29	AS-AQ	Artesunate-Amodiaquine Co-formulated	39.0	Cameroon	3.8718	11.51223	671.0	Unknown	5.44285	12.4951	72	95.0	Combination of outlets	1	Convenience survey				01/04/2008	30/06/2008	3.0	ACT	1206.0	2.0	Substandard or falsified	tablets
82	Antimalarial	18		Survey of the quality of selected antimalarial medicines circulating in six countries of sub-Saharan Africa WHO/EMP/QSM/2011.1	World Health Organization	2011.0	The World Health Organization	16	Report	http://www.who.int/medicines/publications/WHO_QAMSA_report.pdf	29	AS-AQ	Artesunate-Amodiaquine Co-formulated	39.0	Cameroon	3.8718	11.51223	671.0	Unknown	5.44285	12.4951	72	95.0	Combination of outlets	1	Convenience survey				01/04/2008	30/06/2008	3.0	ACT	1207.0	1.0	Substandard or falsified	tablets
83	Antimalarial	18		Survey of the quality of selected antimalarial medicines circulating in six countries of sub-Saharan Africa WHO/EMP/QSM/2011.1	World Health Organization	2011.0	The World Health Organization	16	Report	http://www.who.int/medicines/publications/WHO_QAMSA_report.pdf	29	AS-AQ	Artesunate-Amodiaquine Co-formulated	162.0	Nigeria	9.06667	7.48333	242.0	Unknown	9.76055	7.90841	73	95.0	Combination of outlets	1	Convenience survey				01/04/2008	30/06/2008	6.0	ACT	1208.0	4.0	Substandard or falsified	tablets
84	Antimalarial	18		Survey of the quality of selected antimalarial medicines circulating in six countries of sub-Saharan Africa WHO/EMP/QSM/2011.1	World Health Organization	2011.0	The World Health Organization	16	Report	http://www.who.int/medicines/publications/WHO_QAMSA_report.pdf	29	AS-AQ	Artesunate-Amodiaquine Co-formulated	162.0	Nigeria	9.06667	7.48333	242.0	Unknown	9.76055	7.90841	73	95.0	Combination of outlets	1	Convenience survey				01/04/2008	30/06/2008	6.0	ACT	1209.0	2.0	Substandard or falsified	tablets
85	Antimalarial	18		Survey of the quality of selected antimalarial medicines circulating in six countries of sub-Saharan Africa WHO/EMP/QSM/2011.1	World Health Organization	2011.0	The World Health Organization	16	Report	http://www.who.int/medicines/publications/WHO_QAMSA_report.pdf	22	SFD-PYRIM	Sulphadoxine-Pyrimethamine	39.0	Cameroon	3.8718	11.51223	671.0	Unknown	5.44285	12.4951	74	95.0	Combination of outlets	1	Convenience survey				01/04/2008	30/06/2008	16.0	Non-artemisinins	1210.0	7.0	Substandard or falsified
88	Antimalarial	18		Survey of the quality of selected antimalarial medicines circulating in six countries of sub-Saharan Africa WHO/EMP/QSM/2011.1	World Health Organization	2011.0	The World Health Organization	16	Report	http://www.who.int/medicines/publications/WHO_QAMSA_report.pdf	22	SFD-PYRIM	Sulphadoxine-Pyrimethamine	84.0	Ghana	5.55856	-0.20092	634.0	Unknown	7.94653	-1.02319	76	95.0	Combination of outlets	1	Convenience survey				01/04/2008	30/06/2008	19.0	Non-artemisinins	5.0	8.0	Substandard or falsified	unknown
93	Antimalarial	504	-1	Counterfeit and substandard drugs in Myanmar and Viet Nam	Wondemagegnehu, Eshetu	1999.0	The World Health Organization	1	Original research article	https://digicollections.net/medicinedocs/#d/s2276e	6	CQ	Chloroquine	242.0	Viet Nam	21.03195	105.819908	215.0	Hanoi, Ho Chi Minh City, Ha Long, Hai Hung	10.7874	106.673	103	95.0	Combination of outlets	3	Random survey						7.0	Non-artemisinins	2598.0	1.0	Substandard or falsified
94	Antimalarial	21	-1	Why Be Concerned About the Quality of Antimalarial and ARV Drugs?	Phanouvong, S.	2005.0	United States Pharmacopeia (USP)	12	Short Communication	-1	4	AS	Artesunate	38.0	Cambodia	11.56474	104.913208	265.0	Unknown	12.7552	105.003	104	97.0	Unknown	1	Convenience survey				01/01/2003		32.0	Artemisinin Derivatives - monotherapy	4634.0	8.0	Substandard or falsified
96	Antimalarial	21	-1	Why Be Concerned About the Quality of Antimalarial and ARV Drugs?	Phanouvong, S.	2005.0	United States Pharmacopeia (USP)	12	Short Communication	-1	4	AS	Artesunate	122.0	Lao People's Democratic Republic	17.965309	102.611519	332.0	Unknown	19.8563	102.495	105	97.0	Unknown	1	Convenience survey				01/01/2003		8.0	Artemisinin Derivatives - monotherapy	4636.0	3.0	Substandard or falsified
98	Antimalarial	21	-1	Why Be Concerned About the Quality of Antimalarial and ARV Drugs?	Phanouvong, S.	2005.0	United States Pharmacopeia (USP)	12	Short Communication	-1	4	AS	Artesunate	221.0	Thailand	13.75333	100.504822	252.0	Unknown	15.8134	100.767	106	97.0	Unknown	1	Convenience survey				01/01/2003		16.0	Artemisinin Derivatives - monotherapy	4638.0	1.0	Substandard or falsified
100	Antimalarial	21	-1	Why Be Concerned About the Quality of Antimalarial and ARV Drugs?	Phanouvong, S.	2005.0	United States Pharmacopeia (USP)	12	Short Communication	-1	4	AS	Artesunate	242.0	Viet Nam	21.03195	105.819908	334.0	Unknown	14.0583	108.277	107	97.0	Unknown	1	Convenience survey				01/01/2003		10.0	Artemisinin Derivatives - monotherapy	4640.0	1.0	Substandard or falsified
102	Antimalarial	21	-1	Why Be Concerned About the Quality of Antimalarial and ARV Drugs?	Phanouvong, S.	2005.0	United States Pharmacopeia (USP)	12	Short Communication	-1	4	AS	Artesunate	46.0	China	39.90601	116.387909	403.0	Yunnan	25.1902	101.824	108	97.0	Unknown	1	Convenience survey				01/01/2003		18.0	Artemisinin Derivatives - monotherapy	4642.0	3.0	Substandard or falsified
105	Antimalarial	21	-1	Why Be Concerned About the Quality of Antimalarial and ARV Drugs?	Phanouvong, S.	2005.0	United States Pharmacopeia (USP)	12	Short Communication	-1	6	CQ	Chloroquine	38.0	Cambodia	11.56474	104.913208	265.0	Unknown	12.7552	105.003	110	97.0	Unknown	1	Convenience survey				01/01/2003		54.0	Non-artemisinins	4645.0	1.0	Substandard or falsified
110	Antimalarial	21	-1	Why Be Concerned About the Quality of Antimalarial and ARV Drugs?	Phanouvong, S.	2005.0	United States Pharmacopeia (USP)	12	Short Communication	-1	6	CQ	Chloroquine	46.0	China	39.90601	116.387909	403.0	Yunnan	25.1902	101.824	114	97.0	Unknown	1	Convenience survey				01/01/2003		41.0	Non-artemisinins	4650.0	2.0	Substandard or falsified
112	Antimalarial	21	-1	Why Be Concerned About the Quality of Antimalarial and ARV Drugs?	Phanouvong, S.	2005.0	United States Pharmacopeia (USP)	12	Short Communication	-1	12	MQ	Mefloquine	38.0	Cambodia	11.56474	104.913208	265.0	Unknown	12.7552	105.003	115	97.0	Unknown	1	Convenience survey				01/01/2003		21.0	Non-artemisinins	4652.0	1.0	Substandard or falsified
117	Antimalarial	21	-1	Why Be Concerned About the Quality of Antimalarial and ARV Drugs?	Phanouvong, S.	2005.0	United States Pharmacopeia (USP)	12	Short Communication	-1	19	QN	Quinine	38.0	Cambodia	11.56474	104.913208	265.0	Unknown	12.7552	105.003	119	97.0	Unknown	1	Convenience survey				01/01/2003		25.0	Non-artemisinins	4658.0	11.0	Substandard or falsified
119	Antimalarial	21	-1	Why Be Concerned About the Quality of Antimalarial and ARV Drugs?	Phanouvong, S.	2005.0	United States Pharmacopeia (USP)	12	Short Communication	-1	19	QN	Quinine	122.0	Lao People's Democratic Republic	17.965309	102.611519	332.0	Unknown	19.8563	102.495	120	97.0	Unknown	1	Convenience survey				01/01/2003		38.0	Non-artemisinins	4660.0	1.0	Substandard or falsified
121	Antimalarial	21	-1	Why Be Concerned About the Quality of Antimalarial and ARV Drugs?	Phanouvong, S.	2005.0	United States Pharmacopeia (USP)	12	Short Communication	-1	19	QN	Quinine	221.0	Thailand	13.75333	100.504822	252.0	Unknown	15.8134	100.767	121	97.0	Unknown	1	Convenience survey				01/01/2003		29.0	Non-artemisinins	4662.0	2.0	Substandard or falsified
123	Antimalarial	21	-1	Why Be Concerned About the Quality of Antimalarial and ARV Drugs?	Phanouvong, S.	2005.0	United States Pharmacopeia (USP)	12	Short Communication	-1	19	QN	Quinine	242.0	Viet Nam	21.03195	105.819908	334.0	Unknown	14.0583	108.277	122	97.0	Unknown	1	Convenience survey				01/01/2003		32.0	Non-artemisinins	4664.0	2.0	Substandard or falsified
125	Antimalarial	21	-1	Why Be Concerned About the Quality of Antimalarial and ARV Drugs?	Phanouvong, S.	2005.0	United States Pharmacopeia (USP)	12	Short Communication	-1	19	QN	Quinine	46.0	China	39.90601	116.387909	403.0	Yunnan	25.1902	101.824	123	97.0	Unknown	1	Convenience survey				01/01/2003		23.0	Non-artemisinins	4666.0	1.0	Substandard
131	Antimalarial	21	-1	Why Be Concerned About the Quality of Antimalarial and ARV Drugs?	Phanouvong, S.	2005.0	United States Pharmacopeia (USP)	12	Short Communication	-1	21	TTC	Tetracycline	38.0	Cambodia	11.56474	104.913208	265.0	Unknown	12.7552	105.003	128	97.0	Unknown	1	Convenience survey				01/01/2003		61.0	Tetracyclines	4630.0	3.0	Substandard or falsified	unknown
135	Antimalarial	22		Fake Antimalarials Found in Yunnan Province, China	United States Pharmacopeia	2004.0	United States Pharmacopeia (USP)	12	Short Communication	http://www.oalib.com/references/51354	4	AS	Artesunate	46.0	China	39.90601	116.387909	404.0	Ruili, Yunnan	24.0162	97.853	131	97.0	Unknown	2	Case reports					31/01/2004	3.0	Artemisinin Derivatives - monotherapy	2124.0	2.0	Falsified
141	Antimalarial	23	-1	Survey of the Quality of Selected Antimalarial Medicines Circulating in Madagascar, Senegal and Uganda	United States Pharmacopeia	2009.0	United States Pharmacopeia (USP)	16	Report	http://apps.who.int/medicinedocs/documents/s17069e/s17069e.pdf	29	AS-AQ	Artesunate-Amodiaquine Co-formulated	133.0	Madagascar	-18.90764	47.527679	323.0	Alaotra Mangoro, Analamanga, Atsinanana	-18.7083	48.2962	136	95.0	Combination of outlets	1	Convenience survey				31/03/2008	29/06/2008	11.0	ACT	2628.0	1.0	Substandard or falsified
142	Antimalarial	23	-1	Survey of the Quality of Selected Antimalarial Medicines Circulating in Madagascar, Senegal and Uganda	United States Pharmacopeia	2009.0	United States Pharmacopeia (USP)	16	Report	http://apps.who.int/medicinedocs/documents/s17069e/s17069e.pdf	140	AS+AQ	Artesunate+Amodiaquine Co-blistered	133.0	Madagascar	-18.90764	47.527679	323.0	Alaotra Mangoro, Analamanga, Atsinanana	-18.7083	48.2962	137	95.0	Combination of outlets	1	Convenience survey				31/03/2008	29/06/2008	7.0	ACT	5316.0	4.0	Substandard or falsified
145	Antimalarial	23	-1	Survey of the Quality of Selected Antimalarial Medicines Circulating in Madagascar, Senegal and Uganda	United States Pharmacopeia	2009.0	United States Pharmacopeia (USP)	16	Report	http://apps.who.int/medicinedocs/documents/s17069e/s17069e.pdf	23	AM-LUM	Artemether-Lumefantrine	133.0	Madagascar	-18.90764	47.527679	323.0	Alaotra Mangoro, Analamanga, Atsinanana	-18.7083	48.2962	138	95.0	Combination of outlets	1	Convenience survey				31/03/2008	29/06/2008	13.0	ACT	5319.0	1.0	Substandard or falsified
148	Antimalarial	23	-1	Survey of the Quality of Selected Antimalarial Medicines Circulating in Madagascar, Senegal and Uganda	United States Pharmacopeia	2009.0	United States Pharmacopeia (USP)	16	Report	http://apps.who.int/medicinedocs/documents/s17069e/s17069e.pdf	22	SFD-PYRIM	Sulphadoxine-Pyrimethamine	133.0	Madagascar	-18.90764	47.527679	323.0	Alaotra Mangoro, Analamanga, Atsinanana	-18.7083	48.2962	140	95.0	Combination of outlets	1	Convenience survey				31/03/2008	29/06/2008	20.0	Non-artemisinins	5322.0	11.0	Substandard or falsified	tablets
150	Antimalarial	23	-1	Survey of the Quality of Selected Antimalarial Medicines Circulating in Madagascar, Senegal and Uganda	United States Pharmacopeia	2009.0	United States Pharmacopeia (USP)	16	Report	http://apps.who.int/medicinedocs/documents/s17069e/s17069e.pdf	140	AS+AQ	Artesunate+Amodiaquine Co-blistered	232.0	Uganda	0.312965	32.5881	591.0	Unknown	1.3733	32.2903	142	95.0	Combination of outlets	1	Convenience survey				31/03/2008	29/06/2008	8.0	ACT	5324.0	7.0	Substandard or falsified
153	Antimalarial	23	-1	Survey of the Quality of Selected Antimalarial Medicines Circulating in Madagascar, Senegal and Uganda	United States Pharmacopeia	2009.0	United States Pharmacopeia (USP)	16	Report	http://apps.who.int/medicinedocs/documents/s17069e/s17069e.pdf	23	AM-LUM	Artemether-Lumefantrine	232.0	Uganda	0.312965	32.5881	591.0	Unknown	1.3733	32.2903	143	95.0	Combination of outlets	1	Convenience survey				31/03/2008	29/06/2008	23.0	ACT	5327.0	7.0	Substandard or falsified
157	Antimalarial	23	-1	Survey of the Quality of Selected Antimalarial Medicines Circulating in Madagascar, Senegal and Uganda	United States Pharmacopeia	2009.0	United States Pharmacopeia (USP)	16	Report	http://apps.who.int/medicinedocs/documents/s17069e/s17069e.pdf	22	SFD-PYRIM	Sulphadoxine-Pyrimethamine	232.0	Uganda	0.312965	32.5881	591.0	Unknown	1.3733	32.2903	146	95.0	Combination of outlets	1	Convenience survey				31/03/2008	29/06/2008	43.0	Non-artemisinins	5331.0	7.0	Substandard or falsified
161	Antimalarial	25	-1	Quality of oral and parenteral chloroquine in Kampala	Ogwal-Okeng, J.W.	1998.0	East African Medical Journal	1	Original research article	http://www.ncbi.nlm.nih.gov/pubmed/10065207	6	CQ	Chloroquine	232.0	Uganda	0.312965	32.5881	406.0	Kampala	0.312965	32.5881	150	97.0	Unknown	3	Random survey				31/10/1996	30/12/1996	88.0	Non-artemisinins	52.0	28.0	Substandard
162	Antimalarial	25	-1	Quality of oral and parenteral chloroquine in Kampala	Ogwal-Okeng, J.W.	1998.0	East African Medical Journal	1	Original research article	http://www.ncbi.nlm.nih.gov/pubmed/10065207	6	CQ	Chloroquine	232.0	Uganda	0.312965	32.5881	406.0	Kampala	0.312965	32.5881	150	97.0	Unknown	3	Random survey				31/10/1996	30/12/1996	88.0	Non-artemisinins	2126.0	24.0	Substandard
164	Antimalarial	26		Chloroquine in the Ugandan market fails quality test: a pharmacovigilance study	Ogwal-Okeng, J.W.	2003.0	African Health Sciences	1	Original research article	http://www.ncbi.nlm.nih.gov/pmc/articles/PMC2141590/	6	CQ	Chloroquine	232.0	Uganda	0.312965	32.5881	407.0	Apac and Lira, North. Mbale and Tororo, East. Masaka and Mbarara, West. Kabale, South. Kampala city.	0.312965	32.5881	151	80.0	Private pharmacy	1	Convenience survey				01/06/2001	30/11/2001	92.0	Non-artemisinins	15.0	23.0	Substandard or falsified
165	Antimalarial	26		Chloroquine in the Ugandan market fails quality test: a pharmacovigilance study	Ogwal-Okeng, J.W.	2003.0	African Health Sciences	1	Original research article	http://www.ncbi.nlm.nih.gov/pmc/articles/PMC2141590/	6	CQ	Chloroquine	232.0	Uganda	0.312965	32.5881	407.0	Apac and Lira, North. Mbale and Tororo, East. Masaka and Mbarara, West. Kabale, South. Kampala city.	0.312965	32.5881	151	80.0	Private pharmacy	1	Convenience survey				01/06/2001	30/11/2001	92.0	Non-artemisinins	16.0	18.0	Substandard or falsified
168	Antimalarial	23	-1	Survey of the Quality of Selected Antimalarial Medicines Circulating in Madagascar, Senegal and Uganda	United States Pharmacopeia	2009.0	United States Pharmacopeia (USP)	16	Report	http://apps.who.int/medicinedocs/documents/s17069e/s17069e.pdf	140	AS+AQ	Artesunate+Amodiaquine Co-blistered	196.0	Senegal	14.68667	-17.45191	324.0	Kaolack, Touba, Saint Luis, Dakar, Kolda, Ziguinchor	13.8328	-16.3473	152	95.0	Combination of outlets	1	Convenience survey				31/03/2008	29/06/2008	18.0	ACT	5334.0	7.0	Substandard or falsified
170	Antimalarial	23	-1	Survey of the Quality of Selected Antimalarial Medicines Circulating in Madagascar, Senegal and Uganda	United States Pharmacopeia	2009.0	United States Pharmacopeia (USP)	16	Report	http://apps.who.int/medicinedocs/documents/s17069e/s17069e.pdf	23	AM-LUM	Artemether-Lumefantrine	196.0	Senegal	14.68667	-17.45191	324.0	Kaolack, Touba, Saint Luis, Dakar, Kolda, Ziguinchor	13.8328	-16.3473	153	95.0	Combination of outlets	1	Convenience survey				31/03/2008	29/06/2008	7.0	ACT	5336.0	3.0	Substandard or falsified
171	Antimalarial	23	-1	Survey of the Quality of Selected Antimalarial Medicines Circulating in Madagascar, Senegal and Uganda	United States Pharmacopeia	2009.0	United States Pharmacopeia (USP)	16	Report	http://apps.who.int/medicinedocs/documents/s17069e/s17069e.pdf	28	AS+MQ	Artesunate-Mefloquine	196.0	Senegal	14.68667	-17.45191	324.0	Kaolack, Touba, Saint Luis, Dakar, Kolda, Ziguinchor	13.8328	-16.3473	154	95.0	Combination of outlets	1	Convenience survey				31/03/2008	29/06/2008	3.0	ACT	5337.0	3.0	Substandard or falsified
174	Antimalarial	443	10.1111/j.1365-2710.2004.00568.x	The quality of essential antimicrobial and antimalarial drugs marketed in Rwanda and Tanzania: influence of tropical storage conditions on in vitro dissolution	Kayumba. P.C	2004.0	Journal of Clinical Pharmacy and Therapeutics	1	Original research article	http://www.ncbi.nlm.nih.gov/pubmed/15271100	22	SFD-PYRIM	Sulphadoxine-Pyrimethamine	184.0	Rwanda	-1.9501	30.058769	463.0	Kigali	-1.9501	30.0588	165	95.0	Combination of outlets	1	Convenience survey						2.0	Non-artemisinins	4901.0	1.0	Substandard or falsified	tablets
178	Antimalarial	30	10.1046/j.1365-3156.2002.00937.x	In vitro evaluation of the quality of essential drugs on the Tanzanian market	Risha, P.G.	2002.0	Tropical Medicine and International Health	1	Original research article	http://www.ncbi.nlm.nih.gov/pubmed/12167097	22	SFD-PYRIM	Sulphadoxine-Pyrimethamine	220.0	Tanzania	-6.82292	39.269661	409.0	Dar es Salaam	-6.82292	39.2697	167	89.0	Wholesalers/importer/distributors	13	Equivalence study						4.0	Non-artemisinins	6174.0	2.0	Substandard or falsified
180	Antimalarial	477	10.1111/j.1365-2710.2010.01198.x	The need for better data about counterfeit drugs in developing countries: a proposed standard research methodology tested in Chennai, India	Seear.M	2011.0	Journal of Clinical Pharmacy and Therapeutics	1	Original research article	https://www.ncbi.nlm.nih.gov/pubmed/21729113	4	AS	Artesunate	103.0	India	24.7338	81.33463	410.0	Chennai	13.0827	80.2707	169	95.0	Combination of outlets	1	Convenience survey						100.0	Artemisinin Derivatives - monotherapy	4041.0	80.0	Substandard or falsified	unknown
184	Antimalarial	32		The quality of antimalarials: A study in selected African countries	Maponga, C.	2003.0	The World Health Organization	16	Report	http://apps.who.int/medicinedocs/en/d/Js4901e/	6	CQ	Chloroquine	80.0	Gabon	0.39466	9.45433	370.0	Unknown	-0.8037	11.6094	170	95.0	Combination of outlets	1	Convenience survey						29.0	Non-artemisinins	2869.0	8.0	Substandard or falsified	tablets-bottles
185	Antimalarial	32		The quality of antimalarials: A study in selected African countries	Maponga, C.	2003.0	The World Health Organization	16	Report	http://apps.who.int/medicinedocs/en/d/Js4901e/	6	CQ	Chloroquine	80.0	Gabon	0.39466	9.45433	370.0	Unknown	-0.8037	11.6094	170	95.0	Combination of outlets	1	Convenience survey						29.0	Non-artemisinins	2870.0	2.0	Substandard or falsified	tablets-bottles
186	Antimalarial	32		The quality of antimalarials: A study in selected African countries	Maponga, C.	2003.0	The World Health Organization	16	Report	http://apps.who.int/medicinedocs/en/d/Js4901e/	6	CQ	Chloroquine	80.0	Gabon	0.39466	9.45433	370.0	Unknown	-0.8037	11.6094	170	95.0	Combination of outlets	1	Convenience survey						29.0	Non-artemisinins	2871.0	1.0	Substandard or falsified	tablets-bottles
187	Antimalarial	32		The quality of antimalarials: A study in selected African countries	Maponga, C.	2003.0	The World Health Organization	16	Report	http://apps.who.int/medicinedocs/en/d/Js4901e/	22	SFD-PYRIM	Sulphadoxine-Pyrimethamine	80.0	Gabon	0.39466	9.45433	370.0	Unknown	-0.8037	11.6094	171	95.0	Combination of outlets	1	Convenience survey						24.0	Non-artemisinins	1174.0	1.0	Substandard or falsified	tablets
189	Antimalarial	32		The quality of antimalarials: A study in selected African countries	Maponga, C.	2003.0	The World Health Organization	16	Report	http://apps.who.int/medicinedocs/en/d/Js4901e/	22	SFD-PYRIM	Sulphadoxine-Pyrimethamine	80.0	Gabon	0.39466	9.45433	370.0	Unknown	-0.8037	11.6094	171	95.0	Combination of outlets	1	Convenience survey						24.0	Non-artemisinins	2872.0	1.0	Substandard or falsified	tablets
192	Antimalarial	32		The quality of antimalarials: A study in selected African countries	Maponga, C.	2003.0	The World Health Organization	16	Report	http://apps.who.int/medicinedocs/en/d/Js4901e/	6	CQ	Chloroquine	84.0	Ghana	5.55856	-0.20092	634.0	Unknown	7.94653	-1.02319	172	95.0	Combination of outlets	1	Convenience survey						39.0	Non-artemisinins	1177.0	10.0	Substandard or falsified	unknown
193	Antimalarial	32		The quality of antimalarials: A study in selected African countries	Maponga, C.	2003.0	The World Health Organization	16	Report	http://apps.who.int/medicinedocs/en/d/Js4901e/	6	CQ	Chloroquine	84.0	Ghana	5.55856	-0.20092	634.0	Unknown	7.94653	-1.02319	172	95.0	Combination of outlets	1	Convenience survey						39.0	Non-artemisinins	2873.0	3.0	Substandard or falsified	unknown
194	Antimalarial	32		The quality of antimalarials: A study in selected African countries	Maponga, C.	2003.0	The World Health Organization	16	Report	http://apps.who.int/medicinedocs/en/d/Js4901e/	22	SFD-PYRIM	Sulphadoxine-Pyrimethamine	84.0	Ghana	5.55856	-0.20092	634.0	Unknown	7.94653	-1.02319	173	95.0	Combination of outlets	1	Convenience survey						16.0	Non-artemisinins	1178.0	3.0	Substandard or falsified	tablets
196	Antimalarial	32		The quality of antimalarials: A study in selected African countries	Maponga, C.	2003.0	The World Health Organization	16	Report	http://apps.who.int/medicinedocs/en/d/Js4901e/	22	SFD-PYRIM	Sulphadoxine-Pyrimethamine	84.0	Ghana	5.55856	-0.20092	634.0	Unknown	7.94653	-1.02319	173	95.0	Combination of outlets	1	Convenience survey						16.0	Non-artemisinins	2875.0	2.0	Substandard or falsified	tablets
198	Antimalarial	32		The quality of antimalarials: A study in selected African countries	Maponga, C.	2003.0	The World Health Organization	16	Report	http://apps.who.int/medicinedocs/en/d/Js4901e/	22	SFD-PYRIM	Sulphadoxine-Pyrimethamine	84.0	Ghana	5.55856	-0.20092	634.0	Unknown	7.94653	-1.02319	173	95.0	Combination of outlets	1	Convenience survey						16.0	Non-artemisinins	2877.0	2.0	Substandard or falsified	tablets
200	Antimalarial	32		The quality of antimalarials: A study in selected African countries	Maponga, C.	2003.0	The World Health Organization	16	Report	http://apps.who.int/medicinedocs/en/d/Js4901e/	6	CQ	Chloroquine	137.0	Mali	12.65295	-7.98648	371.0	Unknown	15.7975	-3.20012	174	95.0	Combination of outlets	1	Convenience survey						26.0	Non-artemisinins	2992.0	14.0	Substandard or falsified	unknown
201	Antimalarial	32		The quality of antimalarials: A study in selected African countries	Maponga, C.	2003.0	The World Health Organization	16	Report	http://apps.who.int/medicinedocs/en/d/Js4901e/	6	CQ	Chloroquine	137.0	Mali	12.65295	-7.98648	371.0	Unknown	15.7975	-3.20012	174	95.0	Combination of outlets	1	Convenience survey						26.0	Non-artemisinins	2993.0	1.0	Substandard or falsified	unknown
203	Antimalarial	32		The quality of antimalarials: A study in selected African countries	Maponga, C.	2003.0	The World Health Organization	16	Report	http://apps.who.int/medicinedocs/en/d/Js4901e/	22	SFD-PYRIM	Sulphadoxine-Pyrimethamine	137.0	Mali	12.65295	-7.98648	371.0	Unknown	15.7975	-3.20012	175	95.0	Combination of outlets	1	Convenience survey						14.0	Non-artemisinins	1184.0	9.0	Substandard or falsified	tablets
205	Antimalarial	32		The quality of antimalarials: A study in selected African countries	Maponga, C.	2003.0	The World Health Organization	16	Report	http://apps.who.int/medicinedocs/en/d/Js4901e/	6	CQ	Chloroquine	116.0	Kenya	-1.277298	36.806261	143.0	Unknown	1.27541	37.5678	176	95.0	Combination of outlets	1	Convenience survey						20.0	Non-artemisinins	1180.0	3.0	Substandard or falsified	tablets-bottles
207	Antimalarial	32		The quality of antimalarials: A study in selected African countries	Maponga, C.	2003.0	The World Health Organization	16	Report	http://apps.who.int/medicinedocs/en/d/Js4901e/	6	CQ	Chloroquine	116.0	Kenya	-1.277298	36.806261	143.0	Unknown	1.27541	37.5678	176	95.0	Combination of outlets	1	Convenience survey						20.0	Non-artemisinins	3069.0	6.0	Substandard or falsified	tablets-bottles
208	Antimalarial	32		The quality of antimalarials: A study in selected African countries	Maponga, C.	2003.0	The World Health Organization	16	Report	http://apps.who.int/medicinedocs/en/d/Js4901e/	22	SFD-PYRIM	Sulphadoxine-Pyrimethamine	116.0	Kenya	-1.277298	36.806261	143.0	Unknown	1.27541	37.5678	177	95.0	Combination of outlets	1	Convenience survey						24.0	Non-artemisinins	1182.0	13.0	Substandard or falsified	tablets
212	Antimalarial	32		The quality of antimalarials: A study in selected African countries	Maponga, C.	2003.0	The World Health Organization	16	Report	http://apps.who.int/medicinedocs/en/d/Js4901e/	6	CQ	Chloroquine	152.0	Mozambique	-25.9681	32.58065	373.0	Unknown	-18.7919	34.838	178	95.0	Combination of outlets	1	Convenience survey						27.0	Non-artemisinins	3084.0	3.0	Substandard or falsified	unknown
213	Antimalarial	32		The quality of antimalarials: A study in selected African countries	Maponga, C.	2003.0	The World Health Organization	16	Report	http://apps.who.int/medicinedocs/en/d/Js4901e/	6	CQ	Chloroquine	152.0	Mozambique	-25.9681	32.58065	373.0	Unknown	-18.7919	34.838	178	95.0	Combination of outlets	1	Convenience survey						27.0	Non-artemisinins	3085.0	4.0	Substandard or falsified	unknown
214	Antimalarial	32		The quality of antimalarials: A study in selected African countries	Maponga, C.	2003.0	The World Health Organization	16	Report	http://apps.who.int/medicinedocs/en/d/Js4901e/	6	CQ	Chloroquine	152.0	Mozambique	-25.9681	32.58065	373.0	Unknown	-18.7919	34.838	178	95.0	Combination of outlets	1	Convenience survey						27.0	Non-artemisinins	3086.0	1.0	Substandard or falsified	unknown
215	Antimalarial	32		The quality of antimalarials: A study in selected African countries	Maponga, C.	2003.0	The World Health Organization	16	Report	http://apps.who.int/medicinedocs/en/d/Js4901e/	22	SFD-PYRIM	Sulphadoxine-Pyrimethamine	152.0	Mozambique	-25.9681	32.58065	373.0	Unknown	-18.7919	34.838	179	95.0	Combination of outlets	1	Convenience survey						36.0	Non-artemisinins	1188.0	23.0	Substandard or falsified	tablets
217	Antimalarial	32		The quality of antimalarials: A study in selected African countries	Maponga, C.	2003.0	The World Health Organization	16	Report	http://apps.who.int/medicinedocs/en/d/Js4901e/	22	SFD-PYRIM	Sulphadoxine-Pyrimethamine	152.0	Mozambique	-25.9681	32.58065	373.0	Unknown	-18.7919	34.838	179	95.0	Combination of outlets	1	Convenience survey						36.0	Non-artemisinins	3088.0	2.0	Substandard or falsified	tablets
218	Antimalarial	32		The quality of antimalarials: A study in selected African countries	Maponga, C.	2003.0	The World Health Organization	16	Report	http://apps.who.int/medicinedocs/en/d/Js4901e/	6	CQ	Chloroquine	211.0	Sudan	15.59092	32.518829	124.0	Unknown	16.7563	29.8258	180	95.0	Combination of outlets	1	Convenience survey						36.0	Non-artemisinins	1190.0	2.0	Substandard or falsified	unknown
219	Antimalarial	32		The quality of antimalarials: A study in selected African countries	Maponga, C.	2003.0	The World Health Organization	16	Report	http://apps.who.int/medicinedocs/en/d/Js4901e/	6	CQ	Chloroquine	211.0	Sudan	15.59092	32.518829	124.0	Unknown	16.7563	29.8258	180	95.0	Combination of outlets	1	Convenience survey						36.0	Non-artemisinins	1191.0	4.0	Substandard or falsified	unknown
222	Antimalarial	32		The quality of antimalarials: A study in selected African countries	Maponga, C.	2003.0	The World Health Organization	16	Report	http://apps.who.int/medicinedocs/en/d/Js4901e/	6	CQ	Chloroquine	211.0	Sudan	15.59092	32.518829	124.0	Unknown	16.7563	29.8258	180	95.0	Combination of outlets	1	Convenience survey						36.0	Non-artemisinins	3096.0	2.0	Substandard or falsified	unknown
223	Antimalarial	32		The quality of antimalarials: A study in selected African countries	Maponga, C.	2003.0	The World Health Organization	16	Report	http://apps.who.int/medicinedocs/en/d/Js4901e/	22	SFD-PYRIM	Sulphadoxine-Pyrimethamine	211.0	Sudan	15.59092	32.518829	124.0	Unknown	16.7563	29.8258	181	95.0	Combination of outlets	1	Convenience survey						40.0	Non-artemisinins	1214.0	12.0	Substandard or falsified	tablets
228	Antimalarial	32		The quality of antimalarials: A study in selected African countries	Maponga, C.	2003.0	The World Health Organization	16	Report	http://apps.who.int/medicinedocs/en/d/Js4901e/	6	CQ	Chloroquine	249.0	Zimbabwe	-17.823351	31.05023	581.0	Unknown	-19.0154	29.1549	182	95.0	Combination of outlets	1	Convenience survey						30.0	Non-artemisinins	3098.0	11.0	Substandard or falsified	tablets-bottles
229	Antimalarial	32		The quality of antimalarials: A study in selected African countries	Maponga, C.	2003.0	The World Health Organization	16	Report	http://apps.who.int/medicinedocs/en/d/Js4901e/	6	CQ	Chloroquine	249.0	Zimbabwe	-17.823351	31.05023	581.0	Unknown	-19.0154	29.1549	182	95.0	Combination of outlets	1	Convenience survey						30.0	Non-artemisinins	3099.0	1.0	Substandard or falsified	tablets-bottles
231	Antimalarial	32		The quality of antimalarials: A study in selected African countries	Maponga, C.	2003.0	The World Health Organization	16	Report	http://apps.who.int/medicinedocs/en/d/Js4901e/	22	SFD-PYRIM	Sulphadoxine-Pyrimethamine	249.0	Zimbabwe	-17.823351	31.05023	581.0	Unknown	-19.0154	29.1549	183	95.0	Combination of outlets	1	Convenience survey						22.0	Non-artemisinins	3105.0	1.0	Substandard or falsified	tablets
232	Antimalarial	32		The quality of antimalarials: A study in selected African countries	Maponga, C.	2003.0	The World Health Organization	16	Report	http://apps.who.int/medicinedocs/en/d/Js4901e/	22	SFD-PYRIM	Sulphadoxine-Pyrimethamine	249.0	Zimbabwe	-17.823351	31.05023	581.0	Unknown	-19.0154	29.1549	183	95.0	Combination of outlets	1	Convenience survey						22.0	Non-artemisinins	3106.0	17.0	Substandard or falsified	tablets
235	Antimalarial	35	10.1186/1475-2875-10-352	Poor quality vital antimalarials in Africa – an urgent neglected public health priority	Newton, P.N.	2011.0	Malaria Journal	1	Original research article	http://www.malariajournal.com/content/10/1/352/abstract	4	AS	Artesunate	39.0	Cameroon	3.8718	11.51223	415.0	Bamenda	5.95856	10.1566	210	97.0	Unknown	2	Case reports				01/01/2007	31/12/2007	6.0	Artemisinin Derivatives - monotherapy	17.0	6.0	Falsified	tablets
236	Antimalarial	35	10.1186/1475-2875-10-352	Poor quality vital antimalarials in Africa – an urgent neglected public health priority	Newton, P.N.	2011.0	Malaria Journal	1	Original research article	http://www.malariajournal.com/content/10/1/352/abstract	4	AS	Artesunate	52.0	Democratic Republic of the Congo	-4.31642	15.29834	577.0	Unknown	-2.18575	23.4796	211	97.0	Unknown	2	Case reports				01/01/2007	31/12/2008	7.0	Artemisinin Derivatives - monotherapy	18.0	1.0	Substandard	tablets
237	Antimalarial	35	10.1186/1475-2875-10-352	Poor quality vital antimalarials in Africa – an urgent neglected public health priority	Newton, P.N.	2011.0	Malaria Journal	1	Original research article	http://www.malariajournal.com/content/10/1/352/abstract	4	AS	Artesunate	52.0	Democratic Republic of the Congo	-4.31642	15.29834	577.0	Unknown	-2.18575	23.4796	211	97.0	Unknown	2	Case reports				01/01/2007	31/12/2008	7.0	Artemisinin Derivatives - monotherapy	1228.0	1.0	Falsified	tablets
239	Antimalarial	35	10.1186/1475-2875-10-352	Poor quality vital antimalarials in Africa – an urgent neglected public health priority	Newton, P.N.	2011.0	Malaria Journal	1	Original research article	http://www.malariajournal.com/content/10/1/352/abstract	4	AS	Artesunate	84.0	Ghana	5.55856	-0.20092	634.0	Unknown	7.94653	-1.02319	213	97.0	Unknown	1	Convenience survey				01/01/2008	31/12/2008	13.0	Artemisinin Derivatives - monotherapy	1231.0	1.0	Substandard or falsified	tablets
240	Antimalarial	35	10.1186/1475-2875-10-352	Poor quality vital antimalarials in Africa – an urgent neglected public health priority	Newton, P.N.	2011.0	Malaria Journal	1	Original research article	http://www.malariajournal.com/content/10/1/352/abstract	4	AS	Artesunate	84.0	Ghana	5.55856	-0.20092	634.0	Unknown	7.94653	-1.02319	213	97.0	Unknown	1	Convenience survey				01/01/2008	31/12/2008	13.0	Artemisinin Derivatives - monotherapy	1232.0	2.0	Substandard or falsified	tablets
242	Antimalarial	35	10.1186/1475-2875-10-352	Poor quality vital antimalarials in Africa – an urgent neglected public health priority	Newton, P.N.	2011.0	Malaria Journal	1	Original research article	http://www.malariajournal.com/content/10/1/352/abstract	8	DHA	Dihydroartemisinin	116.0	Kenya	-1.277298	36.806261	143.0	Unknown	1.27541	37.5678	214	97.0	Unknown	1	Convenience survey				01/01/2007	31/12/2007	2.0	Artemisinin Derivatives - monotherapy	1234.0	1.0	Falsified	unknown
244	Antimalarial	35	10.1186/1475-2875-10-352	Poor quality vital antimalarials in Africa – an urgent neglected public health priority	Newton, P.N.	2011.0	Malaria Journal	1	Original research article	http://www.malariajournal.com/content/10/1/352/abstract	8	DHA	Dihydroartemisinin	84.0	Ghana	5.55856	-0.20092	634.0	Unknown	7.94653	-1.02319	215	97.0	Unknown	1	Convenience survey						3.0	Artemisinin Derivatives - monotherapy	1236.0	3.0	Substandard or falsified	unknown
245	Antimalarial	35	10.1186/1475-2875-10-352	Poor quality vital antimalarials in Africa – an urgent neglected public health priority	Newton, P.N.	2011.0	Malaria Journal	1	Original research article	http://www.malariajournal.com/content/10/1/352/abstract	8	DHA	Dihydroartemisinin	162.0	Nigeria	9.06667	7.48333	242.0	Unknown	9.76055	7.90841	216	97.0	Unknown	2	Case reports						1.0	Artemisinin Derivatives - monotherapy	20.0	1.0	Falsified	unknown
246	Antimalarial	35	10.1186/1475-2875-10-352	Poor quality vital antimalarials in Africa – an urgent neglected public health priority	Newton, P.N.	2011.0	Malaria Journal	1	Original research article	http://www.malariajournal.com/content/10/1/352/abstract	11	HL	Halofantrine	199.0	Sierra Leone	8.48591	-13.23806	376.0	Unknown	8.4606	-11.7799	217	97.0	Unknown	2	Case reports				01/01/2002	31/12/2007	2.0	Non-artemisinins	21.0	2.0	Falsified	tablets
247	Antimalarial	35	10.1186/1475-2875-10-352	Poor quality vital antimalarials in Africa – an urgent neglected public health priority	Newton, P.N.	2011.0	Malaria Journal	1	Original research article	http://www.malariajournal.com/content/10/1/352/abstract	11	HL	Halofantrine	162.0	Nigeria	9.06667	7.48333	242.0	Unknown	9.76055	7.90841	218	97.0	Unknown	2	Case reports				01/01/2002	31/12/2007	10.0	Non-artemisinins	22.0	2.0	Falsified
248	Antimalarial	35	10.1186/1475-2875-10-352	Poor quality vital antimalarials in Africa – an urgent neglected public health priority	Newton, P.N.	2011.0	Malaria Journal	1	Original research article	http://www.malariajournal.com/content/10/1/352/abstract	11	HL	Halofantrine	162.0	Nigeria	9.06667	7.48333	242.0	Unknown	9.76055	7.90841	218	97.0	Unknown	2	Case reports				01/01/2002	31/12/2007	10.0	Non-artemisinins	23.0	4.0	Falsified
249	Antimalarial	35	10.1186/1475-2875-10-352	Poor quality vital antimalarials in Africa – an urgent neglected public health priority	Newton, P.N.	2011.0	Malaria Journal	1	Original research article	http://www.malariajournal.com/content/10/1/352/abstract	11	HL	Halofantrine	162.0	Nigeria	9.06667	7.48333	242.0	Unknown	9.76055	7.90841	218	97.0	Unknown	2	Case reports				01/01/2002	31/12/2007	10.0	Non-artemisinins	2128.0	1.0	Falsified
250	Antimalarial	35	10.1186/1475-2875-10-352	Poor quality vital antimalarials in Africa – an urgent neglected public health priority	Newton, P.N.	2011.0	Malaria Journal	1	Original research article	http://www.malariajournal.com/content/10/1/352/abstract	11	HL	Halofantrine	162.0	Nigeria	9.06667	7.48333	242.0	Unknown	9.76055	7.90841	218	97.0	Unknown	2	Case reports				01/01/2002	31/12/2007	10.0	Non-artemisinins	2129.0	1.0	Falsified
252	Antimalarial	35	10.1186/1475-2875-10-352	Poor quality vital antimalarials in Africa – an urgent neglected public health priority	Newton, P.N.	2011.0	Malaria Journal	1	Original research article	http://www.malariajournal.com/content/10/1/352/abstract	11	HL	Halofantrine	162.0	Nigeria	9.06667	7.48333	242.0	Unknown	9.76055	7.90841	218	97.0	Unknown	2	Case reports				01/01/2002	31/12/2007	10.0	Non-artemisinins	2131.0	1.0	Falsified
253	Antimalarial	35	10.1186/1475-2875-10-352	Poor quality vital antimalarials in Africa – an urgent neglected public health priority	Newton, P.N.	2011.0	Malaria Journal	1	Original research article	http://www.malariajournal.com/content/10/1/352/abstract	11	HL	Halofantrine	38.0	Cambodia	11.56474	104.913208	265.0	Unknown	12.7552	105.003	219	97.0	Unknown	2	Case reports				01/01/2002	31/12/2007	1.0	Non-artemisinins	24.0	1.0	Falsified
256	Antimalarial	35	10.1186/1475-2875-10-352	Poor quality vital antimalarials in Africa – an urgent neglected public health priority	Newton, P.N.	2011.0	Malaria Journal	1	Original research article	http://www.malariajournal.com/content/10/1/352/abstract	11	HL	Halofantrine	126.0	Liberia	6.30077	-10.79716	381.0	Unknown	6.4281	-9.4295	222	97.0	Unknown	2	Case reports				01/01/2002	31/12/2007	1.0	Non-artemisinins	25.0	1.0	Falsified
257	Antimalarial	35	10.1186/1475-2875-10-352	Poor quality vital antimalarials in Africa – an urgent neglected public health priority	Newton, P.N.	2011.0	Malaria Journal	1	Original research article	http://www.malariajournal.com/content/10/1/352/abstract	11	HL	Halofantrine	46.0	China	39.90601	116.387909	163.0	Unknown	34.1314	103.037	223	97.0	Unknown	2	Case reports				01/01/2002	31/12/2007	1.0	Non-artemisinins	26.0	1.0	Falsified
258	Antimalarial	35	10.1186/1475-2875-10-352	Poor quality vital antimalarials in Africa – an urgent neglected public health priority	Newton, P.N.	2011.0	Malaria Journal	1	Original research article	http://www.malariajournal.com/content/10/1/352/abstract	11	HL	Halofantrine	52.0	Democratic Republic of the Congo	-4.31642	15.29834	416.0	Kivu	-4.03479	21.7563	224	97.0	Unknown	1	Convenience survey				01/01/2006	31/12/2006	1.0	Non-artemisinins	27.0	1.0	Falsified
259	Antimalarial	35	10.1186/1475-2875-10-352	Poor quality vital antimalarials in Africa – an urgent neglected public health priority	Newton, P.N.	2011.0	Malaria Journal	1	Original research article	http://www.malariajournal.com/content/10/1/352/abstract	34	DHA-PPQ	Dihydroartemisinin-Piperaquine	46.0	China	39.90601	116.387909	163.0	Unknown	34.1314	103.037	225	97.0	Unknown	2	Case reports				01/01/2007	31/12/2007	8.0	ACT	28.0	4.0	Falsified
261	Antimalarial	35	10.1186/1475-2875-10-352	Poor quality vital antimalarials in Africa – an urgent neglected public health priority	Newton, P.N.	2011.0	Malaria Journal	1	Original research article	http://www.malariajournal.com/content/10/1/352/abstract	23	AM-LUM	Artemether-Lumefantrine	84.0	Ghana	5.55856	-0.20092	634.0	Unknown	7.94653	-1.02319	226	89.0	Wholesalers/importer/distributors	1	Convenience survey				01/01/2009	31/12/2009	2.0	ACT	29.0	2.0	Falsified
262	Antimalarial	35	10.1186/1475-2875-10-352	Poor quality vital antimalarials in Africa – an urgent neglected public health priority	Newton, P.N.	2011.0	Malaria Journal	1	Original research article	http://www.malariajournal.com/content/10/1/352/abstract	23	AM-LUM	Artemether-Lumefantrine	39.0	Cameroon	3.8718	11.51223	671.0	Unknown	5.44285	12.4951	227	97.0	Unknown	2	Case reports				01/01/2010	31/12/2010	1.0	ACT	30.0	1.0	Falsified
263	Antimalarial	35	10.1186/1475-2875-10-352	Poor quality vital antimalarials in Africa – an urgent neglected public health priority	Newton, P.N.	2011.0	Malaria Journal	1	Original research article	http://www.malariajournal.com/content/10/1/352/abstract	140	AS+AQ	Artesunate+Amodiaquine Co-blistered	84.0	Ghana	5.55856	-0.20092	634.0	Unknown	7.94653	-1.02319	228	97.0	Unknown	1	Convenience survey						1.0	ACT	31.0	1.0	Substandard or falsified
267	Antimalarial	37		Antimalarial Drug Quality in Senegal	Smine, A.	2002.0	United States Pharmacopeia (USP)	16	Report	http://pdf.usaid.gov/pdf_docs/PNACW987.pdf	6	CQ	Chloroquine	196.0	Senegal	14.68667	-17.45191	375.0	Unknown	14.4974	-14.4524	232	95.0	Combination of outlets	1	Convenience survey					31/12/2002	40.0	Non-artemisinins	33.0	14.0	Substandard or falsified
269	Antimalarial	37		Antimalarial Drug Quality in Senegal	Smine, A.	2002.0	United States Pharmacopeia (USP)	16	Report	http://pdf.usaid.gov/pdf_docs/PNACW987.pdf	22	SFD-PYRIM	Sulphadoxine-Pyrimethamine	196.0	Senegal	14.68667	-17.45191	375.0	Unknown	14.4974	-14.4524	233	95.0	Combination of outlets	1	Convenience survey					31/12/2002	27.0	Non-artemisinins	34.0	15.0	Substandard or falsified
281	Antimalarial	439	10.4314/ecajps.v5i2.9684	Drug Quality Control in Kenya: Observation in Drug Analysis and Research Unit during the Period 1996-2000	Thoithi, G.N.	2002.0	East and Central African Journal of Pharmaceutical Sciences	1	Original research article	http://www.ajol.info/index.php/ecajps/article/view/9684	22	SFD-PYRIM	Sulphadoxine-Pyrimethamine	116.0	Kenya	-1.277298	36.806261	143.0	Unknown	1.27541	37.5678	248	95.0	Combination of outlets	12	Control quality - routine				01/01/1996	31/12/2000	42.0	Non-artemisinins	2401.0	17.0	Substandard or falsified
283	Antimalarial	439	10.4314/ecajps.v5i2.9684	Drug Quality Control in Kenya: Observation in Drug Analysis and Research Unit during the Period 1996-2000	Thoithi, G.N.	2002.0	East and Central African Journal of Pharmaceutical Sciences	1	Original research article	http://www.ajol.info/index.php/ecajps/article/view/9684	6	CQ	Chloroquine	116.0	Kenya	-1.277298	36.806261	143.0	Unknown	1.27541	37.5678	249	95.0	Combination of outlets	12	Control quality - routine				01/01/1996	31/12/2000	30.0	Non-artemisinins	2403.0	4.0	Substandard or falsified
286	Antimalarial	439	10.4314/ecajps.v5i2.9684	Drug Quality Control in Kenya: Observation in Drug Analysis and Research Unit during the Period 1996-2000	Thoithi, G.N.	2002.0	East and Central African Journal of Pharmaceutical Sciences	1	Original research article	http://www.ajol.info/index.php/ecajps/article/view/9684	27	SMP+PYRIM	Sulfamethoxypyrazine-Pyrimethamine	116.0	Kenya	-1.277298	36.806261	143.0	Unknown	1.27541	37.5678	251	95.0	Combination of outlets	12	Control quality - routine				01/01/1996	31/12/2000	3.0	Non-artemisinins	2406.0	1.0	Substandard or falsified
288	Antimalarial	439	10.4314/ecajps.v5i2.9684	Drug Quality Control in Kenya: Observation in Drug Analysis and Research Unit during the Period 1996-2000	Thoithi, G.N.	2002.0	East and Central African Journal of Pharmaceutical Sciences	1	Original research article	http://www.ajol.info/index.php/ecajps/article/view/9684	19	QN	Quinine	116.0	Kenya	-1.277298	36.806261	143.0	Unknown	1.27541	37.5678	252	95.0	Combination of outlets	12	Control quality - routine				01/01/1996	31/12/2000	6.0	Non-artemisinins	2408.0	1.0	Substandard or falsified
290	Antimalarial	659	-1	La detection des medicaments contrefaits par investigation de leur authenticite. Etude pilote sur le marche pharmaceutique illicite de Cote d’Ivoire.	Legris, C	2005.0	Universite Henri Poincare – Nancy I	14	Thesis	http://www.remed.org/candice1.pdf	22	SFD-PYRIM	Sulphadoxine-Pyrimethamine	55.0	Côte d'Ivoire	6.81841	-5.28262	418.0	Abidjan, San Pedro, Gagnoa and Yamoussoukro	6.13333	-5.93333	254	84.0	Unregistered/unlicensed outlets/facilities	3	Random survey				02/07/2004	11/07/2004	7.0	Non-artemisinins	49.0	4.0	Falsified
291	Antimalarial	659	-1	La detection des medicaments contrefaits par investigation de leur authenticite. Etude pilote sur le marche pharmaceutique illicite de Cote d’Ivoire.	Legris, C	2005.0	Universite Henri Poincare – Nancy I	14	Thesis	http://www.remed.org/candice1.pdf	22	SFD-PYRIM	Sulphadoxine-Pyrimethamine	55.0	Côte d'Ivoire	6.81841	-5.28262	418.0	Abidjan, San Pedro, Gagnoa and Yamoussoukro	6.13333	-5.93333	254	84.0	Unregistered/unlicensed outlets/facilities	3	Random survey				02/07/2004	11/07/2004	7.0	Non-artemisinins	2137.0	1.0	Falsified
293	Antimalarial	659	-1	La detection des medicaments contrefaits par investigation de leur authenticite. Etude pilote sur le marche pharmaceutique illicite de Cote d’Ivoire.	Legris, C	2005.0	Universite Henri Poincare – Nancy I	14	Thesis	http://www.remed.org/candice1.pdf	6	CQ	Chloroquine	55.0	Côte d'Ivoire	6.81841	-5.28262	418.0	Abidjan, San Pedro, Gagnoa and Yamoussoukro	6.13333	-5.93333	255	84.0	Unregistered/unlicensed outlets/facilities	3	Random survey				02/07/2004	11/07/2004	48.0	Non-artemisinins	48.0	1.0	Falsified
294	Antimalarial	659	-1	La detection des medicaments contrefaits par investigation de leur authenticite. Etude pilote sur le marche pharmaceutique illicite de Cote d’Ivoire.	Legris, C	2005.0	Universite Henri Poincare – Nancy I	14	Thesis	http://www.remed.org/candice1.pdf	6	CQ	Chloroquine	55.0	Côte d'Ivoire	6.81841	-5.28262	418.0	Abidjan, San Pedro, Gagnoa and Yamoussoukro	6.13333	-5.93333	255	84.0	Unregistered/unlicensed outlets/facilities	3	Random survey				02/07/2004	11/07/2004	48.0	Non-artemisinins	2139.0	35.0	Substandard
296	Antimalarial	659	-1	La detection des medicaments contrefaits par investigation de leur authenticite. Etude pilote sur le marche pharmaceutique illicite de Cote d’Ivoire.	Legris, C	2005.0	Universite Henri Poincare – Nancy I	14	Thesis	http://www.remed.org/candice1.pdf	6	CQ	Chloroquine	55.0	Côte d'Ivoire	6.81841	-5.28262	418.0	Abidjan, San Pedro, Gagnoa and Yamoussoukro	6.13333	-5.93333	255	84.0	Unregistered/unlicensed outlets/facilities	3	Random survey				02/07/2004	11/07/2004	48.0	Non-artemisinins	3002.0	3.0	Falsified
298	Antimalarial	610	10.1016/j.healthpol.2007.12.010	The use of Minilabs® to improve the testing capacity of regulatory authorities in resource limited settings: Tanzanian experience	Risha.P.G	2008.0	Health Policy	1	Original research article	http://www.healthpolicyjrnl.com/article/S0168-8510(08)00006-7/abstract	22	SFD-PYRIM	Sulphadoxine-Pyrimethamine	220.0	Tanzania	-6.82292	39.269661	368.0	Unknown	-6.369	34.8888	256	95.0	Combination of outlets	1	Convenience survey						258.0	Non-artemisinins	3126.0	39.0	Substandard or falsified	unknown
300	Antimalarial	610	10.1016/j.healthpol.2007.12.010	The use of Minilabs® to improve the testing capacity of regulatory authorities in resource limited settings: Tanzanian experience	Risha.P.G	2008.0	Health Policy	1	Original research article	http://www.healthpolicyjrnl.com/article/S0168-8510(08)00006-7/abstract	19	QN	Quinine	220.0	Tanzania	-6.82292	39.269661	368.0	Unknown	-6.369	34.8888	257	95.0	Combination of outlets	1	Convenience survey						81.0	Non-artemisinins	3129.0	2.0	Substandard or falsified	unknown
302	Antimalarial	46	-1	Bioavailability of sulphate and dihydrochloride salts of quinine	Sowunmi, A.	1994.0	African Journal of Medicine and Medical Sciences	1	Original research article	http://www.ncbi.nlm.nih.gov/pubmed/7604754	19	QN	Quinine	162.0	Nigeria	9.06667	7.48333	242.0	Unknown	9.76055	7.90841	259	97.0	Unknown	7	Bioavailability studies						3.0	Non-artemisinins	50.0	1.0	Substandard or falsified	tablets-capsules
304	Antimalarial	47	-1	Comparative analysis of eight brands of sulfadoxine-pyrimethamine tablets	Odeniyi, M. A.	2003.0	Tropical Journal of Pharmaceutical Research	1	Original research article	http://www.ajol.info/index.php/tjpr/article/view/14581	22	SFD-PYRIM	Sulphadoxine-Pyrimethamine	162.0	Nigeria	9.06667	7.48333	420.0	Ibadan	7.37884	3.89527	260	89.0	Wholesalers/importer/distributors	13	Equivalence study						8.0	Non-artemisinins	2620.0	1.0	Substandard or falsified	unknown
305	Antimalarial	47	-1	Comparative analysis of eight brands of sulfadoxine-pyrimethamine tablets	Odeniyi, M. A.	2003.0	Tropical Journal of Pharmaceutical Research	1	Original research article	http://www.ajol.info/index.php/tjpr/article/view/14581	22	SFD-PYRIM	Sulphadoxine-Pyrimethamine	162.0	Nigeria	9.06667	7.48333	420.0	Ibadan	7.37884	3.89527	260	89.0	Wholesalers/importer/distributors	13	Equivalence study						8.0	Non-artemisinins	2621.0	3.0	Substandard or falsified	unknown
307	Antimalarial	47	-1	Comparative analysis of eight brands of sulfadoxine-pyrimethamine tablets	Odeniyi, M. A.	2003.0	Tropical Journal of Pharmaceutical Research	1	Original research article	http://www.ajol.info/index.php/tjpr/article/view/14581	22	SFD-PYRIM	Sulphadoxine-Pyrimethamine	162.0	Nigeria	9.06667	7.48333	420.0	Ibadan	7.37884	3.89527	260	89.0	Wholesalers/importer/distributors	13	Equivalence study						8.0	Non-artemisinins	3714.0	1.0	Substandard or falsified	unknown
314	Antimalarial	50	http://dx.doi.org/10.4314/tjpr.v7i4.11	Quality of Artesunate Tablets Sold in Pharmacies in Kumasi, Ghana	Ofori. K	2008.0	Tropical Journal of Pharmaceutical Research	1	Original research article	https://www.tjpr.org/home/abstract.php?id=994&aTitle=Quality%20of%20Artesunate%20Tablets%20Sold%20in%20Pharmacies%20in%20Kumasi,%20Ghana	4	AS	Artesunate	84.0	Ghana	5.55856	-0.20092	558.0	Kumasi	6.6666	-1.61627	267	95.0	Combination of outlets	1	Convenience survey				01/02/2006	01/03/2006	17.0	Artemisinin Derivatives - monotherapy	3770.0	2.0	Substandard or falsified	unknown
315	Antimalarial	50	http://dx.doi.org/10.4314/tjpr.v7i4.11	Quality of Artesunate Tablets Sold in Pharmacies in Kumasi, Ghana	Ofori. K	2008.0	Tropical Journal of Pharmaceutical Research	1	Original research article	https://www.tjpr.org/home/abstract.php?id=994&aTitle=Quality%20of%20Artesunate%20Tablets%20Sold%20in%20Pharmacies%20in%20Kumasi,%20Ghana	4	AS	Artesunate	84.0	Ghana	5.55856	-0.20092	558.0	Kumasi	6.6666	-1.61627	267	95.0	Combination of outlets	1	Convenience survey				01/02/2006	01/03/2006	17.0	Artemisinin Derivatives - monotherapy	3771.0	12.0	Substandard or falsified	unknown
316	Antimalarial	450	-1	The Quality of Drugs Manufactured in Tanzania	Antony, P.G.R.	1999.0	East and Central African Journal of Pharmaceutical Sciences	1	Original research article	-1	6	CQ	Chloroquine	220.0	Tanzania	-6.82292	39.269661	409.0	Dar es Salaam	-6.82292	39.2697	270	95.0	Combination of outlets	13	Equivalence study						3.0	Non-artemisinins	3170.0	1.0	Substandard or falsified	unknown
318	Antimalarial	52	10.4314/tjpr.v8i6.3	Pharmaceutical Equivalence of Some Commercial Samples of Artesunate and Amodiaquine Tablets Sold in South-western Nigeria	Odunfa, O. O.	2009.0	Tropical Journal of Pharmaceutical Research	1	Original research article	http://www.bioline.org.br/pdf?pr09063	1	AQ	Amodiaquine	162.0	Nigeria	9.06667	7.48333	421.0	Oyo and Ogun States in southwestern Nigeria	7.83715	3.93465	272	80.0	Private pharmacy	3	Random survey						5.0	Non-artemisinins	2134.0	1.0	Substandard or falsified	tablets
320	Antimalarial	52	10.4314/tjpr.v8i6.3	Pharmaceutical Equivalence of Some Commercial Samples of Artesunate and Amodiaquine Tablets Sold in South-western Nigeria	Odunfa, O. O.	2009.0	Tropical Journal of Pharmaceutical Research	1	Original research article	http://www.bioline.org.br/pdf?pr09063	1	AQ	Amodiaquine	162.0	Nigeria	9.06667	7.48333	421.0	Oyo and Ogun States in southwestern Nigeria	7.83715	3.93465	272	80.0	Private pharmacy	3	Random survey						5.0	Non-artemisinins	3716.0	1.0	Substandard or falsified	tablets
363	Antimalarial	61	10.1016/s0140-6736(95)91834-5	Quality of chloroquine preparations marketed in Dar es Salaam, Tanzania	Abdi, Y.A.	1995.0	The Lancet	12	Short Communication	http://www.ncbi.nlm.nih.gov/entrez/query.fcgi?cmd=Retrieve&db=PubMed&dopt=Citation&list_uids=7475622	6	CQ	Chloroquine	220.0	Tanzania	-6.82292	39.269661	409.0	Dar es Salaam	-6.82292	39.2697	319	97.0	Unknown	1	Convenience survey						9.0	Non-artemisinins	8236.0	1.0	Substandard or falsified
366	Antimalarial	62	10.1111/j.1365-3156.2006.01769.x	Quality control of active ingredients in artemisinin-derivative antimalarials within Kenya and DR Congo	Atemnkeng, M.A.	2007.0	Tropical Medicine and International Health	1	Original research article	http://www.ncbi.nlm.nih.gov/entrez/query.fcgi?cmd=Retrieve&db=PubMed&dopt=Citation&list_uids=17207150	2	AM	Artemether	116.0	Kenya	-1.277298	36.806261	424.0	Nairobi	-1.28333	36.8167	320	80.0	Private pharmacy	1	Convenience survey				01/01/2004	31/12/2004	7.0	Artemisinin Derivatives - monotherapy	2560.0	1.0	Substandard or falsified
367	Antimalarial	62	10.1111/j.1365-3156.2006.01769.x	Quality control of active ingredients in artemisinin-derivative antimalarials within Kenya and DR Congo	Atemnkeng, M.A.	2007.0	Tropical Medicine and International Health	1	Original research article	http://www.ncbi.nlm.nih.gov/entrez/query.fcgi?cmd=Retrieve&db=PubMed&dopt=Citation&list_uids=17207150	4	AS	Artesunate	116.0	Kenya	-1.277298	36.806261	424.0	Nairobi	-1.28333	36.8167	321	80.0	Private pharmacy	1	Convenience survey				01/01/2004	31/12/2004	4.0	Artemisinin Derivatives - monotherapy	59.0	1.0	Substandard or falsified	tablets
369	Antimalarial	62	10.1111/j.1365-3156.2006.01769.x	Quality control of active ingredients in artemisinin-derivative antimalarials within Kenya and DR Congo	Atemnkeng, M.A.	2007.0	Tropical Medicine and International Health	1	Original research article	http://www.ncbi.nlm.nih.gov/entrez/query.fcgi?cmd=Retrieve&db=PubMed&dopt=Citation&list_uids=17207150	8	DHA	Dihydroartemisinin	116.0	Kenya	-1.277298	36.806261	424.0	Nairobi	-1.28333	36.8167	322	80.0	Private pharmacy	1	Convenience survey				01/01/2004	31/12/2004	5.0	Artemisinin Derivatives - monotherapy	60.0	3.0	Substandard or falsified	unknown
370	Antimalarial	62	10.1111/j.1365-3156.2006.01769.x	Quality control of active ingredients in artemisinin-derivative antimalarials within Kenya and DR Congo	Atemnkeng, M.A.	2007.0	Tropical Medicine and International Health	1	Original research article	http://www.ncbi.nlm.nih.gov/entrez/query.fcgi?cmd=Retrieve&db=PubMed&dopt=Citation&list_uids=17207150	8	DHA	Dihydroartemisinin	116.0	Kenya	-1.277298	36.806261	424.0	Nairobi	-1.28333	36.8167	322	80.0	Private pharmacy	1	Convenience survey				01/01/2004	31/12/2004	5.0	Artemisinin Derivatives - monotherapy	61.0	2.0	Substandard or falsified	unknown
371	Antimalarial	62	10.1111/j.1365-3156.2006.01769.x	Quality control of active ingredients in artemisinin-derivative antimalarials within Kenya and DR Congo	Atemnkeng, M.A.	2007.0	Tropical Medicine and International Health	1	Original research article	http://www.ncbi.nlm.nih.gov/entrez/query.fcgi?cmd=Retrieve&db=PubMed&dopt=Citation&list_uids=17207150	25	AE	Arteether	116.0	Kenya	-1.277298	36.806261	424.0	Nairobi	-1.28333	36.8167	323	80.0	Private pharmacy	1	Convenience survey				01/01/2004	31/12/2004	1.0	Artemisinin Derivatives - monotherapy	62.0	1.0	Substandard or falsified
374	Antimalarial	62	10.1111/j.1365-3156.2006.01769.x	Quality control of active ingredients in artemisinin-derivative antimalarials within Kenya and DR Congo	Atemnkeng, M.A.	2007.0	Tropical Medicine and International Health	1	Original research article	http://www.ncbi.nlm.nih.gov/entrez/query.fcgi?cmd=Retrieve&db=PubMed&dopt=Citation&list_uids=17207150	8	DHA	Dihydroartemisinin	52.0	Democratic Republic of the Congo	-4.31642	15.29834	425.0	Bukavu	-2.51536	28.8451	326	80.0	Private pharmacy	1	Convenience survey				01/01/2004	31/12/2004	1.0	Artemisinin Derivatives - monotherapy	63.0	1.0	Substandard or falsified	tablets
377	Antimalarial	64		Fake antimalarials circulated In Cambodia	Rozendaal, J.	2000.0	Mekong Malaria Forum	12	Short Communication	-1	4	AS	Artesunate	38.0	Cambodia	11.56474	104.913208	426.0	Phnom Penh	11.5588	104.917	329	97.0	Unknown	2	Case reports				31/12/1997	30/12/1999	-1.0	Artemisinin Derivatives - monotherapy	3211.0	-1.0	Falsified
379	Antimalarial	64		Fake antimalarials circulated In Cambodia	Rozendaal, J.	2000.0	Mekong Malaria Forum	12	Short Communication	-1	12	MQ	Mefloquine	38.0	Cambodia	11.56474	104.913208	426.0	Phnom Penh	11.5588	104.917	330	97.0	Unknown	2	Case reports				31/12/1997	30/12/1999	-1.0	Non-artemisinins	3749.0	-1.0	Falsified
380	Antimalarial	64		Fake antimalarials circulated In Cambodia	Rozendaal, J.	2000.0	Mekong Malaria Forum	12	Short Communication	-1	12	MQ	Mefloquine	38.0	Cambodia	11.56474	104.913208	426.0	Phnom Penh	11.5588	104.917	331	80.0	Private pharmacy	2	Case reports						-1.0	Non-artemisinins	2655.0	-1.0	Falsified
383	Antimalarial	67	10.1046/j.1365-2710.2003.00470.x	Evaluation of the quality of amodiaquine and sulphadoxine/pyrimethamine tablets sold by private wholesale pharmacies in Dar Es Salaam Tanzania	Minzi, O.M.S.	2003.0	Journal of Clinical Pharmacy and Therapeutics	1	Original research article	http://dx.doi.org/10.1046/j.1365-2710.2003.00470.x	1	AQ	Amodiaquine	220.0	Tanzania	-6.82292	39.269661	409.0	Dar es Salaam	-6.82292	39.2697	334	89.0	Wholesalers/importer/distributors	1	Convenience survey						15.0	Non-artemisinins	2143.0	2.0	Substandard or falsified
385	Antimalarial	67	10.1046/j.1365-2710.2003.00470.x	Evaluation of the quality of amodiaquine and sulphadoxine/pyrimethamine tablets sold by private wholesale pharmacies in Dar Es Salaam Tanzania	Minzi, O.M.S.	2003.0	Journal of Clinical Pharmacy and Therapeutics	1	Original research article	http://dx.doi.org/10.1046/j.1365-2710.2003.00470.x	22	SFD-PYRIM	Sulphadoxine-Pyrimethamine	220.0	Tanzania	-6.82292	39.269661	409.0	Dar es Salaam	-6.82292	39.2697	335	89.0	Wholesalers/importer/distributors	1	Convenience survey						18.0	Non-artemisinins	68.0	2.0	Substandard or falsified
386	Antimalarial	67	10.1046/j.1365-2710.2003.00470.x	Evaluation of the quality of amodiaquine and sulphadoxine/pyrimethamine tablets sold by private wholesale pharmacies in Dar Es Salaam Tanzania	Minzi, O.M.S.	2003.0	Journal of Clinical Pharmacy and Therapeutics	1	Original research article	http://dx.doi.org/10.1046/j.1365-2710.2003.00470.x	22	SFD-PYRIM	Sulphadoxine-Pyrimethamine	220.0	Tanzania	-6.82292	39.269661	409.0	Dar es Salaam	-6.82292	39.2697	335	89.0	Wholesalers/importer/distributors	1	Convenience survey						18.0	Non-artemisinins	2145.0	8.0	Substandard or falsified
388	Antimalarial	68	10.1016/S0140-6736(00)05085-6	Fake artesunate in southeast Asia	Newton, P.N.	2001.0	The Lancet	12	Short Communication	http://www.sciencedirect.com/science/article/pii/S0140673600050856	4	AS	Artesunate	38.0	Cambodia	11.56474	104.913208	265.0	Unknown	12.7552	105.003	336	95.0	Combination of outlets	1	Convenience survey				01/08/1999	01/08/2000	26.0	Artemisinin Derivatives - monotherapy	73.0	7.0	Falsified
390	Antimalarial	68	10.1016/S0140-6736(00)05085-6	Fake artesunate in southeast Asia	Newton, P.N.	2001.0	The Lancet	12	Short Communication	http://www.sciencedirect.com/science/article/pii/S0140673600050856	4	AS	Artesunate	122.0	Lao People's Democratic Republic	17.965309	102.611519	332.0	Unknown	19.8563	102.495	337	95.0	Combination of outlets	1	Convenience survey				01/08/1999	01/08/2000	8.0	Artemisinin Derivatives - monotherapy	72.0	3.0	Falsified
392	Antimalarial	68	10.1016/S0140-6736(00)05085-6	Fake artesunate in southeast Asia	Newton, P.N.	2001.0	The Lancet	12	Short Communication	http://www.sciencedirect.com/science/article/pii/S0140673600050856	4	AS	Artesunate	153.0	Myanmar	19.73785	96.208511	254.0	Unknown	21.6	96.2	338	95.0	Combination of outlets	1	Convenience survey				01/08/1999	01/08/2000	51.0	Artemisinin Derivatives - monotherapy	71.0	20.0	Falsified
394	Antimalarial	68	10.1016/S0140-6736(00)05085-6	Fake artesunate in southeast Asia	Newton, P.N.	2001.0	The Lancet	12	Short Communication	http://www.sciencedirect.com/science/article/pii/S0140673600050856	4	AS	Artesunate	221.0	Thailand	13.75333	100.504822	252.0	Unknown	15.8134	100.767	339	95.0	Combination of outlets	1	Convenience survey				01/08/1999	01/08/2000	8.0	Artemisinin Derivatives - monotherapy	70.0	1.0	Falsified
396	Antimalarial	68	10.1016/S0140-6736(00)05085-6	Fake artesunate in southeast Asia	Newton, P.N.	2001.0	The Lancet	12	Short Communication	http://www.sciencedirect.com/science/article/pii/S0140673600050856	4	AS	Artesunate	242.0	Viet Nam	21.03195	105.819908	334.0	Unknown	14.0583	108.277	340	95.0	Combination of outlets	1	Convenience survey				01/08/1999	01/08/2000	11.0	Artemisinin Derivatives - monotherapy	69.0	7.0	Falsified
398	Antimalarial	69	10.4314/thrb.v8i1.14271	Assessment of quality of chloroquine tablets sold by drug vendors in Abeokuta, Nigeria	Idowu, O.A.	2006.0	Tanzania Journal of Health Research - (formerly Tanzania Health Research Bulletin)	12	Short Communication	http://www.ajol.info/index.php/thrb/article/viewFile/14271/15931	6	CQ	Chloroquine	162.0	Nigeria	9.06667	7.48333	427.0	Abeokuta	7.16083	3.34833	341	91.0	All facilites providing medicines included	1	Convenience survey						50.0	Non-artemisinins	74.0	3.0	Substandard or falsified	tablets
399	Antimalarial	69	10.4314/thrb.v8i1.14271	Assessment of quality of chloroquine tablets sold by drug vendors in Abeokuta, Nigeria	Idowu, O.A.	2006.0	Tanzania Journal of Health Research - (formerly Tanzania Health Research Bulletin)	12	Short Communication	http://www.ajol.info/index.php/thrb/article/viewFile/14271/15931	6	CQ	Chloroquine	162.0	Nigeria	9.06667	7.48333	427.0	Abeokuta	7.16083	3.34833	341	91.0	All facilites providing medicines included	1	Convenience survey						50.0	Non-artemisinins	75.0	16.0	Substandard or falsified	tablets
401	Antimalarial	71	10.1111/j.1365-2710.2005.00685.x	The quality of sulphadoxine-pyrimethamine and amodiaquine products in the Kenyan retail sector	Amin, A.A.	2005.0	Journal of Clinical Pharmacy and Therapeutics	1	Original research article	http://www.ncbi.nlm.nih.gov/pubmed/16336288	22	SFD-PYRIM	Sulphadoxine-Pyrimethamine	116.0	Kenya	-1.277298	36.806261	428.0	Greater Kisii, Kwale, Bondo and Makueni	-1.81667	37.7833	343	89.0	Wholesalers/importer/distributors	1	Convenience survey				01/02/2002	30/07/2002	64.0	Non-artemisinins	77.0	2.0	Substandard or falsified
402	Antimalarial	71	10.1111/j.1365-2710.2005.00685.x	The quality of sulphadoxine-pyrimethamine and amodiaquine products in the Kenyan retail sector	Amin, A.A.	2005.0	Journal of Clinical Pharmacy and Therapeutics	1	Original research article	http://www.ncbi.nlm.nih.gov/pubmed/16336288	22	SFD-PYRIM	Sulphadoxine-Pyrimethamine	116.0	Kenya	-1.277298	36.806261	428.0	Greater Kisii, Kwale, Bondo and Makueni	-1.81667	37.7833	343	89.0	Wholesalers/importer/distributors	1	Convenience survey				01/02/2002	30/07/2002	64.0	Non-artemisinins	2172.0	16.0	Substandard or falsified
404	Antimalarial	71	10.1111/j.1365-2710.2005.00685.x	The quality of sulphadoxine-pyrimethamine and amodiaquine products in the Kenyan retail sector	Amin, A.A.	2005.0	Journal of Clinical Pharmacy and Therapeutics	1	Original research article	http://www.ncbi.nlm.nih.gov/pubmed/16336288	22	SFD-PYRIM	Sulphadoxine-Pyrimethamine	116.0	Kenya	-1.277298	36.806261	428.0	Greater Kisii, Kwale, Bondo and Makueni	-1.81667	37.7833	343	89.0	Wholesalers/importer/distributors	1	Convenience survey				01/02/2002	30/07/2002	64.0	Non-artemisinins	7698.0	10.0	Substandard or falsified
405	Antimalarial	71	10.1111/j.1365-2710.2005.00685.x	The quality of sulphadoxine-pyrimethamine and amodiaquine products in the Kenyan retail sector	Amin, A.A.	2005.0	Journal of Clinical Pharmacy and Therapeutics	1	Original research article	http://www.ncbi.nlm.nih.gov/pubmed/16336288	22	SFD-PYRIM	Sulphadoxine-Pyrimethamine	116.0	Kenya	-1.277298	36.806261	428.0	Greater Kisii, Kwale, Bondo and Makueni	-1.81667	37.7833	343	89.0	Wholesalers/importer/distributors	1	Convenience survey				01/02/2002	30/07/2002	64.0	Non-artemisinins	7699.0	1.0	Substandard or falsified
406	Antimalarial	71	10.1111/j.1365-2710.2005.00685.x	The quality of sulphadoxine-pyrimethamine and amodiaquine products in the Kenyan retail sector	Amin, A.A.	2005.0	Journal of Clinical Pharmacy and Therapeutics	1	Original research article	http://www.ncbi.nlm.nih.gov/pubmed/16336288	1	AQ	Amodiaquine	116.0	Kenya	-1.277298	36.806261	428.0	Greater Kisii, Kwale, Bondo and Makueni	-1.81667	37.7833	344	89.0	Wholesalers/importer/distributors	1	Convenience survey				01/02/2002	30/07/2002	52.0	Non-artemisinins	79.0	13.0	Substandard or falsified
407	Antimalarial	71	10.1111/j.1365-2710.2005.00685.x	The quality of sulphadoxine-pyrimethamine and amodiaquine products in the Kenyan retail sector	Amin, A.A.	2005.0	Journal of Clinical Pharmacy and Therapeutics	1	Original research article	http://www.ncbi.nlm.nih.gov/pubmed/16336288	1	AQ	Amodiaquine	116.0	Kenya	-1.277298	36.806261	428.0	Greater Kisii, Kwale, Bondo and Makueni	-1.81667	37.7833	344	89.0	Wholesalers/importer/distributors	1	Convenience survey				01/02/2002	30/07/2002	52.0	Non-artemisinins	80.0	1.0	Substandard or falsified
408	Antimalarial	71	10.1111/j.1365-2710.2005.00685.x	The quality of sulphadoxine-pyrimethamine and amodiaquine products in the Kenyan retail sector	Amin, A.A.	2005.0	Journal of Clinical Pharmacy and Therapeutics	1	Original research article	http://www.ncbi.nlm.nih.gov/pubmed/16336288	1	AQ	Amodiaquine	116.0	Kenya	-1.277298	36.806261	428.0	Greater Kisii, Kwale, Bondo and Makueni	-1.81667	37.7833	344	89.0	Wholesalers/importer/distributors	1	Convenience survey				01/02/2002	30/07/2002	52.0	Non-artemisinins	2174.0	3.0	Substandard or falsified
409	Antimalarial	71	10.1111/j.1365-2710.2005.00685.x	The quality of sulphadoxine-pyrimethamine and amodiaquine products in the Kenyan retail sector	Amin, A.A.	2005.0	Journal of Clinical Pharmacy and Therapeutics	1	Original research article	http://www.ncbi.nlm.nih.gov/pubmed/16336288	1	AQ	Amodiaquine	116.0	Kenya	-1.277298	36.806261	428.0	Greater Kisii, Kwale, Bondo and Makueni	-1.81667	37.7833	344	89.0	Wholesalers/importer/distributors	1	Convenience survey				01/02/2002	30/07/2002	52.0	Non-artemisinins	2175.0	1.0	Substandard or falsified
411	Antimalarial	72	10.1186/1475-2875-4-28	The quality of antimalarials available in Yemen	Abdo-Rabbo, A.	2005.0	Malaria Journal	1	Original research article	http://www.malariajournal.com/content/4/1/28	6	CQ	Chloroquine	247.0	Yemen	16.1429	42.275455	429.0	Lahej Governorate	13.0549	44.8779	345	95.0	Combination of outlets	1	Convenience survey						40.0	Non-artemisinins	81.0	1.0	Substandard or falsified
412	Antimalarial	72	10.1186/1475-2875-4-28	The quality of antimalarials available in Yemen	Abdo-Rabbo, A.	2005.0	Malaria Journal	1	Original research article	http://www.malariajournal.com/content/4/1/28	6	CQ	Chloroquine	247.0	Yemen	16.1429	42.275455	429.0	Lahej Governorate	13.0549	44.8779	345	95.0	Combination of outlets	1	Convenience survey						40.0	Non-artemisinins	82.0	3.0	Substandard or falsified
414	Antimalarial	72	10.1186/1475-2875-4-28	The quality of antimalarials available in Yemen	Abdo-Rabbo, A.	2005.0	Malaria Journal	1	Original research article	http://www.malariajournal.com/content/4/1/28	6	CQ	Chloroquine	247.0	Yemen	16.1429	42.275455	429.0	Lahej Governorate	13.0549	44.8779	345	95.0	Combination of outlets	1	Convenience survey						40.0	Non-artemisinins	2156.0	2.0	Substandard or falsified
415	Antimalarial	72	10.1186/1475-2875-4-28	The quality of antimalarials available in Yemen	Abdo-Rabbo, A.	2005.0	Malaria Journal	1	Original research article	http://www.malariajournal.com/content/4/1/28	6	CQ	Chloroquine	247.0	Yemen	16.1429	42.275455	429.0	Lahej Governorate	13.0549	44.8779	345	95.0	Combination of outlets	1	Convenience survey						40.0	Non-artemisinins	2157.0	1.0	Substandard or falsified
417	Antimalarial	72	10.1186/1475-2875-4-28	The quality of antimalarials available in Yemen	Abdo-Rabbo, A.	2005.0	Malaria Journal	1	Original research article	http://www.malariajournal.com/content/4/1/28	22	SFD-PYRIM	Sulphadoxine-Pyrimethamine	247.0	Yemen	16.1429	42.275455	429.0	Lahej Governorate	13.0549	44.8779	346	95.0	Combination of outlets	1	Convenience survey						10.0	Non-artemisinins	2159.0	8.0	Substandard or falsified
418	Antimalarial	73	10.1186/1475-2875-6-22	Medicines informal market in Congo, Burundi and Angola: counterfeit and sub-standard antimalarials	Gaudiano, M.C.	2007.0	Malaria Journal	1	Original research article	https://malariajournal.biomedcentral.com/track/pdf/10.1186/1475-2875-6-22.pdf	19	QN	Quinine	52.0	Democratic Republic of the Congo	-4.31642	15.29834	430.0	Goma	-11.1	23.05	347	84.0	Unregistered/unlicensed outlets/facilities	1	Convenience survey				01/08/2005	31/08/2005	10.0	Non-artemisinins	83.0	1.0	Substandard or falsified
419	Antimalarial	73	10.1186/1475-2875-6-22	Medicines informal market in Congo, Burundi and Angola: counterfeit and sub-standard antimalarials	Gaudiano, M.C.	2007.0	Malaria Journal	1	Original research article	https://malariajournal.biomedcentral.com/track/pdf/10.1186/1475-2875-6-22.pdf	19	QN	Quinine	52.0	Democratic Republic of the Congo	-4.31642	15.29834	430.0	Goma	-11.1	23.05	347	84.0	Unregistered/unlicensed outlets/facilities	1	Convenience survey				01/08/2005	31/08/2005	10.0	Non-artemisinins	2160.0	2.0	Substandard or falsified
420	Antimalarial	73	10.1186/1475-2875-6-22	Medicines informal market in Congo, Burundi and Angola: counterfeit and sub-standard antimalarials	Gaudiano, M.C.	2007.0	Malaria Journal	1	Original research article	https://malariajournal.biomedcentral.com/track/pdf/10.1186/1475-2875-6-22.pdf	19	QN	Quinine	52.0	Democratic Republic of the Congo	-4.31642	15.29834	430.0	Goma	-11.1	23.05	347	84.0	Unregistered/unlicensed outlets/facilities	1	Convenience survey				01/08/2005	31/08/2005	10.0	Non-artemisinins	2161.0	1.0	Substandard or falsified
422	Antimalarial	73	10.1186/1475-2875-6-22	Medicines informal market in Congo, Burundi and Angola: counterfeit and sub-standard antimalarials	Gaudiano, M.C.	2007.0	Malaria Journal	1	Original research article	https://malariajournal.biomedcentral.com/track/pdf/10.1186/1475-2875-6-22.pdf	19	QN	Quinine	37.0	Burundi	-3.37249	29.35607	431.0	Bujumbura	-3.37622	29.3594	348	84.0	Unregistered/unlicensed outlets/facilities	1	Convenience survey				01/08/2005	31/08/2005	4.0	Non-artemisinins	84.0	1.0	Falsified
424	Antimalarial	73	10.1186/1475-2875-6-22	Medicines informal market in Congo, Burundi and Angola: counterfeit and sub-standard antimalarials	Gaudiano, M.C.	2007.0	Malaria Journal	1	Original research article	https://malariajournal.biomedcentral.com/track/pdf/10.1186/1475-2875-6-22.pdf	19	QN	Quinine	7.0	Angola	-8.81241	13.23503	432.0	Luanda	-8.83833	13.2344	349	84.0	Unregistered/unlicensed outlets/facilities	1	Convenience survey				01/08/2005	31/08/2005	2.0	Non-artemisinins	2164.0	1.0	Substandard or falsified
426	Antimalarial	73	10.1186/1475-2875-6-22	Medicines informal market in Congo, Burundi and Angola: counterfeit and sub-standard antimalarials	Gaudiano, M.C.	2007.0	Malaria Journal	1	Original research article	https://malariajournal.biomedcentral.com/track/pdf/10.1186/1475-2875-6-22.pdf	22	SFD-PYRIM	Sulphadoxine-Pyrimethamine	52.0	Democratic Republic of the Congo	-4.31642	15.29834	430.0	Goma	-11.1	23.05	350	84.0	Unregistered/unlicensed outlets/facilities	1	Convenience survey				01/08/2005	31/08/2005	10.0	Non-artemisinins	2166.0	6.0	Substandard or falsified
428	Antimalarial	73	10.1186/1475-2875-6-22	Medicines informal market in Congo, Burundi and Angola: counterfeit and sub-standard antimalarials	Gaudiano, M.C.	2007.0	Malaria Journal	1	Original research article	https://malariajournal.biomedcentral.com/track/pdf/10.1186/1475-2875-6-22.pdf	6	CQ	Chloroquine	7.0	Angola	-8.81241	13.23503	432.0	Luanda	-8.83833	13.2344	351	84.0	Unregistered/unlicensed outlets/facilities	1	Convenience survey				01/08/2005	31/08/2005	2.0	Non-artemisinins	2168.0	2.0	Substandard or falsified
432	Antimalarial	77		Quality of Sulfadoxine/Pyrimethamine Tablets Marketed in Dar Es Salaam, Tanzania	Jande, M.B.	2000.0	East and Central African Journal of Pharmaceutical Sciences	1	Original research article	http://erepository.uonbi.ac.ke:8080/xmlui/handle/123456789/10364	22	SFD-PYRIM	Sulphadoxine-Pyrimethamine	220.0	Tanzania	-6.82292	39.269661	409.0	Dar es Salaam	-6.82292	39.2697	368	80.0	Private pharmacy	1	Convenience survey						9.0	Non-artemisinins	2644.0	4.0	Substandard or falsified
433	Antimalarial	453	10.1067/mcp.2001.114672	Counterfeit and substandard drugs	Reidenberg.M.M	2001.0	Clinical Pharmacology and Therapeutics	12	Short Communication	http://ascpt.onlinelibrary.wiley.com/hub/issue/10.1002/cpt.2001.69.issue-4/	12	MQ	Mefloquine	196.0	Senegal	14.68667	-17.45191	440.0	Dakar	14.75	-17.3333	379	80.0	Private pharmacy	2	Case reports				01/10/1999	31/10/1999	-1.0	Non-artemisinins	2625.0	-1.0	Substandard or falsified	unknown
434	Antibiotic	453	10.1067/mcp.2001.114672	Counterfeit and substandard drugs	Reidenberg.M.M	2001.0	Clinical Pharmacology and Therapeutics	12	Short Communication	http://ascpt.onlinelibrary.wiley.com/hub/issue/10.1002/cpt.2001.69.issue-4/	113	CIP	Ciprofloxacin	96.0	Haiti	18.54298	-72.343102	181.0	Haiti	19.0038	-72.1917	380	97.0	Unknown	2	Case reports				01/01/1990	31/12/1990	-1.0	Quinolone Antibacterials	2626.0	-1.0	Substandard or falsified	unknown
439	Antimalarial	89		Evidence for the spectroscopic determination of Artesunate in dosage form	Esimone, C.O.	2008.0	Journal of Vector Borne Diseases	1	Original research article	http://www.ncbi.nlm.nih.gov/pubmed/19248654	4	AS	Artesunate	162.0	Nigeria	9.06667	7.48333	242.0	Unknown	9.76055	7.90841	389	80.0	Private pharmacy	1	Convenience survey				01/01/2006	31/12/2006	9.0	Artemisinin Derivatives - monotherapy	112.0	5.0	Substandard or falsified
442	Antimalarial	90	-1	In vitro bioequivalence study of nine brands of artesunate tablets marketed in Nigeria	Esimone, C.O.	2008.0	Journal of Vector Borne Diseases	1	Original research article	http://www.ncbi.nlm.nih.gov/pubmed/18399319	4	AS	Artesunate	162.0	Nigeria	9.06667	7.48333	242.0	Unknown	9.76055	7.90841	390	80.0	Private pharmacy	1	Convenience survey				01/01/2006	31/12/2006	9.0	Artemisinin Derivatives - monotherapy	3202.0	1.0	Substandard or falsified	tablets
477	Antimalarial	104		MALARIA: Dozens Dead In Cambodia From Counterfeit Drugs; More	UN Wire	2000.0	UN Wire: An Independent News Briefing About the UN	5	Lay Press	-1	12	MQ	Mefloquine	38.0	Cambodia	11.56474	104.913208	448.0	Siem Reap	13.3622	103.86	430	91.0	All facilites providing medicines included	2	Case reports				31/12/1998	30/12/1999	-1.0	Non-artemisinins	123.0	-1.0	Substandard or falsified
479	Antimalarial	105	10.1590/S0037-86822011000500010	Quality of essential drugs in tropical countries: evaluation of antimalarial drugs in the Brazilian Health System	Nogueira, F.H.A.	2011.0	Sociedade Brasileira de Medicina Tropical	1	Original research article	http://www.scielo.br/pdf/rsbmt/v44n5/10.pdf	12	MQ	Mefloquine	32.0	Brazil	-15.778461	-47.928668	187.0	Unknown	-9.16332	-53.3123	432	89.0	Wholesalers/importer/distributors	1	Convenience survey				01/06/2005	31/10/2005	1.0	Non-artemisinins	3206.0	1.0	Substandard or falsified	tablets
480	Antimalarial	105	10.1590/S0037-86822011000500010	Quality of essential drugs in tropical countries: evaluation of antimalarial drugs in the Brazilian Health System	Nogueira, F.H.A.	2011.0	Sociedade Brasileira de Medicina Tropical	1	Original research article	http://www.scielo.br/pdf/rsbmt/v44n5/10.pdf	15	PQ	Primaquine	32.0	Brazil	-15.778461	-47.928668	187.0	Unknown	-9.16332	-53.3123	433	89.0	Wholesalers/importer/distributors	1	Convenience survey				01/06/2005	31/10/2005	1.0	Non-artemisinins	3207.0	1.0	Substandard or falsified	tablets
481	Antimalarial	105	10.1590/S0037-86822011000500010	Quality of essential drugs in tropical countries: evaluation of antimalarial drugs in the Brazilian Health System	Nogueira, F.H.A.	2011.0	Sociedade Brasileira de Medicina Tropical	1	Original research article	http://www.scielo.br/pdf/rsbmt/v44n5/10.pdf	19	QN	Quinine	32.0	Brazil	-15.778461	-47.928668	187.0	Unknown	-9.16332	-53.3123	434	89.0	Wholesalers/importer/distributors	1	Convenience survey				01/06/2005	31/10/2005	2.0	Non-artemisinins	3205.0	2.0	Substandard or falsified	tablets
487	Antimalarial	463	-1	3 held over fake malaria drugs	Bagala, A.	2008.0	Daily Monitor	5	Lay Press	http://www.monitor.co.ug/News/Education/-/688336/759052/-/item/1/-/g2loj4z/-/index.html	391	PYRIM-SFN	Pyrimethamine-Sulfalene	232.0	Uganda	0.312965	32.5881	449.0	Kireka, Wakiso District	0.6	32.5833	440	97.0	Unknown	19	Seizure				01/10/2008	31/10/2008	-1.0	Non-artemisinins	4909.0	-1.0	Falsified	unknown
505	Antimalarial	164	-1	Antimalarial Medicines in Kenya, Availability, Quality and Registration status	The Pharmacy & Poisons Board, Kenya	2007.0	Pharmacy & Poisons Board and Division of Malaria Control, Kenya	16	Report	http://apps.who.int/medicinedocs/en/d/Js16424e/	1	AQ	Amodiaquine	116.0	Kenya	-1.277298	36.806261	143.0	Unknown	1.27541	37.5678	459	95.0	Combination of outlets	1	Convenience survey				01/05/2006	31/05/2006	12.0	Non-artemisinins	3378.0	1.0	Substandard or falsified	unknown
513	Antimalarial	164	-1	Antimalarial Medicines in Kenya, Availability, Quality and Registration status	The Pharmacy & Poisons Board, Kenya	2007.0	Pharmacy & Poisons Board and Division of Malaria Control, Kenya	16	Report	http://apps.who.int/medicinedocs/en/d/Js16424e/	19	QN	Quinine	116.0	Kenya	-1.277298	36.806261	143.0	Unknown	1.27541	37.5678	465	95.0	Combination of outlets	1	Convenience survey				01/05/2006	31/05/2006	9.0	Non-artemisinins	3393.0	2.0	Substandard or falsified	unknown
515	Antimalarial	164	-1	Antimalarial Medicines in Kenya, Availability, Quality and Registration status	The Pharmacy & Poisons Board, Kenya	2007.0	Pharmacy & Poisons Board and Division of Malaria Control, Kenya	16	Report	http://apps.who.int/medicinedocs/en/d/Js16424e/	22	SFD-PYRIM	Sulphadoxine-Pyrimethamine	116.0	Kenya	-1.277298	36.806261	143.0	Unknown	1.27541	37.5678	466	95.0	Combination of outlets	1	Convenience survey				01/05/2006	31/05/2006	6.0	Non-artemisinins	3391.0	1.0	Substandard or falsified	tablets
518	Antimalarial	81	10.1186/1475-2875-8-172	A stratified random survey of the proportion of poor quality oral artesunate sold at medicine outlets in the Lao PDR – implications for therapeutic failure and drug resistance	Sengaloundeth, S.	2009.0	Malaria Journal	1	Original research article	https://www.ncbi.nlm.nih.gov/pmc/articles/PMC2734859/pdf/1475-2875-8-172.pdf	4	AS	Artesunate	122.0	Lao People's Democratic Republic	17.965309	102.611519	454.0	Xay, Oudomxay, Lao	20.6876	101.989	470	80.0	Private pharmacy	3	Random survey				01/03/2003	30/06/2003	1.0	Artemisinin Derivatives - monotherapy	2195.0	1.0	Falsified
519	Antimalarial	81	10.1186/1475-2875-8-172	A stratified random survey of the proportion of poor quality oral artesunate sold at medicine outlets in the Lao PDR – implications for therapeutic failure and drug resistance	Sengaloundeth, S.	2009.0	Malaria Journal	1	Original research article	https://www.ncbi.nlm.nih.gov/pmc/articles/PMC2734859/pdf/1475-2875-8-172.pdf	4	AS	Artesunate	122.0	Lao People's Democratic Republic	17.965309	102.611519	455.0	Dakcheung, Sekong, Lao	15.3444	106.718	471	80.0	Private pharmacy	3	Random survey				01/03/2003	30/06/2003	3.0	Artemisinin Derivatives - monotherapy	2196.0	2.0	Falsified
520	Antimalarial	81	10.1186/1475-2875-8-172	A stratified random survey of the proportion of poor quality oral artesunate sold at medicine outlets in the Lao PDR – implications for therapeutic failure and drug resistance	Sengaloundeth, S.	2009.0	Malaria Journal	1	Original research article	https://www.ncbi.nlm.nih.gov/pmc/articles/PMC2734859/pdf/1475-2875-8-172.pdf	4	AS	Artesunate	122.0	Lao People's Democratic Republic	17.965309	102.611519	455.0	Dakcheung, Sekong, Lao	15.3444	106.718	471	80.0	Private pharmacy	3	Random survey				01/03/2003	30/06/2003	3.0	Artemisinin Derivatives - monotherapy	2203.0	1.0	Falsified
521	Antimalarial	81	10.1186/1475-2875-8-172	A stratified random survey of the proportion of poor quality oral artesunate sold at medicine outlets in the Lao PDR – implications for therapeutic failure and drug resistance	Sengaloundeth, S.	2009.0	Malaria Journal	1	Original research article	https://www.ncbi.nlm.nih.gov/pmc/articles/PMC2734859/pdf/1475-2875-8-172.pdf	4	AS	Artesunate	122.0	Lao People's Democratic Republic	17.965309	102.611519	456.0	Thateng, Sekong, Lao	15.4281	106.38	472	80.0	Private pharmacy	3	Random survey				01/03/2003	30/06/2003	2.0	Artemisinin Derivatives - monotherapy	2197.0	1.0	Falsified
522	Antimalarial	81	10.1186/1475-2875-8-172	A stratified random survey of the proportion of poor quality oral artesunate sold at medicine outlets in the Lao PDR – implications for therapeutic failure and drug resistance	Sengaloundeth, S.	2009.0	Malaria Journal	1	Original research article	https://www.ncbi.nlm.nih.gov/pmc/articles/PMC2734859/pdf/1475-2875-8-172.pdf	4	AS	Artesunate	122.0	Lao People's Democratic Republic	17.965309	102.611519	456.0	Thateng, Sekong, Lao	15.4281	106.38	472	80.0	Private pharmacy	3	Random survey				01/03/2003	30/06/2003	2.0	Artemisinin Derivatives - monotherapy	2204.0	1.0	Falsified
524	Antimalarial	81	10.1186/1475-2875-8-172	A stratified random survey of the proportion of poor quality oral artesunate sold at medicine outlets in the Lao PDR – implications for therapeutic failure and drug resistance	Sengaloundeth, S.	2009.0	Malaria Journal	1	Original research article	https://www.ncbi.nlm.nih.gov/pmc/articles/PMC2734859/pdf/1475-2875-8-172.pdf	4	AS	Artesunate	122.0	Lao People's Democratic Republic	17.965309	102.611519	458.0	Saravane, Saravane, Lao	15.7167	106.4	474	80.0	Private pharmacy	3	Random survey				01/03/2003	30/06/2003	4.0	Artemisinin Derivatives - monotherapy	2199.0	1.0	Falsified
526	Antimalarial	81	10.1186/1475-2875-8-172	A stratified random survey of the proportion of poor quality oral artesunate sold at medicine outlets in the Lao PDR – implications for therapeutic failure and drug resistance	Sengaloundeth, S.	2009.0	Malaria Journal	1	Original research article	https://www.ncbi.nlm.nih.gov/pmc/articles/PMC2734859/pdf/1475-2875-8-172.pdf	4	AS	Artesunate	122.0	Lao People's Democratic Republic	17.965309	102.611519	458.0	Saravane, Saravane, Lao	15.7167	106.4	474	80.0	Private pharmacy	3	Random survey				01/03/2003	30/06/2003	4.0	Artemisinin Derivatives - monotherapy	2205.0	1.0	Falsified
527	Antimalarial	81	10.1186/1475-2875-8-172	A stratified random survey of the proportion of poor quality oral artesunate sold at medicine outlets in the Lao PDR – implications for therapeutic failure and drug resistance	Sengaloundeth, S.	2009.0	Malaria Journal	1	Original research article	https://www.ncbi.nlm.nih.gov/pmc/articles/PMC2734859/pdf/1475-2875-8-172.pdf	4	AS	Artesunate	122.0	Lao People's Democratic Republic	17.965309	102.611519	458.0	Saravane, Saravane, Lao	15.7167	106.4	474	80.0	Private pharmacy	3	Random survey				01/03/2003	30/06/2003	4.0	Artemisinin Derivatives - monotherapy	2206.0	1.0	Falsified
528	Antimalarial	81	10.1186/1475-2875-8-172	A stratified random survey of the proportion of poor quality oral artesunate sold at medicine outlets in the Lao PDR – implications for therapeutic failure and drug resistance	Sengaloundeth, S.	2009.0	Malaria Journal	1	Original research article	https://www.ncbi.nlm.nih.gov/pmc/articles/PMC2734859/pdf/1475-2875-8-172.pdf	4	AS	Artesunate	122.0	Lao People's Democratic Republic	17.965309	102.611519	459.0	Khanthabuly, Savannakhet, Lao	16.5607	104.747	475	80.0	Private pharmacy	3	Random survey				01/03/2003	30/06/2003	11.0	Artemisinin Derivatives - monotherapy	2201.0	2.0	Falsified
529	Antimalarial	81	10.1186/1475-2875-8-172	A stratified random survey of the proportion of poor quality oral artesunate sold at medicine outlets in the Lao PDR – implications for therapeutic failure and drug resistance	Sengaloundeth, S.	2009.0	Malaria Journal	1	Original research article	https://www.ncbi.nlm.nih.gov/pmc/articles/PMC2734859/pdf/1475-2875-8-172.pdf	4	AS	Artesunate	122.0	Lao People's Democratic Republic	17.965309	102.611519	459.0	Khanthabuly, Savannakhet, Lao	16.5607	104.747	475	80.0	Private pharmacy	3	Random survey				01/03/2003	30/06/2003	11.0	Artemisinin Derivatives - monotherapy	2207.0	2.0	Falsified
530	Antimalarial	81	10.1186/1475-2875-8-172	A stratified random survey of the proportion of poor quality oral artesunate sold at medicine outlets in the Lao PDR – implications for therapeutic failure and drug resistance	Sengaloundeth, S.	2009.0	Malaria Journal	1	Original research article	https://www.ncbi.nlm.nih.gov/pmc/articles/PMC2734859/pdf/1475-2875-8-172.pdf	4	AS	Artesunate	122.0	Lao People's Democratic Republic	17.965309	102.611519	459.0	Khanthabuly, Savannakhet, Lao	16.5607	104.747	475	80.0	Private pharmacy	3	Random survey				01/03/2003	30/06/2003	11.0	Artemisinin Derivatives - monotherapy	2208.0	1.0	Falsified
531	Antimalarial	81	10.1186/1475-2875-8-172	A stratified random survey of the proportion of poor quality oral artesunate sold at medicine outlets in the Lao PDR – implications for therapeutic failure and drug resistance	Sengaloundeth, S.	2009.0	Malaria Journal	1	Original research article	https://www.ncbi.nlm.nih.gov/pmc/articles/PMC2734859/pdf/1475-2875-8-172.pdf	4	AS	Artesunate	122.0	Lao People's Democratic Republic	17.965309	102.611519	459.0	Khanthabuly, Savannakhet, Lao	16.5607	104.747	475	80.0	Private pharmacy	3	Random survey				01/03/2003	30/06/2003	11.0	Artemisinin Derivatives - monotherapy	2209.0	1.0	Falsified
532	Antimalarial	81	10.1186/1475-2875-8-172	A stratified random survey of the proportion of poor quality oral artesunate sold at medicine outlets in the Lao PDR – implications for therapeutic failure and drug resistance	Sengaloundeth, S.	2009.0	Malaria Journal	1	Original research article	https://www.ncbi.nlm.nih.gov/pmc/articles/PMC2734859/pdf/1475-2875-8-172.pdf	4	AS	Artesunate	122.0	Lao People's Democratic Republic	17.965309	102.611519	459.0	Khanthabuly, Savannakhet, Lao	16.5607	104.747	475	80.0	Private pharmacy	3	Random survey				01/03/2003	30/06/2003	11.0	Artemisinin Derivatives - monotherapy	2210.0	1.0	Falsified
533	Antimalarial	81	10.1186/1475-2875-8-172	A stratified random survey of the proportion of poor quality oral artesunate sold at medicine outlets in the Lao PDR – implications for therapeutic failure and drug resistance	Sengaloundeth, S.	2009.0	Malaria Journal	1	Original research article	https://www.ncbi.nlm.nih.gov/pmc/articles/PMC2734859/pdf/1475-2875-8-172.pdf	4	AS	Artesunate	122.0	Lao People's Democratic Republic	17.965309	102.611519	459.0	Khanthabuly, Savannakhet, Lao	16.5607	104.747	475	80.0	Private pharmacy	3	Random survey				01/03/2003	30/06/2003	11.0	Artemisinin Derivatives - monotherapy	2211.0	1.0	Falsified
534	Antimalarial	81	10.1186/1475-2875-8-172	A stratified random survey of the proportion of poor quality oral artesunate sold at medicine outlets in the Lao PDR – implications for therapeutic failure and drug resistance	Sengaloundeth, S.	2009.0	Malaria Journal	1	Original research article	https://www.ncbi.nlm.nih.gov/pmc/articles/PMC2734859/pdf/1475-2875-8-172.pdf	4	AS	Artesunate	122.0	Lao People's Democratic Republic	17.965309	102.611519	459.0	Khanthabuly, Savannakhet, Lao	16.5607	104.747	475	80.0	Private pharmacy	3	Random survey				01/03/2003	30/06/2003	11.0	Artemisinin Derivatives - monotherapy	2212.0	1.0	Falsified
535	Antimalarial	81	10.1186/1475-2875-8-172	A stratified random survey of the proportion of poor quality oral artesunate sold at medicine outlets in the Lao PDR – implications for therapeutic failure and drug resistance	Sengaloundeth, S.	2009.0	Malaria Journal	1	Original research article	https://www.ncbi.nlm.nih.gov/pmc/articles/PMC2734859/pdf/1475-2875-8-172.pdf	4	AS	Artesunate	122.0	Lao People's Democratic Republic	17.965309	102.611519	459.0	Khanthabuly, Savannakhet, Lao	16.5607	104.747	475	80.0	Private pharmacy	3	Random survey				01/03/2003	30/06/2003	11.0	Artemisinin Derivatives - monotherapy	2213.0	1.0	Falsified
536	Antimalarial	81	10.1186/1475-2875-8-172	A stratified random survey of the proportion of poor quality oral artesunate sold at medicine outlets in the Lao PDR – implications for therapeutic failure and drug resistance	Sengaloundeth, S.	2009.0	Malaria Journal	1	Original research article	https://www.ncbi.nlm.nih.gov/pmc/articles/PMC2734859/pdf/1475-2875-8-172.pdf	4	AS	Artesunate	122.0	Lao People's Democratic Republic	17.965309	102.611519	459.0	Khanthabuly, Savannakhet, Lao	16.5607	104.747	475	80.0	Private pharmacy	3	Random survey				01/03/2003	30/06/2003	11.0	Artemisinin Derivatives - monotherapy	2214.0	1.0	Falsified
537	Antimalarial	81	10.1186/1475-2875-8-172	A stratified random survey of the proportion of poor quality oral artesunate sold at medicine outlets in the Lao PDR – implications for therapeutic failure and drug resistance	Sengaloundeth, S.	2009.0	Malaria Journal	1	Original research article	https://www.ncbi.nlm.nih.gov/pmc/articles/PMC2734859/pdf/1475-2875-8-172.pdf	4	AS	Artesunate	122.0	Lao People's Democratic Republic	17.965309	102.611519	460.0	Pakse, Champassack	15.1145	105.802	476	80.0	Private pharmacy	3	Random survey				01/03/2003	30/06/2003	7.0	Artemisinin Derivatives - monotherapy	2202.0	2.0	Falsified
538	Antimalarial	81	10.1186/1475-2875-8-172	A stratified random survey of the proportion of poor quality oral artesunate sold at medicine outlets in the Lao PDR – implications for therapeutic failure and drug resistance	Sengaloundeth, S.	2009.0	Malaria Journal	1	Original research article	https://www.ncbi.nlm.nih.gov/pmc/articles/PMC2734859/pdf/1475-2875-8-172.pdf	4	AS	Artesunate	122.0	Lao People's Democratic Republic	17.965309	102.611519	460.0	Pakse, Champassack	15.1145	105.802	476	80.0	Private pharmacy	3	Random survey				01/03/2003	30/06/2003	7.0	Artemisinin Derivatives - monotherapy	2215.0	1.0	Falsified
539	Antimalarial	81	10.1186/1475-2875-8-172	A stratified random survey of the proportion of poor quality oral artesunate sold at medicine outlets in the Lao PDR – implications for therapeutic failure and drug resistance	Sengaloundeth, S.	2009.0	Malaria Journal	1	Original research article	https://www.ncbi.nlm.nih.gov/pmc/articles/PMC2734859/pdf/1475-2875-8-172.pdf	4	AS	Artesunate	122.0	Lao People's Democratic Republic	17.965309	102.611519	460.0	Pakse, Champassack	15.1145	105.802	476	80.0	Private pharmacy	3	Random survey				01/03/2003	30/06/2003	7.0	Artemisinin Derivatives - monotherapy	2217.0	1.0	Falsified
540	Antimalarial	81	10.1186/1475-2875-8-172	A stratified random survey of the proportion of poor quality oral artesunate sold at medicine outlets in the Lao PDR – implications for therapeutic failure and drug resistance	Sengaloundeth, S.	2009.0	Malaria Journal	1	Original research article	https://www.ncbi.nlm.nih.gov/pmc/articles/PMC2734859/pdf/1475-2875-8-172.pdf	4	AS	Artesunate	122.0	Lao People's Democratic Republic	17.965309	102.611519	460.0	Pakse, Champassack	15.1145	105.802	476	80.0	Private pharmacy	3	Random survey				01/03/2003	30/06/2003	7.0	Artemisinin Derivatives - monotherapy	2218.0	2.0	Falsified
541	Antimalarial	81	10.1186/1475-2875-8-172	A stratified random survey of the proportion of poor quality oral artesunate sold at medicine outlets in the Lao PDR – implications for therapeutic failure and drug resistance	Sengaloundeth, S.	2009.0	Malaria Journal	1	Original research article	https://www.ncbi.nlm.nih.gov/pmc/articles/PMC2734859/pdf/1475-2875-8-172.pdf	4	AS	Artesunate	122.0	Lao People's Democratic Republic	17.965309	102.611519	460.0	Pakse, Champassack	15.1145	105.802	476	80.0	Private pharmacy	3	Random survey				01/03/2003	30/06/2003	7.0	Artemisinin Derivatives - monotherapy	2219.0	1.0	Falsified
543	Antimalarial	185	-1	Counterfeit pharmaceuticals: Murder by medicine	Aldhous, P.	2005.0	Nature	1	Original research article	http://www.nature.com/nature/journal/v434/n7030/full/434132a.html	12	MQ	Mefloquine	38.0	Cambodia	11.56474	104.913208	448.0	Siem Reap	13.3622	103.86	478	97.0	Unknown	2	Case reports				01/11/1999	30/11/1999	-1.0	Non-artemisinins	4926.0	-1.0	Falsified
545	Antimalarial	188	DOI: 10.5897/AJPP11.841	Quality survey of some brands of artesunate-amodiaquine in Lagos drug market	Ehianeta, T.	2012.0	African Journal of Pharmacy and Pharmacology	1	Original research article	http://www.researchgate.net/publication/258330351_Quality_survey_of_some_brands_of_artesunate-_amodiaquine_in_Lagos_drug_market	140	AS+AQ	Artesunate+Amodiaquine Co-blistered	162.0	Nigeria	9.06667	7.48333	408.0	Lagos	6.43918	3.42348	480	80.0	Private pharmacy	1	Convenience survey						11.0	ACT	145.0	5.0	Substandard or falsified	tablets
546	Antimalarial	188	DOI: 10.5897/AJPP11.841	Quality survey of some brands of artesunate-amodiaquine in Lagos drug market	Ehianeta, T.	2012.0	African Journal of Pharmacy and Pharmacology	1	Original research article	http://www.researchgate.net/publication/258330351_Quality_survey_of_some_brands_of_artesunate-_amodiaquine_in_Lagos_drug_market	140	AS+AQ	Artesunate+Amodiaquine Co-blistered	162.0	Nigeria	9.06667	7.48333	408.0	Lagos	6.43918	3.42348	480	80.0	Private pharmacy	1	Convenience survey						11.0	ACT	3899.0	1.0	Substandard or falsified	tablets
547	Antimalarial	188	DOI: 10.5897/AJPP11.841	Quality survey of some brands of artesunate-amodiaquine in Lagos drug market	Ehianeta, T.	2012.0	African Journal of Pharmacy and Pharmacology	1	Original research article	http://www.researchgate.net/publication/258330351_Quality_survey_of_some_brands_of_artesunate-_amodiaquine_in_Lagos_drug_market	140	AS+AQ	Artesunate+Amodiaquine Co-blistered	162.0	Nigeria	9.06667	7.48333	408.0	Lagos	6.43918	3.42348	480	80.0	Private pharmacy	1	Convenience survey						11.0	ACT	3900.0	3.0	Substandard or falsified	tablets
552	Antimalarial	462	10.1016/S0140-6736(00)05065-0	Pharmacopoeial quality of drugs supplied by Nigerian pharmacies	Taylor, R.B	2001.0	The Lancet	1	Original research article	https://www.ncbi.nlm.nih.gov/pubmed/11425415	9	DXC	Doxycycline	162.0	Nigeria	9.06667	7.48333	398.0	Abuja and Lagos	9.0631	7.46179	484	80.0	Private pharmacy	3	Random survey				01/06/1994	31/07/1994	19.0	Tetracyclines	3543.0	13.0	Substandard or falsified	capsules
557	Antimalarial	228	https://doi.org/10.2147/RRTM.S33690	Subsidizing artemisinin-based combination therapies: a preliminary investigation of the Affordable Medicines Facility – malaria	Bate, R.	2012.0	Research and Reports in Tropical Medicine	1	Original research article	http://www.dovepress.com/subsidizing-artemisinin-based-combination-therapies-a-preliminary-inve-peer-reviewed-article-RRTM	141	AS-AQ-Unk	Artesunate-Amodiaquine Unknown formulation	84.0	Ghana	5.55856	-0.20092	554.0	Accra	5.60372	-0.186964	495	80.0	Private pharmacy	1	Convenience survey				01/05/2011	31/05/2011	16.0	ACT	147.0	10.0	Substandard or falsified	tablets
561	Antimalarial	228	https://doi.org/10.2147/RRTM.S33690	Subsidizing artemisinin-based combination therapies: a preliminary investigation of the Affordable Medicines Facility – malaria	Bate, R.	2012.0	Research and Reports in Tropical Medicine	1	Original research article	http://www.dovepress.com/subsidizing-artemisinin-based-combination-therapies-a-preliminary-inve-peer-reviewed-article-RRTM	23	AM-LUM	Artemether-Lumefantrine	84.0	Ghana	5.55856	-0.20092	554.0	Accra	5.60372	-0.186964	499	80.0	Private pharmacy	1	Convenience survey				01/05/2011	31/05/2011	40.0	ACT	149.0	1.0	Substandard or falsified	tablets
563	Antimalarial	228	https://doi.org/10.2147/RRTM.S33690	Subsidizing artemisinin-based combination therapies: a preliminary investigation of the Affordable Medicines Facility – malaria	Bate, R.	2012.0	Research and Reports in Tropical Medicine	1	Original research article	http://www.dovepress.com/subsidizing-artemisinin-based-combination-therapies-a-preliminary-inve-peer-reviewed-article-RRTM	23	AM-LUM	Artemether-Lumefantrine	162.0	Nigeria	9.06667	7.48333	408.0	Lagos	6.43918	3.42348	501	80.0	Private pharmacy	1	Convenience survey				01/05/2011	31/05/2011	44.0	ACT	150.0	1.0	Substandard or falsified	tablets
566	Antimalarial	228	https://doi.org/10.2147/RRTM.S33690	Subsidizing artemisinin-based combination therapies: a preliminary investigation of the Affordable Medicines Facility – malaria	Bate, R.	2012.0	Research and Reports in Tropical Medicine	1	Original research article	http://www.dovepress.com/subsidizing-artemisinin-based-combination-therapies-a-preliminary-inve-peer-reviewed-article-RRTM	34	DHA-PPQ	Dihydroartemisinin-Piperaquine	84.0	Ghana	5.55856	-0.20092	554.0	Accra	5.60372	-0.186964	503	80.0	Private pharmacy	1	Convenience survey				01/05/2011	31/05/2011	2.0	ACT	151.0	2.0	Substandard or falsified	tablets
568	Antimalarial	228	https://doi.org/10.2147/RRTM.S33690	Subsidizing artemisinin-based combination therapies: a preliminary investigation of the Affordable Medicines Facility – malaria	Bate, R.	2012.0	Research and Reports in Tropical Medicine	1	Original research article	http://www.dovepress.com/subsidizing-artemisinin-based-combination-therapies-a-preliminary-inve-peer-reviewed-article-RRTM	4	AS	Artesunate	84.0	Ghana	5.55856	-0.20092	554.0	Accra	5.60372	-0.186964	505	80.0	Private pharmacy	1	Convenience survey				01/05/2011	31/05/2011	2.0	Artemisinin Derivatives - monotherapy	152.0	2.0	Substandard or falsified	tablets
569	Antimalarial	228	https://doi.org/10.2147/RRTM.S33690	Subsidizing artemisinin-based combination therapies: a preliminary investigation of the Affordable Medicines Facility – malaria	Bate, R.	2012.0	Research and Reports in Tropical Medicine	1	Original research article	http://www.dovepress.com/subsidizing-artemisinin-based-combination-therapies-a-preliminary-inve-peer-reviewed-article-RRTM	4	AS	Artesunate	162.0	Nigeria	9.06667	7.48333	408.0	Lagos	6.43918	3.42348	506	80.0	Private pharmacy	1	Convenience survey				01/05/2011	31/05/2011	20.0	Artemisinin Derivatives - monotherapy	146.0	10.0	Substandard or falsified	tablets
571	Antimalarial	233	10.1186/1475-2875-11-203	Quality of anti-malarials collected in the private and informal sectors in Guyana and Suriname	Evans, L	2012.0	Malaria Journal	1	Original research article	https://www.ncbi.nlm.nih.gov/pubmed/22704709	23	AM-LUM	Artemether-Lumefantrine	95.0	Guyana	6.80461	-58.154831	471.0	Barima-Waini, Pomeroon-Supenaam, Demerara-Mahaica, Cuyuni-Mazaruni, Potara-Siparuni, Upper Demerara-Berbice	5.63295	-58.2519	507	95.0	Combination of outlets	1	Convenience survey				01/06/2009	31/08/2009	1.0	ACT	2269.0	1.0	Substandard or falsified	unknown
573	Antimalarial	233	10.1186/1475-2875-11-203	Quality of anti-malarials collected in the private and informal sectors in Guyana and Suriname	Evans, L	2012.0	Malaria Journal	1	Original research article	https://www.ncbi.nlm.nih.gov/pubmed/22704709	43	DHA-PPQ-TMTP	Dihydroartemisinin-Piperaquine-Trimethoprim	95.0	Guyana	6.80461	-58.154831	471.0	Barima-Waini, Pomeroon-Supenaam, Demerara-Mahaica, Cuyuni-Mazaruni, Potara-Siparuni, Upper Demerara-Berbice	5.63295	-58.2519	509	95.0	Combination of outlets	1	Convenience survey				01/06/2009	31/08/2009	1.0	ACT	2271.0	1.0	Substandard or falsified	tablets-capsules
574	Antimalarial	233	10.1186/1475-2875-11-203	Quality of anti-malarials collected in the private and informal sectors in Guyana and Suriname	Evans, L	2012.0	Malaria Journal	1	Original research article	https://www.ncbi.nlm.nih.gov/pubmed/22704709	42	DHA-PPQ-TMTP+PQ	Dihydroartemisinin-Piperaquine-Trimethoprim + Primaquine	95.0	Guyana	6.80461	-58.154831	471.0	Barima-Waini, Pomeroon-Supenaam, Demerara-Mahaica, Cuyuni-Mazaruni, Potara-Siparuni, Upper Demerara-Berbice	5.63295	-58.2519	510	95.0	Combination of outlets	1	Convenience survey				01/06/2009	31/08/2009	26.0	ACT	2272.0	26.0	Substandard or falsified	tablets-capsules
576	Antimalarial	233	10.1186/1475-2875-11-203	Quality of anti-malarials collected in the private and informal sectors in Guyana and Suriname	Evans, L	2012.0	Malaria Journal	1	Original research article	https://www.ncbi.nlm.nih.gov/pubmed/22704709	4	AS	Artesunate	95.0	Guyana	6.80461	-58.154831	471.0	Barima-Waini, Pomeroon-Supenaam, Demerara-Mahaica, Cuyuni-Mazaruni, Potara-Siparuni, Upper Demerara-Berbice	5.63295	-58.2519	512	95.0	Combination of outlets	1	Convenience survey				01/06/2009	31/08/2009	3.0	Artemisinin Derivatives - monotherapy	2274.0	3.0	Substandard or falsified	tablets
577	Antimalarial	233	10.1186/1475-2875-11-203	Quality of anti-malarials collected in the private and informal sectors in Guyana and Suriname	Evans, L	2012.0	Malaria Journal	1	Original research article	https://www.ncbi.nlm.nih.gov/pubmed/22704709	6	CQ	Chloroquine	95.0	Guyana	6.80461	-58.154831	471.0	Barima-Waini, Pomeroon-Supenaam, Demerara-Mahaica, Cuyuni-Mazaruni, Potara-Siparuni, Upper Demerara-Berbice	5.63295	-58.2519	513	95.0	Combination of outlets	1	Convenience survey				01/06/2009	31/08/2009	4.0	Non-artemisinins	2275.0	3.0	Substandard or falsified	tablets
580	Antimalarial	233	10.1186/1475-2875-11-203	Quality of anti-malarials collected in the private and informal sectors in Guyana and Suriname	Evans, L	2012.0	Malaria Journal	1	Original research article	https://www.ncbi.nlm.nih.gov/pubmed/22704709	12	MQ	Mefloquine	95.0	Guyana	6.80461	-58.154831	471.0	Barima-Waini, Pomeroon-Supenaam, Demerara-Mahaica, Cuyuni-Mazaruni, Potara-Siparuni, Upper Demerara-Berbice	5.63295	-58.2519	515	95.0	Combination of outlets	1	Convenience survey				01/06/2009	31/08/2009	7.0	Non-artemisinins	154.0	5.0	Substandard or falsified	tablets
582	Antimalarial	233	10.1186/1475-2875-11-203	Quality of anti-malarials collected in the private and informal sectors in Guyana and Suriname	Evans, L	2012.0	Malaria Journal	1	Original research article	https://www.ncbi.nlm.nih.gov/pubmed/22704709	15	PQ	Primaquine	95.0	Guyana	6.80461	-58.154831	471.0	Barima-Waini, Pomeroon-Supenaam, Demerara-Mahaica, Cuyuni-Mazaruni, Potara-Siparuni, Upper Demerara-Berbice	5.63295	-58.2519	516	95.0	Combination of outlets	1	Convenience survey				01/06/2009	31/08/2009	4.0	Non-artemisinins	2279.0	3.0	Substandard or falsified	tablets
584	Antimalarial	233	10.1186/1475-2875-11-203	Quality of anti-malarials collected in the private and informal sectors in Guyana and Suriname	Evans, L	2012.0	Malaria Journal	1	Original research article	https://www.ncbi.nlm.nih.gov/pubmed/22704709	19	QN	Quinine	95.0	Guyana	6.80461	-58.154831	471.0	Barima-Waini, Pomeroon-Supenaam, Demerara-Mahaica, Cuyuni-Mazaruni, Potara-Siparuni, Upper Demerara-Berbice	5.63295	-58.2519	517	95.0	Combination of outlets	1	Convenience survey				01/06/2009	31/08/2009	5.0	Non-artemisinins	155.0	3.0	Substandard or falsified	tablets
589	Antimalarial	469	-1	The quality of antimalarial medicines in western cambodia: A case study along the Thai-Cambodian border	Phanouvong. S	2013.0	The Southeast Asian Journal of Tropical Medicine and Public Health	1	Original research article	http://www.usp.org/sites/default/files/usp_pdf/EN/cross-border_study_on_quality_of_antimalarials_-_cambodia.pdf	4	AS	Artesunate	38.0	Cambodia	11.56474	104.913208	474.0	Pailin, Pursat, Battambong, Bantey Meanchey, Oddar Meanchey, Preah Vihear	12.7733	103.448	532	95.0	Combination of outlets	3	Random survey				31/12/2008	30/10/2011	25.0	Artemisinin Derivatives - monotherapy	5201.0	1.0	Substandard or falsified
590	Antimalarial	469	-1	The quality of antimalarial medicines in western cambodia: A case study along the Thai-Cambodian border	Phanouvong. S	2013.0	The Southeast Asian Journal of Tropical Medicine and Public Health	1	Original research article	http://www.usp.org/sites/default/files/usp_pdf/EN/cross-border_study_on_quality_of_antimalarials_-_cambodia.pdf	4	AS	Artesunate	38.0	Cambodia	11.56474	104.913208	474.0	Pailin, Pursat, Battambong, Bantey Meanchey, Oddar Meanchey, Preah Vihear	12.7733	103.448	532	95.0	Combination of outlets	3	Random survey				31/12/2008	30/10/2011	25.0	Artemisinin Derivatives - monotherapy	5202.0	1.0	Substandard or falsified
591	Antimalarial	469	-1	The quality of antimalarial medicines in western cambodia: A case study along the Thai-Cambodian border	Phanouvong. S	2013.0	The Southeast Asian Journal of Tropical Medicine and Public Health	1	Original research article	http://www.usp.org/sites/default/files/usp_pdf/EN/cross-border_study_on_quality_of_antimalarials_-_cambodia.pdf	4	AS	Artesunate	38.0	Cambodia	11.56474	104.913208	474.0	Pailin, Pursat, Battambong, Bantey Meanchey, Oddar Meanchey, Preah Vihear	12.7733	103.448	532	95.0	Combination of outlets	3	Random survey				31/12/2008	30/10/2011	25.0	Artemisinin Derivatives - monotherapy	5203.0	3.0	Substandard or falsified
592	Antimalarial	469	-1	The quality of antimalarial medicines in western cambodia: A case study along the Thai-Cambodian border	Phanouvong. S	2013.0	The Southeast Asian Journal of Tropical Medicine and Public Health	1	Original research article	http://www.usp.org/sites/default/files/usp_pdf/EN/cross-border_study_on_quality_of_antimalarials_-_cambodia.pdf	4	AS	Artesunate	38.0	Cambodia	11.56474	104.913208	474.0	Pailin, Pursat, Battambong, Bantey Meanchey, Oddar Meanchey, Preah Vihear	12.7733	103.448	532	95.0	Combination of outlets	3	Random survey				31/12/2008	30/10/2011	25.0	Artemisinin Derivatives - monotherapy	5204.0	1.0	Substandard or falsified
593	Antimalarial	469	-1	The quality of antimalarial medicines in western cambodia: A case study along the Thai-Cambodian border	Phanouvong. S	2013.0	The Southeast Asian Journal of Tropical Medicine and Public Health	1	Original research article	http://www.usp.org/sites/default/files/usp_pdf/EN/cross-border_study_on_quality_of_antimalarials_-_cambodia.pdf	4	AS	Artesunate	38.0	Cambodia	11.56474	104.913208	474.0	Pailin, Pursat, Battambong, Bantey Meanchey, Oddar Meanchey, Preah Vihear	12.7733	103.448	532	95.0	Combination of outlets	3	Random survey				31/12/2008	30/10/2011	25.0	Artemisinin Derivatives - monotherapy	5205.0	9.0	Substandard or falsified
594	Antimalarial	469	-1	The quality of antimalarial medicines in western cambodia: A case study along the Thai-Cambodian border	Phanouvong. S	2013.0	The Southeast Asian Journal of Tropical Medicine and Public Health	1	Original research article	http://www.usp.org/sites/default/files/usp_pdf/EN/cross-border_study_on_quality_of_antimalarials_-_cambodia.pdf	28	AS+MQ	Artesunate-Mefloquine	38.0	Cambodia	11.56474	104.913208	474.0	Pailin, Pursat, Battambong, Bantey Meanchey, Oddar Meanchey, Preah Vihear	12.7733	103.448	533	95.0	Combination of outlets	3	Random survey				31/12/2008	30/10/2011	12.0	ACT	159.0	1.0	Substandard or falsified
596	Antimalarial	469	-1	The quality of antimalarial medicines in western cambodia: A case study along the Thai-Cambodian border	Phanouvong. S	2013.0	The Southeast Asian Journal of Tropical Medicine and Public Health	1	Original research article	http://www.usp.org/sites/default/files/usp_pdf/EN/cross-border_study_on_quality_of_antimalarials_-_cambodia.pdf	28	AS+MQ	Artesunate-Mefloquine	38.0	Cambodia	11.56474	104.913208	474.0	Pailin, Pursat, Battambong, Bantey Meanchey, Oddar Meanchey, Preah Vihear	12.7733	103.448	533	95.0	Combination of outlets	3	Random survey				31/12/2008	30/10/2011	12.0	ACT	5206.0	1.0	Substandard or falsified
597	Antimalarial	469	-1	The quality of antimalarial medicines in western cambodia: A case study along the Thai-Cambodian border	Phanouvong. S	2013.0	The Southeast Asian Journal of Tropical Medicine and Public Health	1	Original research article	http://www.usp.org/sites/default/files/usp_pdf/EN/cross-border_study_on_quality_of_antimalarials_-_cambodia.pdf	44	ART-PPQ	Artemisinin-Piperaquine	38.0	Cambodia	11.56474	104.913208	474.0	Pailin, Pursat, Battambong, Bantey Meanchey, Oddar Meanchey, Preah Vihear	12.7733	103.448	534	95.0	Combination of outlets	3	Random survey				31/12/2008	30/10/2011	6.0	ACT	160.0	2.0	Substandard or falsified
599	Antimalarial	469	-1	The quality of antimalarial medicines in western cambodia: A case study along the Thai-Cambodian border	Phanouvong. S	2013.0	The Southeast Asian Journal of Tropical Medicine and Public Health	1	Original research article	http://www.usp.org/sites/default/files/usp_pdf/EN/cross-border_study_on_quality_of_antimalarials_-_cambodia.pdf	8	DHA	Dihydroartemisinin	38.0	Cambodia	11.56474	104.913208	474.0	Pailin, Pursat, Battambong, Bantey Meanchey, Oddar Meanchey, Preah Vihear	12.7733	103.448	535	95.0	Combination of outlets	3	Random survey				31/12/2008	30/10/2011	8.0	Artemisinin Derivatives - monotherapy	162.0	1.0	Substandard or falsified
601	Antimalarial	469	-1	The quality of antimalarial medicines in western cambodia: A case study along the Thai-Cambodian border	Phanouvong. S	2013.0	The Southeast Asian Journal of Tropical Medicine and Public Health	1	Original research article	http://www.usp.org/sites/default/files/usp_pdf/EN/cross-border_study_on_quality_of_antimalarials_-_cambodia.pdf	34	DHA-PPQ	Dihydroartemisinin-Piperaquine	38.0	Cambodia	11.56474	104.913208	474.0	Pailin, Pursat, Battambong, Bantey Meanchey, Oddar Meanchey, Preah Vihear	12.7733	103.448	536	95.0	Combination of outlets	3	Random survey				31/12/2008	30/10/2011	26.0	ACT	2286.0	9.0	Substandard or falsified
604	Antimalarial	469	-1	The quality of antimalarial medicines in western cambodia: A case study along the Thai-Cambodian border	Phanouvong. S	2013.0	The Southeast Asian Journal of Tropical Medicine and Public Health	1	Original research article	http://www.usp.org/sites/default/files/usp_pdf/EN/cross-border_study_on_quality_of_antimalarials_-_cambodia.pdf	19	QN	Quinine	38.0	Cambodia	11.56474	104.913208	474.0	Pailin, Pursat, Battambong, Bantey Meanchey, Oddar Meanchey, Preah Vihear	12.7733	103.448	538	95.0	Combination of outlets	3	Random survey				31/12/2008	30/10/2011	25.0	Non-artemisinins	163.0	5.0	Substandard or falsified
609	Antimalarial	278		More falsified antimalarial medicines from the West African region	Minilabs save lives	2013.0	Facebook	5	Lay Press	https://www.facebook.com/minilab/posts/10152016665189666	23	AM-LUM	Artemether-Lumefantrine	196.0	Senegal	14.68667	-17.45191	375.0	Unknown	14.4974	-14.4524	549	95.0	Combination of outlets	2	Case reports						3.0	ACT	167.0	2.0	Falsified
610	Antimalarial	278		More falsified antimalarial medicines from the West African region	Minilabs save lives	2013.0	Facebook	5	Lay Press	https://www.facebook.com/minilab/posts/10152016665189666	23	AM-LUM	Artemether-Lumefantrine	196.0	Senegal	14.68667	-17.45191	375.0	Unknown	14.4974	-14.4524	549	95.0	Combination of outlets	2	Case reports						3.0	ACT	168.0	1.0	Substandard or falsified
611	Antimalarial	467	10.1371/journal.pone.0096810	Quality of antimalarial drugs and antibiotics in Papua New Guinea: A survey of the health facility supply chain	Hetzel, M. W.	2014.0	PLoS ONE	1	Original research article	http://journals.plos.org/plosone/article?id=10.1371/journal.pone.0096810	1	AQ	Amodiaquine	172.0	Papua New Guinea	-9.47959	147.188522	63.0	Unknown	-6.05285	143.973	550	95.0	Combination of outlets	3	Random survey				31/12/2010	30/12/2011	70.0	Non-artemisinins	170.0	3.0	Substandard	tablets
614	Antimalarial	467	10.1371/journal.pone.0096810	Quality of antimalarial drugs and antibiotics in Papua New Guinea: A survey of the health facility supply chain	Hetzel, M. W.	2014.0	PLoS ONE	1	Original research article	http://journals.plos.org/plosone/article?id=10.1371/journal.pone.0096810	2	AM	Artemether	172.0	Papua New Guinea	-9.47959	147.188522	63.0	Unknown	-6.05285	143.973	551	95.0	Combination of outlets	3	Random survey				31/12/2010	30/12/2011	22.0	Artemisinin Derivatives - monotherapy	2298.0	1.0	Substandard or falsified	tablets
617	Antimalarial	467	10.1371/journal.pone.0096810	Quality of antimalarial drugs and antibiotics in Papua New Guinea: A survey of the health facility supply chain	Hetzel, M. W.	2014.0	PLoS ONE	1	Original research article	http://journals.plos.org/plosone/article?id=10.1371/journal.pone.0096810	15	PQ	Primaquine	172.0	Papua New Guinea	-9.47959	147.188522	63.0	Unknown	-6.05285	143.973	555	95.0	Combination of outlets	3	Random survey				31/12/2010	01/09/2011	36.0	Non-artemisinins	169.0	28.0	Substandard	tablets
619	Antimalarial	467	10.1371/journal.pone.0096810	Quality of antimalarial drugs and antibiotics in Papua New Guinea: A survey of the health facility supply chain	Hetzel, M. W.	2014.0	PLoS ONE	1	Original research article	http://journals.plos.org/plosone/article?id=10.1371/journal.pone.0096810	15	PQ	Primaquine	172.0	Papua New Guinea	-9.47959	147.188522	63.0	Unknown	-6.05285	143.973	555	95.0	Combination of outlets	3	Random survey				31/12/2010	01/09/2011	36.0	Non-artemisinins	2916.0	1.0	Substandard or falsified	tablets
620	Antimalarial	467	10.1371/journal.pone.0096810	Quality of antimalarial drugs and antibiotics in Papua New Guinea: A survey of the health facility supply chain	Hetzel, M. W.	2014.0	PLoS ONE	1	Original research article	http://journals.plos.org/plosone/article?id=10.1371/journal.pone.0096810	19	QN	Quinine	172.0	Papua New Guinea	-9.47959	147.188522	63.0	Unknown	-6.05285	143.973	556	95.0	Combination of outlets	3	Random survey				31/12/2010	30/12/2011	32.0	Non-artemisinins	171.0	2.0	Substandard or falsified	tablets
623	Antimalarial	467	10.1371/journal.pone.0096810	Quality of antimalarial drugs and antibiotics in Papua New Guinea: A survey of the health facility supply chain	Hetzel, M. W.	2014.0	PLoS ONE	1	Original research article	http://journals.plos.org/plosone/article?id=10.1371/journal.pone.0096810	22	SFD-PYRIM	Sulphadoxine-Pyrimethamine	172.0	Papua New Guinea	-9.47959	147.188522	63.0	Unknown	-6.05285	143.973	557	95.0	Combination of outlets	3	Random survey				31/12/2010	01/09/2011	55.0	Non-artemisinins	2309.0	1.0	Substandard or falsified	tablets
627	Antimalarial	286	10.1016/S2214-109X(14)70279-7	Falsified medicines in Africa: all talk, no action	Newton, P.N.	2014.0	The Lancet	9	Reviews	http://www.thelancet.com/journals/langlo/article/PIIS2214-109X(14)70279-7/fulltext?rss=yes	23	AM-LUM	Artemether-Lumefantrine	7.0	Angola	-8.81241	13.23503	432.0	Luanda	-8.83833	13.2344	561	97.0	Unknown	19	Seizure				31/05/2012		-1.0	ACT	8239.0	-1.0	Falsified	unknown
628	Antimalarial	472	10.4172/2329-9088.1000166	Cambodian Ministry of Health Takes Decisive Actions in the Fight against Substandard and Counterfeit Medicines	Krech. L.A.	2014.0	Tropical Medicine & Surgery	1	Original research article	http://www.esciencecentral.org/journals/cambodian-ministry-of-health-takes-decisive-actions-in-the-fight-against-substandard-and-2329-9088.1000166.php?aid=23778	6	CQ	Chloroquine	38.0	Cambodia	11.56474	104.913208	265.0	Unknown	12.7552	105.003	564	95.0	Combination of outlets	1	Convenience survey				01/01/2005	30/12/2012	349.0	Non-artemisinins	3137.0	15.0	Substandard or falsified
631	Antimalarial	472	10.4172/2329-9088.1000166	Cambodian Ministry of Health Takes Decisive Actions in the Fight against Substandard and Counterfeit Medicines	Krech. L.A.	2014.0	Tropical Medicine & Surgery	1	Original research article	http://www.esciencecentral.org/journals/cambodian-ministry-of-health-takes-decisive-actions-in-the-fight-against-substandard-and-2329-9088.1000166.php?aid=23778	4	AS	Artesunate	38.0	Cambodia	11.56474	104.913208	265.0	Unknown	12.7552	105.003	565	95.0	Combination of outlets	1	Convenience survey				01/01/2005	30/12/2012	200.0	Artemisinin Derivatives - monotherapy	3144.0	5.0	Substandard or falsified
632	Antimalarial	472	10.4172/2329-9088.1000166	Cambodian Ministry of Health Takes Decisive Actions in the Fight against Substandard and Counterfeit Medicines	Krech. L.A.	2014.0	Tropical Medicine & Surgery	1	Original research article	http://www.esciencecentral.org/journals/cambodian-ministry-of-health-takes-decisive-actions-in-the-fight-against-substandard-and-2329-9088.1000166.php?aid=23778	12	MQ	Mefloquine	38.0	Cambodia	11.56474	104.913208	265.0	Unknown	12.7552	105.003	567	95.0	Combination of outlets	1	Convenience survey				01/01/2005	30/12/2012	15.0	Non-artemisinins	3147.0	2.0	Substandard or falsified
634	Antimalarial	472	10.4172/2329-9088.1000166	Cambodian Ministry of Health Takes Decisive Actions in the Fight against Substandard and Counterfeit Medicines	Krech. L.A.	2014.0	Tropical Medicine & Surgery	1	Original research article	http://www.esciencecentral.org/journals/cambodian-ministry-of-health-takes-decisive-actions-in-the-fight-against-substandard-and-2329-9088.1000166.php?aid=23778	19	QN	Quinine	38.0	Cambodia	11.56474	104.913208	265.0	Unknown	12.7552	105.003	568	95.0	Combination of outlets	1	Convenience survey				01/01/2005	30/12/2012	18.0	Non-artemisinins	3149.0	1.0	Substandard or falsified
636	Antimalarial	292	DOI 10.1002/jps.22691	Are Counterfeit or Substandard Anti-Infective Products the Cause of Treatment Failure in Papua New Guinea?	Nair, A.	2011.0	Journal of Pharmaceutical Sciences	1	Original research article	http://onlinelibrary.wiley.com/doi/10.1002/jps.22691/abstract;jsessionid=1E77C5B288C5261B0FE3DAE39BF50287.f01t03	1	AQ	Amodiaquine	172.0	Papua New Guinea	-9.47959	147.188522	478.0	Port Moresby	-9.47962	147.154	569	80.0	Private pharmacy	3	Random survey				31/10/2009	29/11/2009	6.0	Non-artemisinins	2293.0	2.0	Substandard or falsified	tablets
637	Antimalarial	292	DOI 10.1002/jps.22691	Are Counterfeit or Substandard Anti-Infective Products the Cause of Treatment Failure in Papua New Guinea?	Nair, A.	2011.0	Journal of Pharmaceutical Sciences	1	Original research article	http://onlinelibrary.wiley.com/doi/10.1002/jps.22691/abstract;jsessionid=1E77C5B288C5261B0FE3DAE39BF50287.f01t03	1	AQ	Amodiaquine	172.0	Papua New Guinea	-9.47959	147.188522	478.0	Port Moresby	-9.47962	147.154	569	80.0	Private pharmacy	3	Random survey				31/10/2009	29/11/2009	6.0	Non-artemisinins	2295.0	1.0	Substandard or falsified	tablets
638	Antimalarial	292	DOI 10.1002/jps.22691	Are Counterfeit or Substandard Anti-Infective Products the Cause of Treatment Failure in Papua New Guinea?	Nair, A.	2011.0	Journal of Pharmaceutical Sciences	1	Original research article	http://onlinelibrary.wiley.com/doi/10.1002/jps.22691/abstract;jsessionid=1E77C5B288C5261B0FE3DAE39BF50287.f01t03	1	AQ	Amodiaquine	172.0	Papua New Guinea	-9.47959	147.188522	478.0	Port Moresby	-9.47962	147.154	569	80.0	Private pharmacy	3	Random survey				31/10/2009	29/11/2009	6.0	Non-artemisinins	3090.0	1.0	Substandard or falsified	tablets
639	Antimalarial	292	DOI 10.1002/jps.22691	Are Counterfeit or Substandard Anti-Infective Products the Cause of Treatment Failure in Papua New Guinea?	Nair, A.	2011.0	Journal of Pharmaceutical Sciences	1	Original research article	http://onlinelibrary.wiley.com/doi/10.1002/jps.22691/abstract;jsessionid=1E77C5B288C5261B0FE3DAE39BF50287.f01t03	1	AQ	Amodiaquine	172.0	Papua New Guinea	-9.47959	147.188522	478.0	Port Moresby	-9.47962	147.154	569	80.0	Private pharmacy	3	Random survey				31/10/2009	29/11/2009	6.0	Non-artemisinins	3091.0	1.0	Substandard or falsified	tablets
640	Antimalarial	292	DOI 10.1002/jps.22691	Are Counterfeit or Substandard Anti-Infective Products the Cause of Treatment Failure in Papua New Guinea?	Nair, A.	2011.0	Journal of Pharmaceutical Sciences	1	Original research article	http://onlinelibrary.wiley.com/doi/10.1002/jps.22691/abstract;jsessionid=1E77C5B288C5261B0FE3DAE39BF50287.f01t03	1	AQ	Amodiaquine	172.0	Papua New Guinea	-9.47959	147.188522	478.0	Port Moresby	-9.47962	147.154	569	80.0	Private pharmacy	3	Random survey				31/10/2009	29/11/2009	6.0	Non-artemisinins	6826.0	1.0	Falsified	tablets
641	Antimalarial	298	-1	Substandard artemisinin-based antimalarial medicines in licensed retail pharmaceutical outlets in Ghana	El-Duah, M.	2012.0	Journal of Vector Borne Diseases	1	Original research article	http://www.ncbi.nlm.nih.gov/pubmed/23135006	140	AS+AQ	Artesunate+Amodiaquine Co-blistered	84.0	Ghana	5.55856	-0.20092	558.0	Kumasi	6.6666	-1.61627	571	80.0	Private pharmacy	1	Convenience survey				01/02/2010	05/03/2010	5.0	ACT	173.0	5.0	Substandard or falsified	tablets
642	Antimalarial	298	-1	Substandard artemisinin-based antimalarial medicines in licensed retail pharmaceutical outlets in Ghana	El-Duah, M.	2012.0	Journal of Vector Borne Diseases	1	Original research article	http://www.ncbi.nlm.nih.gov/pubmed/23135006	4	AS	Artesunate	84.0	Ghana	5.55856	-0.20092	558.0	Kumasi	6.6666	-1.61627	572	80.0	Private pharmacy	1	Convenience survey				01/02/2010	05/03/2010	2.0	Artemisinin Derivatives - monotherapy	174.0	2.0	Substandard or falsified	injection
643	Antimalarial	298	-1	Substandard artemisinin-based antimalarial medicines in licensed retail pharmaceutical outlets in Ghana	El-Duah, M.	2012.0	Journal of Vector Borne Diseases	1	Original research article	http://www.ncbi.nlm.nih.gov/pubmed/23135006	23	AM-LUM	Artemether-Lumefantrine	84.0	Ghana	5.55856	-0.20092	558.0	Kumasi	6.6666	-1.61627	573	80.0	Private pharmacy	1	Convenience survey				01/02/2010	05/03/2010	6.0	ACT	176.0	5.0	Substandard or falsified	tablets
645	Antimalarial	298	-1	Substandard artemisinin-based antimalarial medicines in licensed retail pharmaceutical outlets in Ghana	El-Duah, M.	2012.0	Journal of Vector Borne Diseases	1	Original research article	http://www.ncbi.nlm.nih.gov/pubmed/23135006	2	AM	Artemether	84.0	Ghana	5.55856	-0.20092	558.0	Kumasi	6.6666	-1.61627	574	80.0	Private pharmacy	1	Convenience survey				01/02/2010	05/03/2010	1.0	Artemisinin Derivatives - monotherapy	178.0	1.0	Substandard or falsified	injection
646	Antimalarial	299	-1	Using High Performance Liquid Chromatography to Quantitate Artemether and Artesunate Anti-Malarial Tablets in the National Capital District, Papua New Guinea	Hehonah, N.T.	2010.0	Pacific Journal of Medical Sciences	1	Original research article	http://www.pacjmedsci.com/PJMS%20%20Vol%207%20No%201%20July%202010%20N%20Hehonah,%201.pdf	2	AM	Artemether	172.0	Papua New Guinea	-9.47959	147.188522	478.0	Port Moresby	-9.47962	147.154	575	95.0	Combination of outlets	1	Convenience survey						27.0	Artemisinin Derivatives - monotherapy	182.0	27.0	Substandard	tablets
647	Antimalarial	299	-1	Using High Performance Liquid Chromatography to Quantitate Artemether and Artesunate Anti-Malarial Tablets in the National Capital District, Papua New Guinea	Hehonah, N.T.	2010.0	Pacific Journal of Medical Sciences	1	Original research article	http://www.pacjmedsci.com/PJMS%20%20Vol%207%20No%201%20July%202010%20N%20Hehonah,%201.pdf	4	AS	Artesunate	172.0	Papua New Guinea	-9.47959	147.188522	478.0	Port Moresby	-9.47962	147.154	576	95.0	Combination of outlets	1	Convenience survey						16.0	Artemisinin Derivatives - monotherapy	183.0	10.0	Substandard	tablets
650	Antimalarial	300	doi: 10.1186/1475-2875-12-220.	A pilot study on quality of artesunate and amodiaquine tablets used in the fishing community of Tema, Ghana	Affum, A.O.	2013.0	Malaria Journal	1	Original research article	http://www.malariajournal.com/content/12/1/220	140	AS+AQ	Artesunate+Amodiaquine Co-blistered	84.0	Ghana	5.55856	-0.20092	248.0	Kpone -on-Sea, Tema	5.69435	0.05034	579	95.0	Combination of outlets	3	Random survey				01/06/2011	01/09/2011	16.0	ACT	186.0	13.0	Substandard or falsified	blisters
651	Antimalarial	304	10.4236/pp.2013.48081	Quality Assessment of Artemether/Lumefantrine Tablets Sampled from Pharmacies in Accra, Using the MVHimagePCv8.exe Color Software	Nyarko, E.A.	2013.0	Pharmacology & Pharmacy	1	Original research article	http://www.scirp.org/journal/CTA.aspx?paperID=39268#http:// http://www.scirp.org/journal/CTA.aspx?paperID=39268	23	AM-LUM	Artemether-Lumefantrine	84.0	Ghana	5.55856	-0.20092	554.0	Accra	5.60372	-0.186964	580	80.0	Private pharmacy	1	Convenience survey						9.0	ACT	190.0	1.0	Substandard or falsified	tablets
653	Antimalarial	304	10.4236/pp.2013.48081	Quality Assessment of Artemether/Lumefantrine Tablets Sampled from Pharmacies in Accra, Using the MVHimagePCv8.exe Color Software	Nyarko, E.A.	2013.0	Pharmacology & Pharmacy	1	Original research article	http://www.scirp.org/journal/CTA.aspx?paperID=39268#http:// http://www.scirp.org/journal/CTA.aspx?paperID=39268	23	AM-LUM	Artemether-Lumefantrine	84.0	Ghana	5.55856	-0.20092	554.0	Accra	5.60372	-0.186964	580	80.0	Private pharmacy	1	Convenience survey						9.0	ACT	6079.0	1.0	Substandard or falsified	tablets
654	Antimalarial	307	-1	Sulphadoxine/Pyrimethamine Tablet Products on the Kenyan Market: Quality Concerns	Kibwage, I.O.	2000.0	East and Central African Journal of Pharmaceutical Sciences	1	Original research article	https://profiles.uonbi.ac.ke/okibwage/publications/i0kibwage-and-jkngugi-sulphadoxinelpyrimethamine-tablet-products-kenyan-market	22	SFD-PYRIM	Sulphadoxine-Pyrimethamine	116.0	Kenya	-1.277298	36.806261	424.0	Nairobi	-1.28333	36.8167	581	89.0	Wholesalers/importer/distributors	1	Convenience survey						33.0	Non-artemisinins	191.0	4.0	Substandard or falsified	tablets
655	Antimalarial	307	-1	Sulphadoxine/Pyrimethamine Tablet Products on the Kenyan Market: Quality Concerns	Kibwage, I.O.	2000.0	East and Central African Journal of Pharmaceutical Sciences	1	Original research article	https://profiles.uonbi.ac.ke/okibwage/publications/i0kibwage-and-jkngugi-sulphadoxinelpyrimethamine-tablet-products-kenyan-market	22	SFD-PYRIM	Sulphadoxine-Pyrimethamine	116.0	Kenya	-1.277298	36.806261	424.0	Nairobi	-1.28333	36.8167	581	89.0	Wholesalers/importer/distributors	1	Convenience survey						33.0	Non-artemisinins	2314.0	23.0	Substandard or falsified	tablets
657	Antimalarial	309	-1	Country Report on Medicines Quality Monitoring Program in Laos (2005-2009)	Food and Drug Department	2010.0	Food and Drug Department (FDD),Laos	16	Report	http://fdd.gov.la/download/contents_documents/1407835610country%20report%20in%20MQM%20progam%202005-2009.pdf	58	ATM-nd	Antimalarials-not detailed	122.0	Lao People's Democratic Republic	17.965309	102.611519	629.0	Sayaboury, Oudomxay, Luangnamtha, Luangprabang, Houaphan, Xiengkhuang, Khammouane, Saravane, Sekong, Attapeu, Champasak, Savannakhet	19.2333	101.733	582	95.0	Combination of outlets	1	Convenience survey				31/12/2008	31/12/2009	42.0	Antimalarials,unspecified	4680.0	1.0	Falsified
660	Antimalarial	310	-1	The Quality of Antimalarial Medicines in Eastern Thailand: A case Study Along the Thai-Cambodian Border	Phanouvong, S.	2013.0	The Southeast Asian Journal of Tropical Medicine and Public Health	1	Original research article	http://www.tm.mahidol.ac.th/seameo/2013-44-3-full/02-5363-1.pdf	4	AS	Artesunate	221.0	Thailand	13.75333	100.504822	480.0	Si Sa Ket, Ubon Ratchathani, Surin, Buri Ram, Sa Kaeo, Chanthaburi, Trat	15.1186	104.322	583	95.0	Combination of outlets	3	Random survey						45.0	Artemisinin Derivatives - monotherapy	2313.0	1.0	Substandard or falsified
662	Antimalarial	310	-1	The Quality of Antimalarial Medicines in Eastern Thailand: A case Study Along the Thai-Cambodian Border	Phanouvong, S.	2013.0	The Southeast Asian Journal of Tropical Medicine and Public Health	1	Original research article	http://www.tm.mahidol.ac.th/seameo/2013-44-3-full/02-5363-1.pdf	6	CQ	Chloroquine	221.0	Thailand	13.75333	100.504822	480.0	Si Sa Ket, Ubon Ratchathani, Surin, Buri Ram, Sa Kaeo, Chanthaburi, Trat	15.1186	104.322	584	95.0	Combination of outlets	3	Random survey						167.0	Non-artemisinins	5167.0	1.0	Substandard or falsified
663	Antimalarial	310	-1	The Quality of Antimalarial Medicines in Eastern Thailand: A case Study Along the Thai-Cambodian Border	Phanouvong, S.	2013.0	The Southeast Asian Journal of Tropical Medicine and Public Health	1	Original research article	http://www.tm.mahidol.ac.th/seameo/2013-44-3-full/02-5363-1.pdf	6	CQ	Chloroquine	221.0	Thailand	13.75333	100.504822	480.0	Si Sa Ket, Ubon Ratchathani, Surin, Buri Ram, Sa Kaeo, Chanthaburi, Trat	15.1186	104.322	584	95.0	Combination of outlets	3	Random survey						167.0	Non-artemisinins	5168.0	1.0	Substandard or falsified
664	Antimalarial	310	-1	The Quality of Antimalarial Medicines in Eastern Thailand: A case Study Along the Thai-Cambodian Border	Phanouvong, S.	2013.0	The Southeast Asian Journal of Tropical Medicine and Public Health	1	Original research article	http://www.tm.mahidol.ac.th/seameo/2013-44-3-full/02-5363-1.pdf	6	CQ	Chloroquine	221.0	Thailand	13.75333	100.504822	480.0	Si Sa Ket, Ubon Ratchathani, Surin, Buri Ram, Sa Kaeo, Chanthaburi, Trat	15.1186	104.322	584	95.0	Combination of outlets	3	Random survey						167.0	Non-artemisinins	5169.0	1.0	Substandard or falsified
668	Antimalarial	310	-1	The Quality of Antimalarial Medicines in Eastern Thailand: A case Study Along the Thai-Cambodian Border	Phanouvong, S.	2013.0	The Southeast Asian Journal of Tropical Medicine and Public Health	1	Original research article	http://www.tm.mahidol.ac.th/seameo/2013-44-3-full/02-5363-1.pdf	15	PQ	Primaquine	221.0	Thailand	13.75333	100.504822	480.0	Si Sa Ket, Ubon Ratchathani, Surin, Buri Ram, Sa Kaeo, Chanthaburi, Trat	15.1186	104.322	588	95.0	Combination of outlets	3	Random survey						63.0	Non-artemisinins	2329.0	1.0	Substandard or falsified
670	Antimalarial	310	-1	The Quality of Antimalarial Medicines in Eastern Thailand: A case Study Along the Thai-Cambodian Border	Phanouvong, S.	2013.0	The Southeast Asian Journal of Tropical Medicine and Public Health	1	Original research article	http://www.tm.mahidol.ac.th/seameo/2013-44-3-full/02-5363-1.pdf	19	QN	Quinine	221.0	Thailand	13.75333	100.504822	480.0	Si Sa Ket, Ubon Ratchathani, Surin, Buri Ram, Sa Kaeo, Chanthaburi, Trat	15.1186	104.322	589	95.0	Combination of outlets	3	Random survey						146.0	Non-artemisinins	5170.0	1.0	Substandard or falsified
673	Antimalarial	310	-1	The Quality of Antimalarial Medicines in Eastern Thailand: A case Study Along the Thai-Cambodian Border	Phanouvong, S.	2013.0	The Southeast Asian Journal of Tropical Medicine and Public Health	1	Original research article	http://www.tm.mahidol.ac.th/seameo/2013-44-3-full/02-5363-1.pdf	21	TTC	Tetracycline	221.0	Thailand	13.75333	100.504822	480.0	Si Sa Ket, Ubon Ratchathani, Surin, Buri Ram, Sa Kaeo, Chanthaburi, Trat	15.1186	104.322	592	95.0	Combination of outlets	3	Random survey						242.0	Tetracyclines	2333.0	1.0	Substandard or falsified
674	Antimalarial	311	10.1155/2014/806416	Evaluation of the Quality of Artemisinin-Based Antimalarial Medicines Distributed in Ghana and Togo	Osei-Safo, D.	2014.0	Malaria Research and Treatment	1	Original research article	http://www.hindawi.com/journals/mrt/2014/806416/	4	AS	Artesunate	84.0	Ghana	5.55856	-0.20092	483.0	Half-Assini, Takoradi, Winneba and Awatu, Kumasi, Bolgatanga and Sandema, Aflao	6.96096	-1.07525	593	80.0	Private pharmacy	1	Convenience survey	189.0	Substandard or falsified	100.0	01/09/2010	01/04/2011	3.0	Artemisinin Derivatives - monotherapy	199.0	3.0	Substandard or falsified
680	Antimalarial	311	10.1155/2014/806416	Evaluation of the Quality of Artemisinin-Based Antimalarial Medicines Distributed in Ghana and Togo	Osei-Safo, D.	2014.0	Malaria Research and Treatment	1	Original research article	http://www.hindawi.com/journals/mrt/2014/806416/	4	AS	Artesunate	223.0	Togo	6.12658	1.22783	484.0	Aného, Atakpame, Dapaong	6.22728	1.58142	599	80.0	Private pharmacy	1	Convenience survey	189.0	Substandard or falsified	100.0	01/12/2010	01/03/2011	11.0	Artemisinin Derivatives - monotherapy	197.0	11.0	Substandard or falsified
681	Antimalarial	311	10.1155/2014/806416	Evaluation of the Quality of Artemisinin-Based Antimalarial Medicines Distributed in Ghana and Togo	Osei-Safo, D.	2014.0	Malaria Research and Treatment	1	Original research article	http://www.hindawi.com/journals/mrt/2014/806416/	141	AS-AQ-Unk	Artesunate-Amodiaquine Unknown formulation	223.0	Togo	6.12658	1.22783	484.0	Aného, Atakpame, Dapaong	6.22728	1.58142	600	80.0	Private pharmacy	1	Convenience survey	189.0	Substandard or falsified	100.0	01/12/2010	01/03/2011	11.0	ACT	198.0	11.0	Substandard or falsified
688	Antimalarial	315	10.1179/1364859411Y.0000000030	Quality of chloroquine tablets available in Africa	Sawadogo, C.W.	2011.0	Annals of Tropical Medicine and Parasitology	1	Original research article	http://www.ncbi.nlm.nih.gov/pmc/articles/PMC4100301/	6	CQ	Chloroquine	24.0	Benin	9.32204	2.31313	380.0	Unknown	9.3077	2.3158	608	95.0	Combination of outlets	3	Random survey						2.0	Non-artemisinins	849.0	1.0	Substandard or falsified
689	Antimalarial	486	10.1007/s11096-004-0558-3	The quality of drugs in private pharmacies in Lao PDR: a repeat study in 1997 and 1999.	Syhakhang, L.	2004.0	Pharmaceutical World Science	1	Original research article	https://www.ncbi.nlm.nih.gov/pubmed/15683103	6	CQ	Chloroquine	122.0	Lao People's Democratic Republic	17.965309	102.611519	393.0	Savannakhet	16.5614	104.752	611	80.0	Private pharmacy	3	Random survey				01/06/1997	30/06/1997	93.0	Non-artemisinins	2931.0	2.0	Substandard or falsified
690	Antimalarial	486	10.1007/s11096-004-0558-3	The quality of drugs in private pharmacies in Lao PDR: a repeat study in 1997 and 1999.	Syhakhang, L.	2004.0	Pharmaceutical World Science	1	Original research article	https://www.ncbi.nlm.nih.gov/pubmed/15683103	6	CQ	Chloroquine	122.0	Lao People's Democratic Republic	17.965309	102.611519	393.0	Savannakhet	16.5614	104.752	611	80.0	Private pharmacy	3	Random survey				01/06/1997	30/06/1997	93.0	Non-artemisinins	2932.0	1.0	Substandard or falsified
691	Antimalarial	486	10.1007/s11096-004-0558-3	The quality of drugs in private pharmacies in Lao PDR: a repeat study in 1997 and 1999.	Syhakhang, L.	2004.0	Pharmaceutical World Science	1	Original research article	https://www.ncbi.nlm.nih.gov/pubmed/15683103	6	CQ	Chloroquine	122.0	Lao People's Democratic Republic	17.965309	102.611519	393.0	Savannakhet	16.5614	104.752	611	80.0	Private pharmacy	3	Random survey				01/06/1997	30/06/1997	93.0	Non-artemisinins	2933.0	13.0	Substandard or falsified
692	Antimalarial	486	10.1007/s11096-004-0558-3	The quality of drugs in private pharmacies in Lao PDR: a repeat study in 1997 and 1999.	Syhakhang, L.	2004.0	Pharmaceutical World Science	1	Original research article	https://www.ncbi.nlm.nih.gov/pubmed/15683103	6	CQ	Chloroquine	122.0	Lao People's Democratic Republic	17.965309	102.611519	393.0	Savannakhet	16.5614	104.752	611	80.0	Private pharmacy	3	Random survey				01/06/1997	30/06/1997	93.0	Non-artemisinins	2934.0	38.0	Substandard or falsified
694	Antimalarial	486	10.1007/s11096-004-0558-3	The quality of drugs in private pharmacies in Lao PDR: a repeat study in 1997 and 1999.	Syhakhang, L.	2004.0	Pharmaceutical World Science	1	Original research article	https://www.ncbi.nlm.nih.gov/pubmed/15683103	6	CQ	Chloroquine	122.0	Lao People's Democratic Republic	17.965309	102.611519	393.0	Savannakhet	16.5614	104.752	612	80.0	Private pharmacy	3	Random survey				01/01/1999	31/12/1999	82.0	Non-artemisinins	2937.0	2.0	Substandard or falsified
695	Antimalarial	486	10.1007/s11096-004-0558-3	The quality of drugs in private pharmacies in Lao PDR: a repeat study in 1997 and 1999.	Syhakhang, L.	2004.0	Pharmaceutical World Science	1	Original research article	https://www.ncbi.nlm.nih.gov/pubmed/15683103	6	CQ	Chloroquine	122.0	Lao People's Democratic Republic	17.965309	102.611519	393.0	Savannakhet	16.5614	104.752	612	80.0	Private pharmacy	3	Random survey				01/01/1999	31/12/1999	82.0	Non-artemisinins	2938.0	33.0	Substandard or falsified
698	Antimalarial	314	-1	Correlation of price and quality of medicines: assessment of some Artemisinin antimalarials in Nigeria based on GPHF minilab	Ochekpe, N.A.	2010.0	International Journal of Drug Development and Research	1	Original research article	http://ijddr.in/drug-development/correlation-of-price-and-quality-of-medicinesassessment-of-some-artemisinin-antimalarials-in-nigeriabased-on-gphf-minilab.pdf	4	AS	Artesunate	162.0	Nigeria	9.06667	7.48333	1152.0	Onitsha	6.14533	6.81051	613	95.0	Combination of outlets	1	Convenience survey						5.0	Artemisinin Derivatives - monotherapy	2657.0	1.0	Substandard or falsified
700	Antimalarial	314	-1	Correlation of price and quality of medicines: assessment of some Artemisinin antimalarials in Nigeria based on GPHF minilab	Ochekpe, N.A.	2010.0	International Journal of Drug Development and Research	1	Original research article	http://ijddr.in/drug-development/correlation-of-price-and-quality-of-medicinesassessment-of-some-artemisinin-antimalarials-in-nigeriabased-on-gphf-minilab.pdf	2	AM	Artemether	162.0	Nigeria	9.06667	7.48333	408.0	Lagos	6.43918	3.42348	614	95.0	Combination of outlets	1	Convenience survey						16.0	Artemisinin Derivatives - monotherapy	2659.0	5.0	Substandard or falsified
701	Antimalarial	314	-1	Correlation of price and quality of medicines: assessment of some Artemisinin antimalarials in Nigeria based on GPHF minilab	Ochekpe, N.A.	2010.0	International Journal of Drug Development and Research	1	Original research article	http://ijddr.in/drug-development/correlation-of-price-and-quality-of-medicinesassessment-of-some-artemisinin-antimalarials-in-nigeriabased-on-gphf-minilab.pdf	2	AM	Artemether	162.0	Nigeria	9.06667	7.48333	408.0	Lagos	6.43918	3.42348	614	95.0	Combination of outlets	1	Convenience survey						16.0	Artemisinin Derivatives - monotherapy	7741.0	1.0	Falsified
703	Antimalarial	329	-1	Evaluation of the Quality of Artemether/Lumefantrine, Sulphadoxine/Pyrimethamine and Quinine Sulphate Tablets in Public and private Health Institutions in Lusaka District	Luke, A.	2012.0	University of Zambia	14	Thesis	https://library.adhl.africa/handle/123456789/12487	22	SFD-PYRIM	Sulphadoxine-Pyrimethamine	248.0	Zambia	-15.40884	28.2824	486.0	Lusaka	-15.4167	28.2833	616	95.0	Combination of outlets	3	Random survey				01/09/2009	30/09/2009	430.0	Non-artemisinins	7722.0	30.0	Falsified	tablets
709	Antimalarial	332	10.1159/000204349	Evaluation of the Pharmaceutical Quality of Some Quinine Preparations Sold in Nigeria	Nnamdi, J.A.	2009.0	Medical Principles and Practice	1	Original research article	http://www.karger.com/Article/PDF/204349	19	QN	Quinine	162.0	Nigeria	9.06667	7.48333	488.0	Onitsha, Asaba, Benin City, Warri	5.51667	5.75	621	80.0	Private pharmacy	1	Convenience survey				01/02/2006	30/06/2006	18.0	Non-artemisinins	2661.0	8.0	Substandard or falsified
710	Antimalarial	315	10.1179/1364859411Y.0000000030	Quality of chloroquine tablets available in Africa	Sawadogo, C.W.	2011.0	Annals of Tropical Medicine and Parasitology	1	Original research article	http://www.ncbi.nlm.nih.gov/pmc/articles/PMC4100301/	6	CQ	Chloroquine	36.0	Burkina Faso	12.36398	-1.52826	366.0	Unknown	12.2383	-1.5616	622	95.0	Combination of outlets	3	Random survey						7.0	Non-artemisinins	240.0	5.0	Substandard or falsified
711	Antimalarial	315	10.1179/1364859411Y.0000000030	Quality of chloroquine tablets available in Africa	Sawadogo, C.W.	2011.0	Annals of Tropical Medicine and Parasitology	1	Original research article	http://www.ncbi.nlm.nih.gov/pmc/articles/PMC4100301/	6	CQ	Chloroquine	36.0	Burkina Faso	12.36398	-1.52826	366.0	Unknown	12.2383	-1.5616	622	95.0	Combination of outlets	3	Random survey						7.0	Non-artemisinins	861.0	1.0	Substandard or falsified
713	Antimalarial	315	10.1179/1364859411Y.0000000030	Quality of chloroquine tablets available in Africa	Sawadogo, C.W.	2011.0	Annals of Tropical Medicine and Parasitology	1	Original research article	http://www.ncbi.nlm.nih.gov/pmc/articles/PMC4100301/	6	CQ	Chloroquine	39.0	Cameroon	3.8718	11.51223	671.0	Unknown	5.44285	12.4951	623	95.0	Combination of outlets	3	Random survey						3.0	Non-artemisinins	850.0	2.0	Substandard or falsified
717	Antimalarial	315	10.1179/1364859411Y.0000000030	Quality of chloroquine tablets available in Africa	Sawadogo, C.W.	2011.0	Annals of Tropical Medicine and Parasitology	1	Original research article	http://www.ncbi.nlm.nih.gov/pmc/articles/PMC4100301/	6	CQ	Chloroquine	84.0	Ghana	5.55856	-0.20092	634.0	Unknown	7.94653	-1.02319	626	95.0	Combination of outlets	3	Random survey						1.0	Non-artemisinins	854.0	1.0	Substandard or falsified
719	Antimalarial	339	-1	In vitro evaluation of marketed antimalarial chloroquine phosphate tablets	Patel, A.K.	2005.0	Journal of Vector Borne Diseases	1	Original research article	http://www.ncbi.nlm.nih.gov/pubmed/16457384	6	CQ	Chloroquine	103.0	India	24.7338	81.33463	490.0	Gujarat	22.2586	71.1924	634	95.0	Combination of outlets	1	Convenience survey						7.0	Non-artemisinins	212.0	1.0	Substandard or falsified	tablets
722	Antimalarial	341		The Dissolution Analysis of Sulfadoxine/Pyrimethamine Combination Tablets	Badenhorst, L.	2007.0	Faculty of Health Sciences, School of Pharmacy (Pharmaceutical Chemistry)	14	Thesis	http://dspace.nwu.ac.za/handle/10394/1791	22	SFD-PYRIM	Sulphadoxine-Pyrimethamine	206.0	South Africa	-25.745874	28.18763	491.0	Potchefstroom	-26.7145	27.097	635	97.0	Unknown	8	Laboratory assembled collections						7.0	Non-artemisinins	2642.0	1.0	Substandard or falsified	tablets
728	Antimalarial	352	10.4269/ajtmh.14-0394	Substandard Antimalarials Available in Afghanistan: A Case for Assessing the Quality of Drugs in Resource Poor Settings	Lalani, M.	2015.0	The American Journal of Tropical Medicine and Hygiene	1	Original research article	http://www.ncbi.nlm.nih.gov/pubmed/25897070	6	CQ	Chloroquine	1.0	Afghanistan	34.53091	69.136749	493.0	Kunduz, Nangarhar, Ghazni, Herat, Kabul	36.7266	68.8603	640	95.0	Combination of outlets	3	Random survey				01/08/2009	31/08/2009	77.0	Non-artemisinins	2630.0	25.0	Substandard or falsified
733	Antimalarial	352	10.4269/ajtmh.14-0394	Substandard Antimalarials Available in Afghanistan: A Case for Assessing the Quality of Drugs in Resource Poor Settings	Lalani, M.	2015.0	The American Journal of Tropical Medicine and Hygiene	1	Original research article	http://www.ncbi.nlm.nih.gov/pubmed/25897070	19	QN	Quinine	1.0	Afghanistan	34.53091	69.136749	493.0	Kunduz, Nangarhar, Ghazni, Herat, Kabul	36.7266	68.8603	644	95.0	Combination of outlets	3	Random survey				01/08/2009	31/08/2009	28.0	Non-artemisinins	2635.0	8.0	Substandard or falsified
739	Antimalarial	363	10.4269/ajtmh.14-0391	Quality of antimalarials at the epicenter of antimalarial drug resistance: Results from an Overt and Mystery Client Survey in Cambodia	Yeung, S.	2015.0	The American Journal of Tropical Medicine and Hygiene	1	Original research article	http://www.ajtmh.org/content/journals/10.4269/ajtmh.14-0391	28	AS+MQ	Artesunate-Mefloquine	38.0	Cambodia	11.56474	104.913208	125.0	Kampong Thom, Kratie, Rattanakiri, Mondulkiri, Battambang, Pailin, Kampot, Oddar Meanchey, Preah Vihear, Siem Riep	13.5844	105.702	652	95.0	Combination of outlets	3	Random survey				01/11/2010	31/01/2011	203.0	ACT	214.0	157.0	Substandard or falsified	tablets
741	Antimalarial	363	10.4269/ajtmh.14-0391	Quality of antimalarials at the epicenter of antimalarial drug resistance: Results from an Overt and Mystery Client Survey in Cambodia	Yeung, S.	2015.0	The American Journal of Tropical Medicine and Hygiene	1	Original research article	http://www.ajtmh.org/content/journals/10.4269/ajtmh.14-0391	4	AS	Artesunate	38.0	Cambodia	11.56474	104.913208	125.0	Kampong Thom, Kratie, Rattanakiri, Mondulkiri, Battambang, Pailin, Kampot, Oddar Meanchey, Preah Vihear, Siem Riep	13.5844	105.702	653	95.0	Combination of outlets	3	Random survey				01/11/2010	31/01/2011	29.0	Artemisinin Derivatives - monotherapy	215.0	12.0	Substandard	tablets
743	Antimalarial	363	10.4269/ajtmh.14-0391	Quality of antimalarials at the epicenter of antimalarial drug resistance: Results from an Overt and Mystery Client Survey in Cambodia	Yeung, S.	2015.0	The American Journal of Tropical Medicine and Hygiene	1	Original research article	http://www.ajtmh.org/content/journals/10.4269/ajtmh.14-0391	2	AM	Artemether	38.0	Cambodia	11.56474	104.913208	125.0	Kampong Thom, Kratie, Rattanakiri, Mondulkiri, Battambang, Pailin, Kampot, Oddar Meanchey, Preah Vihear, Siem Riep	13.5844	105.702	654	95.0	Combination of outlets	3	Random survey				01/11/2010	31/01/2011	36.0	Artemisinin Derivatives - monotherapy	216.0	19.0	Substandard	injection
745	Antimalarial	363	10.4269/ajtmh.14-0391	Quality of antimalarials at the epicenter of antimalarial drug resistance: Results from an Overt and Mystery Client Survey in Cambodia	Yeung, S.	2015.0	The American Journal of Tropical Medicine and Hygiene	1	Original research article	http://www.ajtmh.org/content/journals/10.4269/ajtmh.14-0391	44	ART-PPQ	Artemisinin-Piperaquine	38.0	Cambodia	11.56474	104.913208	125.0	Kampong Thom, Kratie, Rattanakiri, Mondulkiri, Battambang, Pailin, Kampot, Oddar Meanchey, Preah Vihear, Siem Riep	13.5844	105.702	655	95.0	Combination of outlets	3	Random survey				01/11/2010	31/01/2011	18.0	ACT	217.0	11.0	Substandard	tablets
748	Antimalarial	363	10.4269/ajtmh.14-0391	Quality of antimalarials at the epicenter of antimalarial drug resistance: Results from an Overt and Mystery Client Survey in Cambodia	Yeung, S.	2015.0	The American Journal of Tropical Medicine and Hygiene	1	Original research article	http://www.ajtmh.org/content/journals/10.4269/ajtmh.14-0391	8	DHA	Dihydroartemisinin	38.0	Cambodia	11.56474	104.913208	125.0	Kampong Thom, Kratie, Rattanakiri, Mondulkiri, Battambang, Pailin, Kampot, Oddar Meanchey, Preah Vihear, Siem Riep	13.5844	105.702	657	95.0	Combination of outlets	3	Random survey				01/11/2010	31/01/2011	1.0	Artemisinin Derivatives - monotherapy	2354.0	1.0	Substandard	tablets
752	Antimalarial	364	10.4269/ajtmh.14-0574	Collaborative health and enforcement operations on the quality of antimalarials and antibiotics in southeast Asia	Yong, Y.L.	2015.0	The American Journal of Tropical Medicine and Hygiene	1	Original research article	https://www.ncbi.nlm.nih.gov/pmc/articles/PMC4455084/	4	AS	Artesunate	38.0	Cambodia	11.56474	104.913208	426.0	Phnom Penh	11.5588	104.917	661	97.0	Unknown	12	Control quality - routine				01/04/2008	31/03/2009	10.0	Artemisinin Derivatives - monotherapy	5231.0	3.0	Substandard or falsified	tablets
758	Antimalarial	364	10.4269/ajtmh.14-0574	Collaborative health and enforcement operations on the quality of antimalarials and antibiotics in southeast Asia	Yong, Y.L.	2015.0	The American Journal of Tropical Medicine and Hygiene	1	Original research article	https://www.ncbi.nlm.nih.gov/pmc/articles/PMC4455084/	2	AM	Artemether	104.0	Indonesia	-6.17144	106.82782	236.0	Jayapura, Papua	-2.533	140.717	666	97.0	Unknown	12	Control quality - routine				01/04/2008	31/03/2009	1.0	Artemisinin Derivatives - monotherapy	5237.0	1.0	Substandard	tablets
760	Antimalarial	364	10.4269/ajtmh.14-0574	Collaborative health and enforcement operations on the quality of antimalarials and antibiotics in southeast Asia	Yong, Y.L.	2015.0	The American Journal of Tropical Medicine and Hygiene	1	Original research article	https://www.ncbi.nlm.nih.gov/pmc/articles/PMC4455084/	140	AS+AQ	Artesunate+Amodiaquine Co-blistered	104.0	Indonesia	-6.17144	106.82782	236.0	Jayapura, Papua	-2.533	140.717	668	97.0	Unknown	12	Control quality - routine				01/04/2008	31/03/2009	3.0	ACT	5239.0	1.0	Substandard or falsified	tablets
763	Antimalarial	364	10.4269/ajtmh.14-0574	Collaborative health and enforcement operations on the quality of antimalarials and antibiotics in southeast Asia	Yong, Y.L.	2015.0	The American Journal of Tropical Medicine and Hygiene	1	Original research article	https://www.ncbi.nlm.nih.gov/pmc/articles/PMC4455084/	4	AS	Artesunate	122.0	Lao People's Democratic Republic	17.965309	102.611519	332.0	Unknown	19.8563	102.495	670	97.0	Unknown	12	Control quality - routine				01/04/2008	31/03/2009	15.0	Artemisinin Derivatives - monotherapy	5242.0	1.0	Falsified	tablets
765	Antimalarial	364	10.4269/ajtmh.14-0574	Collaborative health and enforcement operations on the quality of antimalarials and antibiotics in southeast Asia	Yong, Y.L.	2015.0	The American Journal of Tropical Medicine and Hygiene	1	Original research article	https://www.ncbi.nlm.nih.gov/pmc/articles/PMC4455084/	4	AS	Artesunate	122.0	Lao People's Democratic Republic	17.965309	102.611519	332.0	Unknown	19.8563	102.495	670	97.0	Unknown	12	Control quality - routine				01/04/2008	31/03/2009	15.0	Artemisinin Derivatives - monotherapy	7301.0	1.0	Substandard or falsified	tablets
766	Antimalarial	364	10.4269/ajtmh.14-0574	Collaborative health and enforcement operations on the quality of antimalarials and antibiotics in southeast Asia	Yong, Y.L.	2015.0	The American Journal of Tropical Medicine and Hygiene	1	Original research article	https://www.ncbi.nlm.nih.gov/pmc/articles/PMC4455084/	4	AS	Artesunate	122.0	Lao People's Democratic Republic	17.965309	102.611519	332.0	Unknown	19.8563	102.495	671	97.0	Unknown	12	Control quality - routine				01/04/2008	31/03/2009	15.0	Artemisinin Derivatives - monotherapy	5244.0	4.0	Substandard	tablets
776	Antimalarial	364	10.4269/ajtmh.14-0574	Collaborative health and enforcement operations on the quality of antimalarials and antibiotics in southeast Asia	Yong, Y.L.	2015.0	The American Journal of Tropical Medicine and Hygiene	1	Original research article	https://www.ncbi.nlm.nih.gov/pmc/articles/PMC4455084/	4	AS	Artesunate	38.0	Cambodia	11.56474	104.913208	265.0	Unknown	12.7552	105.003	686	97.0	Unknown	12	Control quality - routine				01/04/2008	31/03/2009	5.0	Artemisinin Derivatives - monotherapy	5251.0	2.0	Substandard or falsified	tablets
778	Antimalarial	364	10.4269/ajtmh.14-0574	Collaborative health and enforcement operations on the quality of antimalarials and antibiotics in southeast Asia	Yong, Y.L.	2015.0	The American Journal of Tropical Medicine and Hygiene	1	Original research article	https://www.ncbi.nlm.nih.gov/pmc/articles/PMC4455084/	6	CQ	Chloroquine	38.0	Cambodia	11.56474	104.913208	265.0	Unknown	12.7552	105.003	687	97.0	Unknown	12	Control quality - routine				01/04/2008	31/03/2009	4.0	Non-artemisinins	5253.0	1.0	Substandard or falsified	tablets
780	Antimalarial	364	10.4269/ajtmh.14-0574	Collaborative health and enforcement operations on the quality of antimalarials and antibiotics in southeast Asia	Yong, Y.L.	2015.0	The American Journal of Tropical Medicine and Hygiene	1	Original research article	https://www.ncbi.nlm.nih.gov/pmc/articles/PMC4455084/	34	DHA-PPQ	Dihydroartemisinin-Piperaquine	38.0	Cambodia	11.56474	104.913208	265.0	Unknown	12.7552	105.003	688	97.0	Unknown	12	Control quality - routine				01/04/2008	31/03/2009	2.0	ACT	5255.0	2.0	Substandard	tablets
805	Antimalarial	372	10.1186/s12936-015-0795-z	Assessing the quality of anti-malarial drugs from Gabonese pharmacies using the MiniLab®: a field study	Visser, B.J.	2015.0	Malaria Journal	1	Original research article	http://www.malariajournal.com/content/14/1/273/abstract	23	AM-LUM	Artemether-Lumefantrine	80.0	Gabon	0.39466	9.45433	59.0	Libreville, Franceville, bifoun (Moyen-Ogooué), Lambaréné (Moyen-Ogooué), Fougamou (Ngounié), Mouila (Ngounié), Port-Gentil, Oyem (Woleu Ntem), Bitam, Owendo, Makouke, Gamba, Lopé	-0.423118	10.6846	718	80.0	Private pharmacy	3	Random survey				01/01/2014	31/01/2014	177.0	ACT	220.0	1.0	Falsified
815	Antimalarial	372	10.1186/s12936-015-0795-z	Assessing the quality of anti-malarial drugs from Gabonese pharmacies using the MiniLab®: a field study	Visser, B.J.	2015.0	Malaria Journal	1	Original research article	http://www.malariajournal.com/content/14/1/273/abstract	19	QN	Quinine	80.0	Gabon	0.39466	9.45433	59.0	Libreville, Franceville, bifoun (Moyen-Ogooué), Lambaréné (Moyen-Ogooué), Fougamou (Ngounié), Mouila (Ngounié), Port-Gentil, Oyem (Woleu Ntem), Bitam, Owendo, Makouke, Gamba, Lopé	-0.423118	10.6846	727	80.0	Private pharmacy	3	Random survey				01/01/2014	31/01/2014	43.0	Non-artemisinins	2345.0	1.0	Substandard or falsified
818	Antimalarial	372	10.1186/s12936-015-0795-z	Assessing the quality of anti-malarial drugs from Gabonese pharmacies using the MiniLab®: a field study	Visser, B.J.	2015.0	Malaria Journal	1	Original research article	http://www.malariajournal.com/content/14/1/273/abstract	22	SFD-PYRIM	Sulphadoxine-Pyrimethamine	80.0	Gabon	0.39466	9.45433	59.0	Libreville, Franceville, bifoun (Moyen-Ogooué), Lambaréné (Moyen-Ogooué), Fougamou (Ngounié), Mouila (Ngounié), Port-Gentil, Oyem (Woleu Ntem), Bitam, Owendo, Makouke, Gamba, Lopé	-0.423118	10.6846	728	80.0	Private pharmacy	3	Random survey				01/01/2014	31/01/2014	40.0	Non-artemisinins	2348.0	1.0	Falsified
824	Antimalarial	382		Rapid Screening of Pharmaceuticals by Thin Layer Chromatography: analysis of Essential Drugs by Visual Methods	Kenyon, A.S.	1995.0	Journal of AOAC INTERNATIONAL	1	Original research article	http://layloff.net/articles/rapidscreen.pdf	6	CQ	Chloroquine	214.0	Swaziland	-26.428658	31.180741	237.0	Unknown	-26.632	31.4736	734	88.0	Manufacturer	8	Laboratory assembled collections						1.0	Non-artemisinins	221.0	1.0	Substandard or falsified
825	Antimalarial	383	-1	Quality assessment of chloroquine phosphate tablet marketed in Sri Lanka	Farook, R.	2013.0	ResearchGate	14	Thesis	http://www.researchgate.net/publication/236873359_QUALITY_ASSESSMENT_OF_CHLOROQUINE_PHOSPHATE_TABLET_MARKETED_IN_SRI_LANKA	6	CQ	Chloroquine	210.0	Sri Lanka	6.889885	79.878323	378.0	Unknown	7.8731	80.7718	735	95.0	Combination of outlets	1	Convenience survey						12.0	Non-artemisinins	222.0	3.0	Substandard or falsified	batch
828	Antimalarial	384	-1	Physicochemical equivalence of chloroquine phosphate tablets	Bamiro, O.A.	2004.0	African Journal of Medicine and Medical Sciences	1	Original research article	http://www.ncbi.nlm.nih.gov/pubmed/15977447	6	CQ	Chloroquine	162.0	Nigeria	9.06667	7.48333	242.0	Unknown	9.76055	7.90841	736	99.0	Other outlet	1	Convenience survey						7.0	Non-artemisinins	223.0	3.0	Substandard or falsified	tablets
831	Antimalarial	384	-1	Physicochemical equivalence of chloroquine phosphate tablets	Bamiro, O.A.	2004.0	African Journal of Medicine and Medical Sciences	1	Original research article	http://www.ncbi.nlm.nih.gov/pubmed/15977447	6	CQ	Chloroquine	162.0	Nigeria	9.06667	7.48333	242.0	Unknown	9.76055	7.90841	736	99.0	Other outlet	1	Convenience survey						7.0	Non-artemisinins	6087.0	1.0	Substandard or falsified	tablets
832	Antimalarial	384	-1	Physicochemical equivalence of chloroquine phosphate tablets	Bamiro, O.A.	2004.0	African Journal of Medicine and Medical Sciences	1	Original research article	http://www.ncbi.nlm.nih.gov/pubmed/15977447	6	CQ	Chloroquine	162.0	Nigeria	9.06667	7.48333	242.0	Unknown	9.76055	7.90841	736	99.0	Other outlet	1	Convenience survey						7.0	Non-artemisinins	6088.0	1.0	Substandard or falsified	tablets
833	Antimalarial	389	10.1186/s12936-015-0637-z	Post-marketing surveillance of anti-malarial medicines used in Malawi	Chikowe, I.	2015.0	Malaria Journal	1	Original research article	http://www.malariajournal.com/content/pdf/s12936-015-0637-z.pdf	33	AS+SFD-PYRIM	Artesunate+Sulphadoxine-Pyrimethamine	134.0	Malawi	-13.9826	33.773762	23.0	Lilonwe, Blantyre, Mzuzu	-13.9892	34.09	737	95.0	Combination of outlets	1	Convenience survey				30/11/2011	30/01/2012	4.0	ACT	224.0	4.0	Substandard or falsified
834	Antimalarial	389	10.1186/s12936-015-0637-z	Post-marketing surveillance of anti-malarial medicines used in Malawi	Chikowe, I.	2015.0	Malaria Journal	1	Original research article	http://www.malariajournal.com/content/pdf/s12936-015-0637-z.pdf	56	AS+SMTP-PYRIM	Artesunate-Sulphamethoxypyridazine-Pyrimethamine	134.0	Malawi	-13.9826	33.773762	23.0	Lilonwe, Blantyre, Mzuzu	-13.9892	34.09	738	95.0	Combination of outlets	1	Convenience survey				30/11/2011	30/01/2012	5.0	ACT	225.0	5.0	Substandard or falsified	tablets
835	Antimalarial	389	10.1186/s12936-015-0637-z	Post-marketing surveillance of anti-malarial medicines used in Malawi	Chikowe, I.	2015.0	Malaria Journal	1	Original research article	http://www.malariajournal.com/content/pdf/s12936-015-0637-z.pdf	23	AM-LUM	Artemether-Lumefantrine	134.0	Malawi	-13.9826	33.773762	23.0	Lilonwe, Blantyre, Mzuzu	-13.9892	34.09	739	95.0	Combination of outlets	1	Convenience survey				30/11/2011	30/01/2012	41.0	ACT	226.0	39.0	Substandard or falsified	tablets
837	Antimalarial	389	10.1186/s12936-015-0637-z	Post-marketing surveillance of anti-malarial medicines used in Malawi	Chikowe, I.	2015.0	Malaria Journal	1	Original research article	http://www.malariajournal.com/content/pdf/s12936-015-0637-z.pdf	34	DHA-PPQ	Dihydroartemisinin-Piperaquine	134.0	Malawi	-13.9826	33.773762	23.0	Lilonwe, Blantyre, Mzuzu	-13.9892	34.09	740	95.0	Combination of outlets	1	Convenience survey				30/11/2011	30/01/2012	14.0	ACT	227.0	10.0	Substandard or falsified
839	Antimalarial	389	10.1186/s12936-015-0637-z	Post-marketing surveillance of anti-malarial medicines used in Malawi	Chikowe, I.	2015.0	Malaria Journal	1	Original research article	http://www.malariajournal.com/content/pdf/s12936-015-0637-z.pdf	52	DHA-SFD-PYRIM	Dihydroartemisinin-Sulfadoxine-Pyrimethamine	134.0	Malawi	-13.9826	33.773762	23.0	Lilonwe, Blantyre, Mzuzu	-13.9892	34.09	741	95.0	Combination of outlets	1	Convenience survey						12.0	ACT	228.0	12.0	Substandard or falsified
840	Antimalarial	389	10.1186/s12936-015-0637-z	Post-marketing surveillance of anti-malarial medicines used in Malawi	Chikowe, I.	2015.0	Malaria Journal	1	Original research article	http://www.malariajournal.com/content/pdf/s12936-015-0637-z.pdf	22	SFD-PYRIM	Sulphadoxine-Pyrimethamine	134.0	Malawi	-13.9826	33.773762	23.0	Lilonwe, Blantyre, Mzuzu	-13.9892	34.09	742	95.0	Combination of outlets	1	Convenience survey				30/11/2011	30/01/2012	23.0	Non-artemisinins	229.0	21.0	Substandard or falsified
842	Antimalarial	389	10.1186/s12936-015-0637-z	Post-marketing surveillance of anti-malarial medicines used in Malawi	Chikowe, I.	2015.0	Malaria Journal	1	Original research article	http://www.malariajournal.com/content/pdf/s12936-015-0637-z.pdf	19	QN	Quinine	134.0	Malawi	-13.9826	33.773762	23.0	Lilonwe, Blantyre, Mzuzu	-13.9892	34.09	743	95.0	Combination of outlets	1	Convenience survey				30/11/2011	30/01/2012	13.0	Non-artemisinins	230.0	8.0	Substandard or falsified
844	Antimalarial	391	-1	Chemical Equivalence of Different Brands of Chloroquine Phosphate Tablets in Jos Metropolis	Kolawole, J.A.	2001.0	West African Journal of Biological Sciences	1	Original research article	http://www.researchgate.net/publication/45360019_Chemical_Equivalence_of_Different_Brands_of_Chloroquine_Phosphate_Tablets_in_Jos_Metropolis	6	CQ	Chloroquine	162.0	Nigeria	9.06667	7.48333	99.0	Jos	9.91366	8.87746	744	80.0	Private pharmacy	1	Convenience survey						12.0	Non-artemisinins	231.0	4.0	Substandard or falsified	tablets
846	Antimalarial	391	-1	Chemical Equivalence of Different Brands of Chloroquine Phosphate Tablets in Jos Metropolis	Kolawole, J.A.	2001.0	West African Journal of Biological Sciences	1	Original research article	http://www.researchgate.net/publication/45360019_Chemical_Equivalence_of_Different_Brands_of_Chloroquine_Phosphate_Tablets_in_Jos_Metropolis	6	CQ	Chloroquine	162.0	Nigeria	9.06667	7.48333	99.0	Jos	9.91366	8.87746	744	80.0	Private pharmacy	1	Convenience survey						12.0	Non-artemisinins	6089.0	1.0	Substandard or falsified	tablets
847	Antimalarial	493	10.1097/00007435-200211000-00002	Quality control of antibiotics before the implementation of an STD program in Northern Myanmar.	Prazuck.T	2002.0	Sexually Transmitted Diseases	1	Original research article	http://www.ncbi.nlm.nih.gov/pubmed/12438896	9	DXC	Doxycycline	153.0	Myanmar	19.73785	96.208511	210.0	Myitkyina	25.4039	97.381	746	95.0	Combination of outlets	14	Random and Convenience				01/10/1997	31/10/1997	2.0	Tetracyclines	233.0	1.0	Substandard or falsified	unknown
856	Antimalarial	405		Monitoring the Quality of Antimalarial Medicines Circulating in Kenya(2013)	Division of Malaria Control and Pharmacy and Poisons Board	2013.0	Ministry of Public Health and Sanitation and Ministry of Medical Services, Kenya	16	Report	http://pharmacyboardkenya.org/search/results?q=Monitoring%20the%20Quality%20of%20Antimalarial%20Medicines%20Circulating%20in%20Kenya(2013)	19	QN	Quinine	116.0	Kenya	-1.277298	36.806261	195.0	Kisumu (Nyanza), Kakamega, Eldoret, Nairobi	-1.29294	36.4207	754	95.0	Combination of outlets	1	Convenience survey				31/12/2012	30/12/2013	77.0	Non-artemisinins	2940.0	2.0	Substandard or falsified
860	Antimalarial	406	10.4236/abb.2015.610067	Quality Control of Selected Antimalarials Sold in the Illicit Market: An Investigation Conducted in Porto-Novo City (Republic of Benin)	Baba-Moussa, F.	2015.0	Advances in Bioscience and Biotechnology	1	Original research article	http://www.scirp.org/journal/PaperInformation.aspx?PaperID=60620	23	AM-LUM	Artemether-Lumefantrine	24.0	Benin	9.32204	2.31313	160.0	Porto-Novo	6.49722	2.605	757	84.0	Unregistered/unlicensed outlets/facilities	1	Convenience survey				01/04/2011	31/12/2011	10.0	ACT	234.0	5.0	Substandard or falsified	batch
862	Antimalarial	406	10.4236/abb.2015.610067	Quality Control of Selected Antimalarials Sold in the Illicit Market: An Investigation Conducted in Porto-Novo City (Republic of Benin)	Baba-Moussa, F.	2015.0	Advances in Bioscience and Biotechnology	1	Original research article	http://www.scirp.org/journal/PaperInformation.aspx?PaperID=60620	23	AM-LUM	Artemether-Lumefantrine	24.0	Benin	9.32204	2.31313	160.0	Porto-Novo	6.49722	2.605	757	84.0	Unregistered/unlicensed outlets/facilities	1	Convenience survey				01/04/2011	31/12/2011	10.0	ACT	3081.0	3.0	Substandard or falsified	batch
863	Antimalarial	406	10.4236/abb.2015.610067	Quality Control of Selected Antimalarials Sold in the Illicit Market: An Investigation Conducted in Porto-Novo City (Republic of Benin)	Baba-Moussa, F.	2015.0	Advances in Bioscience and Biotechnology	1	Original research article	http://www.scirp.org/journal/PaperInformation.aspx?PaperID=60620	141	AS-AQ-Unk	Artesunate-Amodiaquine Unknown formulation	24.0	Benin	9.32204	2.31313	160.0	Porto-Novo	6.49722	2.605	758	84.0	Unregistered/unlicensed outlets/facilities	1	Convenience survey				01/04/2011	31/12/2011	10.0	ACT	235.0	2.0	Substandard or falsified	batch
865	Antimalarial	406	10.4236/abb.2015.610067	Quality Control of Selected Antimalarials Sold in the Illicit Market: An Investigation Conducted in Porto-Novo City (Republic of Benin)	Baba-Moussa, F.	2015.0	Advances in Bioscience and Biotechnology	1	Original research article	http://www.scirp.org/journal/PaperInformation.aspx?PaperID=60620	141	AS-AQ-Unk	Artesunate-Amodiaquine Unknown formulation	24.0	Benin	9.32204	2.31313	160.0	Porto-Novo	6.49722	2.605	758	84.0	Unregistered/unlicensed outlets/facilities	1	Convenience survey				01/04/2011	31/12/2011	10.0	ACT	3082.0	2.0	Substandard or falsified	batch
866	Antimalarial	406	10.4236/abb.2015.610067	Quality Control of Selected Antimalarials Sold in the Illicit Market: An Investigation Conducted in Porto-Novo City (Republic of Benin)	Baba-Moussa, F.	2015.0	Advances in Bioscience and Biotechnology	1	Original research article	http://www.scirp.org/journal/PaperInformation.aspx?PaperID=60620	22	SFD-PYRIM	Sulphadoxine-Pyrimethamine	24.0	Benin	9.32204	2.31313	160.0	Porto-Novo	6.49722	2.605	759	84.0	Unregistered/unlicensed outlets/facilities	1	Convenience survey				01/04/2011	31/12/2011	10.0	Non-artemisinins	236.0	2.0	Substandard or falsified	batch
868	Antimalarial	406	10.4236/abb.2015.610067	Quality Control of Selected Antimalarials Sold in the Illicit Market: An Investigation Conducted in Porto-Novo City (Republic of Benin)	Baba-Moussa, F.	2015.0	Advances in Bioscience and Biotechnology	1	Original research article	http://www.scirp.org/journal/PaperInformation.aspx?PaperID=60620	22	SFD-PYRIM	Sulphadoxine-Pyrimethamine	24.0	Benin	9.32204	2.31313	160.0	Porto-Novo	6.49722	2.605	759	84.0	Unregistered/unlicensed outlets/facilities	1	Convenience survey				01/04/2011	31/12/2011	10.0	Non-artemisinins	3083.0	3.0	Substandard or falsified	batch
870	Antimalarial	406	10.4236/abb.2015.610067	Quality Control of Selected Antimalarials Sold in the Illicit Market: An Investigation Conducted in Porto-Novo City (Republic of Benin)	Baba-Moussa, F.	2015.0	Advances in Bioscience and Biotechnology	1	Original research article	http://www.scirp.org/journal/PaperInformation.aspx?PaperID=60620	19	QN	Quinine	24.0	Benin	9.32204	2.31313	160.0	Porto-Novo	6.49722	2.605	760	84.0	Unregistered/unlicensed outlets/facilities	1	Convenience survey				01/04/2011	31/12/2011	10.0	Non-artemisinins	3087.0	9.0	Substandard or falsified	batch
875	Antimalarial	448	-1	Quality Performance of Drugs Analyzed in the Drug Analysis and Research Unit (DARU) during the Period 2006-2010	Abuga K.O.	2013.0	East and Central African Journal of Pharmaceutical Sciences	1	Original research article	https://profiles.uonbi.ac.ke/okibwage/files/full_paper.pdf	1	AQ	Amodiaquine	116.0	Kenya	-1.277298	36.806261	143.0	Unknown	1.27541	37.5678	765	97.0	Unknown	12	Control quality - routine				31/12/2005	30/12/2010	2.0	Non-artemisinins	2413.0	2.0	Substandard or falsified
878	Antimalarial	448	-1	Quality Performance of Drugs Analyzed in the Drug Analysis and Research Unit (DARU) during the Period 2006-2010	Abuga K.O.	2013.0	East and Central African Journal of Pharmaceutical Sciences	1	Original research article	https://profiles.uonbi.ac.ke/okibwage/files/full_paper.pdf	23	AM-LUM	Artemether-Lumefantrine	116.0	Kenya	-1.277298	36.806261	143.0	Unknown	1.27541	37.5678	767	97.0	Unknown	12	Control quality - routine				31/12/2005	30/12/2010	7.0	ACT	2420.0	1.0	Substandard or falsified
882	Antimalarial	448	-1	Quality Performance of Drugs Analyzed in the Drug Analysis and Research Unit (DARU) during the Period 2006-2010	Abuga K.O.	2013.0	East and Central African Journal of Pharmaceutical Sciences	1	Original research article	https://profiles.uonbi.ac.ke/okibwage/files/full_paper.pdf	34	DHA-PPQ	Dihydroartemisinin-Piperaquine	116.0	Kenya	-1.277298	36.806261	143.0	Unknown	1.27541	37.5678	771	97.0	Unknown	12	Control quality - routine				31/12/2005	30/12/2010	2.0	ACT	2997.0	1.0	Falsified
888	Antimalarial	668	-1	Bioavailability of different brands of tetracycline in undernourished subjects	Santosh K.K.	1992.0	International Journal of clinical Pharmacology, Therapy and Toxicology	1	Original research article	https://www.ncbi.nlm.nih.gov/pubmed/1551739	21	TTC	Tetracycline	103.0	India	24.7338	81.33463	207.0	Hyderabad and Secunderabad	17.4126	78.4769	775	84.0	Unregistered/unlicensed outlets/facilities	7	Bioavailability studies						7.0	Tetracyclines	2989.0	6.0	Substandard or falsified	unknown
891	Antimalarial	412		Physiochemical properties of some paediatric formulations of artemether-lumefantrine prescribed for uncomplicated Plasmodium falciparum malaria	Awofisayo Sunday, O.	2015.0	International Journal of Current Research and Review	1	Original research article	http://www.scopemed.org/?mno=203094	23	AM-LUM	Artemether-Lumefantrine	162.0	Nigeria	9.06667	7.48333	177.0	Uyo	5.0417	7.91762	778	80.0	Private pharmacy	1	Convenience survey						6.0	ACT	237.0	6.0	Substandard or falsified
892	Antimalarial	415	10.4236/ajac.2015.613093	Analytical Tools and Strategic Approach to Detect Poor Quality Medicines, Identify Unknown Components, and Timely Alerts for Appropriate Measures: Case Study of Antimalarial Medicines	Habyalimana, V.	2015.0	American Journal of Analytical Chemistry	1	Original research article	http://www.scirp.org/journal/PaperInformation.aspx?paperID=61644	19	QN	Quinine	184.0	Rwanda	-1.9501	30.058769	206.0	Unknown	-1.98209	29.8585	780	80.0	Private pharmacy	1	Convenience survey						3.0	Non-artemisinins	238.0	3.0	Falsified	tablets
894	Antimalarial	420	-1	Quality of Antimalarial Drugs in Malaria Endemic Municipalities of Pangasinan, Philippines	Joshua, A.U.	2016.0	International Journal of Malaria Research and Reviews	1	Original research article	http://www.resjournals.org/IJMR/ABSTRACT/2016/JANUARY/Ajuonuma_et_al.htm	6	CQ	Chloroquine	175.0	Philippines	14.60962	121.00589	5.0	Infantar, Mabini, Aguilar, Mangatarem. Municipalities of Pangasinan	15.8814	120.138	784	95.0	Combination of outlets	1	Convenience survey						12.0	Non-artemisinins	7134.0	6.0	Substandard or falsified
904	Antimalarial	427	-1	Le circuit informel des medicaments a Yaounde et a Niamey : etude de la population des vendeurs et de la qualite des medicaments distribues	Pouillot, R.	2008.0	Bulletin de la Societe de Pathologie exotique	1	Original research article	http://www.pathexo.fr/documents/articles-bull/T101-2-3117.pdf	6	CQ	Chloroquine	39.0	Cameroon	3.8718	11.51223	473.0	Yaoundé	3.86667	11.5167	793	95.0	Combination of outlets	1	Convenience survey				12/11/2004	24/12/2004	20.0	Non-artemisinins	4228.0	6.0	Substandard or falsified
905	Antimalarial	427	-1	Le circuit informel des medicaments a Yaounde et a Niamey : etude de la population des vendeurs et de la qualite des medicaments distribues	Pouillot, R.	2008.0	Bulletin de la Societe de Pathologie exotique	1	Original research article	http://www.pathexo.fr/documents/articles-bull/T101-2-3117.pdf	6	CQ	Chloroquine	39.0	Cameroon	3.8718	11.51223	473.0	Yaoundé	3.86667	11.5167	793	95.0	Combination of outlets	1	Convenience survey				12/11/2004	24/12/2004	20.0	Non-artemisinins	4229.0	4.0	Substandard or falsified
907	Antimalarial	427	-1	Le circuit informel des medicaments a Yaounde et a Niamey : etude de la population des vendeurs et de la qualite des medicaments distribues	Pouillot, R.	2008.0	Bulletin de la Societe de Pathologie exotique	1	Original research article	http://www.pathexo.fr/documents/articles-bull/T101-2-3117.pdf	1	AQ	Amodiaquine	39.0	Cameroon	3.8718	11.51223	473.0	Yaoundé	3.86667	11.5167	794	95.0	Combination of outlets	1	Convenience survey				12/11/2004	24/12/2004	17.0	Non-artemisinins	4230.0	3.0	Substandard or falsified
908	Antimalarial	427	-1	Le circuit informel des medicaments a Yaounde et a Niamey : etude de la population des vendeurs et de la qualite des medicaments distribues	Pouillot, R.	2008.0	Bulletin de la Societe de Pathologie exotique	1	Original research article	http://www.pathexo.fr/documents/articles-bull/T101-2-3117.pdf	1	AQ	Amodiaquine	39.0	Cameroon	3.8718	11.51223	473.0	Yaoundé	3.86667	11.5167	794	95.0	Combination of outlets	1	Convenience survey				12/11/2004	24/12/2004	17.0	Non-artemisinins	4231.0	6.0	Substandard or falsified
910	Antimalarial	427	-1	Le circuit informel des medicaments a Yaounde et a Niamey : etude de la population des vendeurs et de la qualite des medicaments distribues	Pouillot, R.	2008.0	Bulletin de la Societe de Pathologie exotique	1	Original research article	http://www.pathexo.fr/documents/articles-bull/T101-2-3117.pdf	6	CQ	Chloroquine	161.0	Niger	13.50975	2.10674	50.0	Niamey	13.5127	2.1125	795	95.0	Combination of outlets	1	Convenience survey				18/04/2004	12/07/2004	10.0	Non-artemisinins	4232.0	10.0	Substandard or falsified
918	Antimalarial	315	10.1179/1364859411Y.0000000030	Quality of chloroquine tablets available in Africa	Sawadogo, C.W.	2011.0	Annals of Tropical Medicine and Parasitology	1	Original research article	http://www.ncbi.nlm.nih.gov/pmc/articles/PMC4100301/	6	CQ	Chloroquine	50.0	Comoros	-11.70046	43.243382	751.0	Unknown	-11.6455	43.3333	803	95.0	Combination of outlets	3	Random survey						1.0	Non-artemisinins	855.0	1.0	Substandard or falsified
920	Antimalarial	315	10.1179/1364859411Y.0000000030	Quality of chloroquine tablets available in Africa	Sawadogo, C.W.	2011.0	Annals of Tropical Medicine and Parasitology	1	Original research article	http://www.ncbi.nlm.nih.gov/pmc/articles/PMC4100301/	6	CQ	Chloroquine	161.0	Niger	13.50975	2.10674	78.0	Unknown	17.6809	9.44268	810	95.0	Combination of outlets	3	Random survey						3.0	Non-artemisinins	857.0	1.0	Substandard or falsified
932	Antimalarial	430	-1	Controle de qualite des medicaments antipaludiques dans sept regions (O7) administratives du Mali par Chromatographie sur Couche Mince (CCM) : Operationnalisation des kits minilabs	Sidibe, O.I.	2011.0	Universite de Bamako	14	Thesis	http://www.keneya.net/fmpos/theses/2011/pharma/pdf/11P34.pdf	19	QN	Quinine	137.0	Mali	12.65295	-7.98648	85.0	Kayes	14.4468	-11.4379	827	95.0	Combination of outlets	1	Convenience survey				18/06/2010	07/12/2010	321.0	Non-artemisinins	3121.0	57.0	Substandard or falsified	unknown
937	Antibiotic	439	10.4314/ecajps.v5i2.9684	Drug Quality Control in Kenya: Observation in Drug Analysis and Research Unit during the Period 1996-2000	Thoithi, G.N.	2002.0	East and Central African Journal of Pharmaceutical Sciences	1	Original research article	http://www.ajol.info/index.php/ecajps/article/view/9684	106	BZPENI	Benzylpenicillin (penicillin G)	116.0	Kenya	-1.277298	36.806261	143.0	Unknown	1.27541	37.5678	832	95.0	Combination of outlets	12	Control quality - routine				31/12/1995	30/12/2000	2.0	Beta-Lactam Antibacterials, Penicillins	246.0	1.0	Substandard or falsified
941	Antibiotic	439	10.4314/ecajps.v5i2.9684	Drug Quality Control in Kenya: Observation in Drug Analysis and Research Unit during the Period 1996-2000	Thoithi, G.N.	2002.0	East and Central African Journal of Pharmaceutical Sciences	1	Original research article	http://www.ajol.info/index.php/ecajps/article/view/9684	9	DXC	Doxycycline	116.0	Kenya	-1.277298	36.806261	143.0	Unknown	1.27541	37.5678	835	95.0	Combination of outlets	12	Control quality - routine				31/12/1995	30/12/2000	2.0	Tetracyclines	250.0	1.0	Substandard or falsified
943	Antibiotic	439	10.4314/ecajps.v5i2.9684	Drug Quality Control in Kenya: Observation in Drug Analysis and Research Unit during the Period 1996-2000	Thoithi, G.N.	2002.0	East and Central African Journal of Pharmaceutical Sciences	1	Original research article	http://www.ajol.info/index.php/ecajps/article/view/9684	122	GEN	Gentamicin	116.0	Kenya	-1.277298	36.806261	143.0	Unknown	1.27541	37.5678	837	95.0	Combination of outlets	12	Control quality - routine				31/12/1995	30/12/2000	3.0	Aminoglycoside Antibacterials	253.0	1.0	Substandard or falsified
948	Antibiotic	442	-1	Quality of Amoxycillin Preparations on the Kenyan Market	Kamau.F.N	2003.0	East and Central African Journal of Pharmaceutical Sciences	1	Original research article	http://www.ajol.info/index.php/ecajps/article/viewFile/9701/14052	117	AMOX	Amoxicillin	116.0	Kenya	-1.277298	36.806261	424.0	Nairobi	-1.28333	36.8167	842	95.0	Combination of outlets	1	Convenience survey						57.0	Beta-Lactam Antibacterials, Penicillins	258.0	4.0	Substandard or falsified	unknown
951	Antibiotic	444	-1	The quality and stability of essential drugs in rural Zimbabwe: Controlled longitudinal study	Nazerali, H	1998.0	The British Medical Journal (BMJ)	12	Short Communication	http://apps.who.int/medicinedocs/documents/s19770en/s19770en.pdf	85	AMPI	Ampicillin	249.0	Zimbabwe	-17.823351	31.05023	581.0	Unknown	-19.0154	29.1549	845	95.0	Combination of outlets	1	Convenience survey				01/01/1991	30/12/1992	10.0	Beta-Lactam Antibacterials, Penicillins	263.0	2.0	Substandard or falsified	injection
954	Antibiotic	447	10.3923/jbs.2003.940.950	Quality of Marketed Metronidazole Preparations in Bangladesh - An Analytic Overview	Ahmed. F	2003.0	Journal of Biological Sciences	1	Original research article	http://docsdrive.com/pdfs/ansinet/jbs/2003/940-950.pdf	90	MND	Metronidazole	19.0	Bangladesh	23.709801	90.407112	184.0	Unknown	23.9265	90.1253	861	80.0	Private pharmacy	3	Random survey				29/02/2016	29/08/2016	40.0	Other antibacterials,Imidazole derivatives	289.0	1.0	Substandard or falsified	unknown
955	Antibiotic	447	10.3923/jbs.2003.940.950	Quality of Marketed Metronidazole Preparations in Bangladesh - An Analytic Overview	Ahmed. F	2003.0	Journal of Biological Sciences	1	Original research article	http://docsdrive.com/pdfs/ansinet/jbs/2003/940-950.pdf	90	MND	Metronidazole	19.0	Bangladesh	23.709801	90.407112	184.0	Unknown	23.9265	90.1253	861	80.0	Private pharmacy	3	Random survey				29/02/2016	29/08/2016	40.0	Other antibacterials,Imidazole derivatives	2879.0	3.0	Substandard or falsified	unknown
956	Antibiotic	447	10.3923/jbs.2003.940.950	Quality of Marketed Metronidazole Preparations in Bangladesh - An Analytic Overview	Ahmed. F	2003.0	Journal of Biological Sciences	1	Original research article	http://docsdrive.com/pdfs/ansinet/jbs/2003/940-950.pdf	90	MND	Metronidazole	19.0	Bangladesh	23.709801	90.407112	184.0	Unknown	23.9265	90.1253	861	80.0	Private pharmacy	3	Random survey				29/02/2016	29/08/2016	40.0	Other antibacterials,Imidazole derivatives	6827.0	5.0	Substandard or falsified	unknown
959	Antibiotic	448	-1	Quality Performance of Drugs Analyzed in the Drug Analysis and Research Unit (DARU) during the Period 2006-2010	Abuga K.O.	2013.0	East and Central African Journal of Pharmaceutical Sciences	1	Original research article	https://profiles.uonbi.ac.ke/okibwage/files/full_paper.pdf	117	AMOX	Amoxicillin	116.0	Kenya	-1.277298	36.806261	143.0	Unknown	1.27541	37.5678	862	97.0	Unknown	12	Control quality - routine				01/01/2006	30/12/2010	28.0	Beta-Lactam Antibacterials, Penicillins	291.0	11.0	Substandard or falsified	unknown
960	Antibiotic	448	-1	Quality Performance of Drugs Analyzed in the Drug Analysis and Research Unit (DARU) during the Period 2006-2010	Abuga K.O.	2013.0	East and Central African Journal of Pharmaceutical Sciences	1	Original research article	https://profiles.uonbi.ac.ke/okibwage/files/full_paper.pdf	117	AMOX	Amoxicillin	116.0	Kenya	-1.277298	36.806261	143.0	Unknown	1.27541	37.5678	862	97.0	Unknown	12	Control quality - routine				01/01/2006	30/12/2010	28.0	Beta-Lactam Antibacterials, Penicillins	3008.0	1.0	Substandard or falsified	unknown
962	Antibiotic	448	-1	Quality Performance of Drugs Analyzed in the Drug Analysis and Research Unit (DARU) during the Period 2006-2010	Abuga K.O.	2013.0	East and Central African Journal of Pharmaceutical Sciences	1	Original research article	https://profiles.uonbi.ac.ke/okibwage/files/full_paper.pdf	85	AMPI	Ampicillin	116.0	Kenya	-1.277298	36.806261	143.0	Unknown	1.27541	37.5678	863	97.0	Unknown	12	Control quality - routine				01/01/2006	30/12/2010	2.0	Beta-Lactam Antibacterials, Penicillins	293.0	1.0	Substandard or falsified	unknown
965	Antibiotic	448	-1	Quality Performance of Drugs Analyzed in the Drug Analysis and Research Unit (DARU) during the Period 2006-2010	Abuga K.O.	2013.0	East and Central African Journal of Pharmaceutical Sciences	1	Original research article	https://profiles.uonbi.ac.ke/okibwage/files/full_paper.pdf	62	AZT	Azithromycin	116.0	Kenya	-1.277298	36.806261	143.0	Unknown	1.27541	37.5678	865	97.0	Unknown	12	Control quality - routine				01/01/2006	30/12/2010	9.0	Macrolides,Lincosamides and Streptogramins	881.0	4.0	Substandard or falsified	unknown
967	Antibiotic	448	-1	Quality Performance of Drugs Analyzed in the Drug Analysis and Research Unit (DARU) during the Period 2006-2010	Abuga K.O.	2013.0	East and Central African Journal of Pharmaceutical Sciences	1	Original research article	https://profiles.uonbi.ac.ke/okibwage/files/full_paper.pdf	119	AZT-FLUC-SCZ	Azithromycin-Fluconazole-Secnidazole	116.0	Kenya	-1.277298	36.806261	143.0	Unknown	1.27541	37.5678	866	97.0	Unknown	12	Control quality - routine				01/01/2006	30/12/2010	2.0	Combination of antibacterials and other anti-infectives	882.0	1.0	Substandard or falsified	unknown
972	Antibiotic	448	-1	Quality Performance of Drugs Analyzed in the Drug Analysis and Research Unit (DARU) during the Period 2006-2010	Abuga K.O.	2013.0	East and Central African Journal of Pharmaceutical Sciences	1	Original research article	https://profiles.uonbi.ac.ke/okibwage/files/full_paper.pdf	101	CFX	Cefixime	116.0	Kenya	-1.277298	36.806261	143.0	Unknown	1.27541	37.5678	870	97.0	Unknown	12	Control quality - routine				01/01/2006	30/12/2010	7.0	Beta-Lactam Antibacterials, Cephalosporins	302.0	1.0	Substandard or falsified	unknown
977	Antibiotic	448	-1	Quality Performance of Drugs Analyzed in the Drug Analysis and Research Unit (DARU) during the Period 2006-2010	Abuga K.O.	2013.0	East and Central African Journal of Pharmaceutical Sciences	1	Original research article	https://profiles.uonbi.ac.ke/okibwage/files/full_paper.pdf	103	CFPD	Cefpodoxime	116.0	Kenya	-1.277298	36.806261	143.0	Unknown	1.27541	37.5678	874	97.0	Unknown	12	Control quality - routine				01/01/2006	30/12/2010	3.0	Beta-Lactam Antibacterials, Cephalosporins	883.0	1.0	Substandard or falsified	unknown
980	Antibiotic	448	-1	Quality Performance of Drugs Analyzed in the Drug Analysis and Research Unit (DARU) during the Period 2006-2010	Abuga K.O.	2013.0	East and Central African Journal of Pharmaceutical Sciences	1	Original research article	https://profiles.uonbi.ac.ke/okibwage/files/full_paper.pdf	67	CFOX	Cefuroxime	116.0	Kenya	-1.277298	36.806261	143.0	Unknown	1.27541	37.5678	876	97.0	Unknown	12	Control quality - routine				01/01/2006	30/12/2010	12.0	Beta-Lactam Antibacterials, Cephalosporins	884.0	2.0	Substandard or falsified	unknown
986	Antibiotic	448	-1	Quality Performance of Drugs Analyzed in the Drug Analysis and Research Unit (DARU) during the Period 2006-2010	Abuga K.O.	2013.0	East and Central African Journal of Pharmaceutical Sciences	1	Original research article	https://profiles.uonbi.ac.ke/okibwage/files/full_paper.pdf	89	AMOX-CLAV	Amoxicillin-Clavulanic acid	116.0	Kenya	-1.277298	36.806261	143.0	Unknown	1.27541	37.5678	881	97.0	Unknown	12	Control quality - routine				01/01/2006	30/12/2010	4.0	Beta-Lactam Antibacterials, Penicillins	885.0	1.0	Substandard or falsified	unknown
988	Antibiotic	448	-1	Quality Performance of Drugs Analyzed in the Drug Analysis and Research Unit (DARU) during the Period 2006-2010	Abuga K.O.	2013.0	East and Central African Journal of Pharmaceutical Sciences	1	Original research article	https://profiles.uonbi.ac.ke/okibwage/files/full_paper.pdf	110	SMT-TMTP	Sulfamethoxazole-Trimethoprim	116.0	Kenya	-1.277298	36.806261	143.0	Unknown	1.27541	37.5678	882	97.0	Unknown	12	Control quality - routine				01/01/2006	30/12/2010	3.0	Sulfonamides and Trimethoprim	886.0	1.0	Substandard or falsified	unknown
990	Antibiotic	448	-1	Quality Performance of Drugs Analyzed in the Drug Analysis and Research Unit (DARU) during the Period 2006-2010	Abuga K.O.	2013.0	East and Central African Journal of Pharmaceutical Sciences	1	Original research article	https://profiles.uonbi.ac.ke/okibwage/files/full_paper.pdf	75	ETM	Erythromycin	116.0	Kenya	-1.277298	36.806261	143.0	Unknown	1.27541	37.5678	883	97.0	Unknown	12	Control quality - routine				01/01/2006	30/12/2010	74.0	Macrolides,Lincosamides and Streptogramins	887.0	9.0	Substandard or falsified	unknown
991	Antibiotic	448	-1	Quality Performance of Drugs Analyzed in the Drug Analysis and Research Unit (DARU) during the Period 2006-2010	Abuga K.O.	2013.0	East and Central African Journal of Pharmaceutical Sciences	1	Original research article	https://profiles.uonbi.ac.ke/okibwage/files/full_paper.pdf	75	ETM	Erythromycin	116.0	Kenya	-1.277298	36.806261	143.0	Unknown	1.27541	37.5678	883	97.0	Unknown	12	Control quality - routine				01/01/2006	30/12/2010	74.0	Macrolides,Lincosamides and Streptogramins	3101.0	8.0	Substandard or falsified	unknown
992	Antibiotic	448	-1	Quality Performance of Drugs Analyzed in the Drug Analysis and Research Unit (DARU) during the Period 2006-2010	Abuga K.O.	2013.0	East and Central African Journal of Pharmaceutical Sciences	1	Original research article	https://profiles.uonbi.ac.ke/okibwage/files/full_paper.pdf	75	ETM	Erythromycin	116.0	Kenya	-1.277298	36.806261	143.0	Unknown	1.27541	37.5678	883	97.0	Unknown	12	Control quality - routine				01/01/2006	30/12/2010	74.0	Macrolides,Lincosamides and Streptogramins	3102.0	1.0	Substandard or falsified	unknown
995	Antibiotic	448	-1	Quality Performance of Drugs Analyzed in the Drug Analysis and Research Unit (DARU) during the Period 2006-2010	Abuga K.O.	2013.0	East and Central African Journal of Pharmaceutical Sciences	1	Original research article	https://profiles.uonbi.ac.ke/okibwage/files/full_paper.pdf	122	GEN	Gentamicin	116.0	Kenya	-1.277298	36.806261	143.0	Unknown	1.27541	37.5678	885	97.0	Unknown	12	Control quality - routine				01/01/1996	30/12/2010	12.0	Aminoglycoside Antibacterials	3108.0	1.0	Substandard or falsified	unknown
1001	Antibiotic	448	-1	Quality Performance of Drugs Analyzed in the Drug Analysis and Research Unit (DARU) during the Period 2006-2010	Abuga K.O.	2013.0	East and Central African Journal of Pharmaceutical Sciences	1	Original research article	https://profiles.uonbi.ac.ke/okibwage/files/full_paper.pdf	78	NFX	Norfloxacin	116.0	Kenya	-1.277298	36.806261	143.0	Unknown	1.27541	37.5678	890	97.0	Unknown	12	Control quality - routine				01/01/2006	30/12/2010	2.0	Quinolone Antibacterials	888.0	1.0	Substandard or falsified	unknown
1003	Antibiotic	449	-1	Quality of ceftriaxone in Pakistan: Reality and resonance	Obaid,A	2009.0	Pakistan Journal of Pharmaceutical Sciences	1	Original research article	http://www.ncbi.nlm.nih.gov/pubmed/19339236	81	CFTO	Ceftriaxone	168.0	Pakistan	33.709839	73.075912	33.0	Unknown	29.0709	68.7938	891	80.0	Private pharmacy	1	Convenience survey						96.0	Beta-Lactam Antibacterials, Cephalosporins	329.0	8.0	Substandard or falsified	injection
1004	Antibiotic	449	-1	Quality of ceftriaxone in Pakistan: Reality and resonance	Obaid,A	2009.0	Pakistan Journal of Pharmaceutical Sciences	1	Original research article	http://www.ncbi.nlm.nih.gov/pubmed/19339236	81	CFTO	Ceftriaxone	168.0	Pakistan	33.709839	73.075912	33.0	Unknown	29.0709	68.7938	891	80.0	Private pharmacy	1	Convenience survey						96.0	Beta-Lactam Antibacterials, Cephalosporins	330.0	8.0	Substandard or falsified	injection
1005	Antibiotic	451	-1	Quality Control Assay of Ampicillin Brands of Capsules in Onitsha Market, Southeastern Nigeria	Okoro.I.A	2007.0	Research Journal of Pharmacology	1	Original research article	http://medwelljournals.com/abstract/?doi=rjpharm.2007.9.11	85	AMPI	Ampicillin	162.0	Nigeria	9.06667	7.48333	423.0	Onitsha, Anambra State	6.13506	6.7715	894	95.0	Combination of outlets	1	Convenience survey						10.0	Beta-Lactam Antibacterials, Penicillins	334.0	5.0	Substandard or falsified	unknown
1008	Antibiotic	443	10.1111/j.1365-2710.2004.00568.x	The quality of essential antimicrobial and antimalarial drugs marketed in Rwanda and Tanzania: influence of tropical storage conditions on in vitro dissolution	Kayumba. P.C	2004.0	Journal of Clinical Pharmacy and Therapeutics	1	Original research article	http://www.ncbi.nlm.nih.gov/pubmed/15271100	110	SMT-TMTP	Sulfamethoxazole-Trimethoprim	220.0	Tanzania	-6.82292	39.269661	368.0	Unknown	-6.369	34.8888	902	89.0	Wholesalers/importer/distributors	1	Convenience survey						4.0	Sulfonamides and Trimethoprim	349.0	3.0	Substandard or falsified
1012	Antibiotic	448	-1	Quality Performance of Drugs Analyzed in the Drug Analysis and Research Unit (DARU) during the Period 2006-2010	Abuga K.O.	2013.0	East and Central African Journal of Pharmaceutical Sciences	1	Original research article	https://profiles.uonbi.ac.ke/okibwage/files/full_paper.pdf	104	OFX	Ofloxacin	116.0	Kenya	-1.277298	36.806261	143.0	Unknown	1.27541	37.5678	905	97.0	Unknown	12	Control quality - routine				01/01/2006	30/12/2010	3.0	Quinolone Antibacterials	353.0	1.0	Substandard or falsified	unknown
1016	Antibiotic	455	10.1002/ddr.20228	Comparative Evaluation of Quality of Doxycycline Formulations Registered in Estonia to Those Registered in the Russian Federation	Meos, A.	2008.0	Drug Development Research	1	Original research article	https://www.researchgate.net/publication/264256038_Comparative_evaluation_of_quality_of_doxycycline_formulations_registered_in_Estonia_to_those_registered_in_the_Russian_Federation	9	DXC	Doxycycline	183.0	Russian Federation	55.75687	37.615101	468.0	Tomsk	56.486	84.9486	910	95.0	Combination of outlets	1	Convenience survey						4.0	Tetracyclines	359.0	1.0	Substandard or falsified	unknown
1018	Antibiotic	455	10.1002/ddr.20228	Comparative Evaluation of Quality of Doxycycline Formulations Registered in Estonia to Those Registered in the Russian Federation	Meos, A.	2008.0	Drug Development Research	1	Original research article	https://www.researchgate.net/publication/264256038_Comparative_evaluation_of_quality_of_doxycycline_formulations_registered_in_Estonia_to_those_registered_in_the_Russian_Federation	9	DXC	Doxycycline	183.0	Russian Federation	55.75687	37.615101	468.0	Tomsk	56.486	84.9486	910	95.0	Combination of outlets	1	Convenience survey						4.0	Tetracyclines	361.0	1.0	Substandard or falsified	unknown
1019	Antibiotic	443	10.1111/j.1365-2710.2004.00568.x	The quality of essential antimicrobial and antimalarial drugs marketed in Rwanda and Tanzania: influence of tropical storage conditions on in vitro dissolution	Kayumba. P.C	2004.0	Journal of Clinical Pharmacy and Therapeutics	1	Original research article	http://www.ncbi.nlm.nih.gov/pubmed/15271100	110	SMT-TMTP	Sulfamethoxazole-Trimethoprim	184.0	Rwanda	-1.9501	30.058769	206.0	Unknown	-1.98209	29.8585	911	95.0	Combination of outlets	1	Convenience survey						2.0	Sulfonamides and Trimethoprim	362.0	1.0	Substandard or falsified
1025	Antibiotic	461	10.1371/journal.pone.0006003	Pilot study of essential drug quality in two major cities in India	Bate, R.	2009.0	PLoS ONE	1	Original research article	https://www.ncbi.nlm.nih.gov/pmc/articles/PMC2695555/	75	ETM	Erythromycin	103.0	India	24.7338	81.33463	438.0	Delhi	28.6353	77.225	916	80.0	Private pharmacy	1	Convenience survey				01/06/2008	31/03/2009	61.0	Macrolides,Lincosamides and Streptogramins	372.0	8.0	Substandard or falsified	unknown
1027	Antibiotic	461	10.1371/journal.pone.0006003	Pilot study of essential drug quality in two major cities in India	Bate, R.	2009.0	PLoS ONE	1	Original research article	https://www.ncbi.nlm.nih.gov/pmc/articles/PMC2695555/	75	ETM	Erythromycin	103.0	India	24.7338	81.33463	410.0	Chennai	13.0827	80.2707	918	80.0	Private pharmacy	1	Convenience survey				01/03/2009	31/03/2009	56.0	Macrolides,Lincosamides and Streptogramins	377.0	1.0	Substandard or falsified	unknown
1028	Antibiotic	462	10.1016/S0140-6736(00)05065-0	Pharmacopoeial quality of drugs supplied by Nigerian pharmacies	Taylor, R.B	2001.0	The Lancet	1	Original research article	https://www.ncbi.nlm.nih.gov/pubmed/11425415	117	AMOX	Amoxicillin	162.0	Nigeria	9.06667	7.48333	398.0	Abuja and Lagos	9.0631	7.46179	919	80.0	Private pharmacy	3	Random survey				31/05/1994		37.0	Beta-Lactam Antibacterials, Penicillins	378.0	10.0	Substandard or falsified	unknown
1030	Antibiotic	462	10.1016/S0140-6736(00)05065-0	Pharmacopoeial quality of drugs supplied by Nigerian pharmacies	Taylor, R.B	2001.0	The Lancet	1	Original research article	https://www.ncbi.nlm.nih.gov/pubmed/11425415	85	AMPI	Ampicillin	162.0	Nigeria	9.06667	7.48333	398.0	Abuja and Lagos	9.0631	7.46179	920	80.0	Private pharmacy	3	Random survey						46.0	Beta-Lactam Antibacterials, Penicillins	380.0	28.0	Substandard or falsified	unknown
1032	Antibiotic	462	10.1016/S0140-6736(00)05065-0	Pharmacopoeial quality of drugs supplied by Nigerian pharmacies	Taylor, R.B	2001.0	The Lancet	1	Original research article	https://www.ncbi.nlm.nih.gov/pubmed/11425415	106	BZPENI	Benzylpenicillin (penicillin G)	162.0	Nigeria	9.06667	7.48333	398.0	Abuja and Lagos	9.0631	7.46179	921	80.0	Private pharmacy	3	Random survey						20.0	Beta-Lactam Antibacterials, Penicillins	382.0	11.0	Substandard or falsified	injection
1034	Antibiotic	462	10.1016/S0140-6736(00)05065-0	Pharmacopoeial quality of drugs supplied by Nigerian pharmacies	Taylor, R.B	2001.0	The Lancet	1	Original research article	https://www.ncbi.nlm.nih.gov/pubmed/11425415	65	CXC	Cloxacillin	162.0	Nigeria	9.06667	7.48333	398.0	Abuja and Lagos	9.0631	7.46179	922	80.0	Private pharmacy	3	Random survey						9.0	Beta-Lactam Antibacterials, Penicillins	384.0	3.0	Substandard or falsified	unknown
1037	Antibiotic	462	10.1016/S0140-6736(00)05065-0	Pharmacopoeial quality of drugs supplied by Nigerian pharmacies	Taylor, R.B	2001.0	The Lancet	1	Original research article	https://www.ncbi.nlm.nih.gov/pubmed/11425415	90	MND	Metronidazole	162.0	Nigeria	9.06667	7.48333	398.0	Abuja and Lagos	9.0631	7.46179	925	80.0	Private pharmacy	3	Random survey						41.0	Other antibacterials,Imidazole derivatives	389.0	26.0	Substandard or falsified	unknown
1039	Antibiotic	462	10.1016/S0140-6736(00)05065-0	Pharmacopoeial quality of drugs supplied by Nigerian pharmacies	Taylor, R.B	2001.0	The Lancet	1	Original research article	https://www.ncbi.nlm.nih.gov/pubmed/11425415	90	MND	Metronidazole	162.0	Nigeria	9.06667	7.48333	398.0	Abuja and Lagos	9.0631	7.46179	925	80.0	Private pharmacy	3	Random survey						41.0	Other antibacterials,Imidazole derivatives	3552.0	5.0	Substandard or falsified	unknown
1040	Antibiotic	462	10.1016/S0140-6736(00)05065-0	Pharmacopoeial quality of drugs supplied by Nigerian pharmacies	Taylor, R.B	2001.0	The Lancet	1	Original research article	https://www.ncbi.nlm.nih.gov/pubmed/11425415	99	AMPI-CXC	Ampicillin-Cloxacillin	162.0	Nigeria	9.06667	7.48333	398.0	Abuja and Lagos	9.0631	7.46179	926	80.0	Private pharmacy	3	Random survey						38.0	Beta-Lactam Antibacterials, Penicillins	391.0	23.0	Substandard or falsified	unknown
1042	Antibiotic	462	10.1016/S0140-6736(00)05065-0	Pharmacopoeial quality of drugs supplied by Nigerian pharmacies	Taylor, R.B	2001.0	The Lancet	1	Original research article	https://www.ncbi.nlm.nih.gov/pubmed/11425415	99	AMPI-CXC	Ampicillin-Cloxacillin	162.0	Nigeria	9.06667	7.48333	398.0	Abuja and Lagos	9.0631	7.46179	926	80.0	Private pharmacy	3	Random survey						38.0	Beta-Lactam Antibacterials, Penicillins	6836.0	3.0	Substandard or falsified	unknown
1043	Antibiotic	462	10.1016/S0140-6736(00)05065-0	Pharmacopoeial quality of drugs supplied by Nigerian pharmacies	Taylor, R.B	2001.0	The Lancet	1	Original research article	https://www.ncbi.nlm.nih.gov/pubmed/11425415	110	SMT-TMTP	Sulfamethoxazole-Trimethoprim	162.0	Nigeria	9.06667	7.48333	398.0	Abuja and Lagos	9.0631	7.46179	927	80.0	Private pharmacy	3	Random survey						44.0	Sulfonamides and Trimethoprim	393.0	4.0	Substandard or falsified	unknown
1045	Antibiotic	464	-1	Quality of Ampicillin Preparations on the Kenyan Market	Kamau F.N.	2001.0	East and Central African Journal of Pharmaceutical Sciences	1	Original research article	https://profiles.uonbi.ac.ke/gthoithi/publications/quality-ampicillin-preparations-kenyan-market	85	AMPI	Ampicillin	116.0	Kenya	-1.277298	36.806261	143.0	Unknown	1.27541	37.5678	928	95.0	Combination of outlets	1	Convenience survey						45.0	Beta-Lactam Antibacterials, Penicillins	395.0	6.0	Substandard or falsified	unknown
1046	Antibiotic	464	-1	Quality of Ampicillin Preparations on the Kenyan Market	Kamau F.N.	2001.0	East and Central African Journal of Pharmaceutical Sciences	1	Original research article	https://profiles.uonbi.ac.ke/gthoithi/publications/quality-ampicillin-preparations-kenyan-market	85	AMPI	Ampicillin	116.0	Kenya	-1.277298	36.806261	143.0	Unknown	1.27541	37.5678	928	95.0	Combination of outlets	1	Convenience survey						45.0	Beta-Lactam Antibacterials, Penicillins	396.0	5.0	Substandard or falsified	unknown
1050	Antibiotic	465	10.4269/ajtmh.14-0539	Quality of the Antibiotics--Amoxicillin and Co-Trimoxazole from Ghana, Nigeria, and the United Kingdom	Fadeyi.I	2015.0	The American Journal of Tropical Medicine and Hygiene	1	Original research article	http://www.ajtmh.org/cgi/doi/10.4269/ajtmh.14-0539	117	AMOX	Amoxicillin	162.0	Nigeria	9.06667	7.48333	408.0	Lagos	6.43918	3.42348	930	95.0	Combination of outlets	1	Convenience survey						4.0	Beta-Lactam Antibacterials, Penicillins	921.0	1.0	Substandard or falsified	unknown
1052	Antibiotic	465	10.4269/ajtmh.14-0539	Quality of the Antibiotics--Amoxicillin and Co-Trimoxazole from Ghana, Nigeria, and the United Kingdom	Fadeyi.I	2015.0	The American Journal of Tropical Medicine and Hygiene	1	Original research article	http://www.ajtmh.org/cgi/doi/10.4269/ajtmh.14-0539	110	SMT-TMTP	Sulfamethoxazole-Trimethoprim	84.0	Ghana	5.55856	-0.20092	203.0	Kintampo	8.06785	-1.72344	932	95.0	Combination of outlets	1	Convenience survey						5.0	Sulfonamides and Trimethoprim	402.0	2.0	Substandard or falsified	tablets
1053	Antibiotic	465	10.4269/ajtmh.14-0539	Quality of the Antibiotics--Amoxicillin and Co-Trimoxazole from Ghana, Nigeria, and the United Kingdom	Fadeyi.I	2015.0	The American Journal of Tropical Medicine and Hygiene	1	Original research article	http://www.ajtmh.org/cgi/doi/10.4269/ajtmh.14-0539	110	SMT-TMTP	Sulfamethoxazole-Trimethoprim	84.0	Ghana	5.55856	-0.20092	203.0	Kintampo	8.06785	-1.72344	932	95.0	Combination of outlets	1	Convenience survey						5.0	Sulfonamides and Trimethoprim	2913.0	3.0	Substandard or falsified	tablets
1054	Antibiotic	465	10.4269/ajtmh.14-0539	Quality of the Antibiotics--Amoxicillin and Co-Trimoxazole from Ghana, Nigeria, and the United Kingdom	Fadeyi.I	2015.0	The American Journal of Tropical Medicine and Hygiene	1	Original research article	http://www.ajtmh.org/cgi/doi/10.4269/ajtmh.14-0539	110	SMT-TMTP	Sulfamethoxazole-Trimethoprim	162.0	Nigeria	9.06667	7.48333	408.0	Lagos	6.43918	3.42348	933	95.0	Combination of outlets	1	Convenience survey						9.0	Sulfonamides and Trimethoprim	2914.0	3.0	Substandard or falsified	tablets
1055	Antibiotic	465	10.4269/ajtmh.14-0539	Quality of the Antibiotics--Amoxicillin and Co-Trimoxazole from Ghana, Nigeria, and the United Kingdom	Fadeyi.I	2015.0	The American Journal of Tropical Medicine and Hygiene	1	Original research article	http://www.ajtmh.org/cgi/doi/10.4269/ajtmh.14-0539	110	SMT-TMTP	Sulfamethoxazole-Trimethoprim	162.0	Nigeria	9.06667	7.48333	408.0	Lagos	6.43918	3.42348	933	95.0	Combination of outlets	1	Convenience survey						9.0	Sulfonamides and Trimethoprim	2915.0	6.0	Substandard or falsified	tablets
1057	Antibiotic	466	10.1186/1471-2334-10-203	Cross-sectional study of availability and pharmaceutical quality of antibiotics requested with or without prescription (Over The Counter) in Surabaya, Indonesia.	Hadi, U.	2010.0	BMC Infectious Diseases	1	Original research article	http://www.biomedcentral.com/1471-2334/10/203	117	AMOX	Amoxicillin	104.0	Indonesia	-6.17144	106.82782	42.0	Surabaya	-7.24837	112.753	935	95.0	Combination of outlets	1	Convenience survey						20.0	Beta-Lactam Antibacterials, Penicillins	407.0	4.0	Substandard or falsified	tablets
1061	Antibiotic	466	10.1186/1471-2334-10-203	Cross-sectional study of availability and pharmaceutical quality of antibiotics requested with or without prescription (Over The Counter) in Surabaya, Indonesia.	Hadi, U.	2010.0	BMC Infectious Diseases	1	Original research article	http://www.biomedcentral.com/1471-2334/10/203	110	SMT-TMTP	Sulfamethoxazole-Trimethoprim	104.0	Indonesia	-6.17144	106.82782	42.0	Surabaya	-7.24837	112.753	938	95.0	Combination of outlets	1	Convenience survey						20.0	Sulfonamides and Trimethoprim	411.0	10.0	Substandard or falsified	tablets
1063	Antibiotic	466	10.1186/1471-2334-10-203	Cross-sectional study of availability and pharmaceutical quality of antibiotics requested with or without prescription (Over The Counter) in Surabaya, Indonesia.	Hadi, U.	2010.0	BMC Infectious Diseases	1	Original research article	http://www.biomedcentral.com/1471-2334/10/203	21	TTC	Tetracycline	104.0	Indonesia	-6.17144	106.82782	42.0	Surabaya	-7.24837	112.753	939	95.0	Combination of outlets	1	Convenience survey						22.0	Tetracyclines	413.0	5.0	Substandard or falsified	capsules
1065	Antibiotic	467	10.1371/journal.pone.0096810	Quality of antimalarial drugs and antibiotics in Papua New Guinea: A survey of the health facility supply chain	Hetzel, M. W.	2014.0	PLoS ONE	1	Original research article	http://journals.plos.org/plosone/article?id=10.1371/journal.pone.0096810	117	AMOX	Amoxicillin	172.0	Papua New Guinea	-9.47959	147.188522	63.0	Unknown	-6.05285	143.973	940	95.0	Combination of outlets	3	Random survey				31/12/2010	31/08/2011	47.0	Beta-Lactam Antibacterials, Penicillins	415.0	1.0	Substandard or falsified	unknown
1068	Antibiotic	468	-1	Analysis of Co-trimoxazole Products on the Kenyan Market	Kibwage.I	1998.0	East and Central African Journal of Pharmaceutical Sciences	1	Original research article	https://lirias.kuleuven.be/handle/123456789/56900	110	SMT-TMTP	Sulfamethoxazole-Trimethoprim	116.0	Kenya	-1.277298	36.806261	424.0	Nairobi	-1.28333	36.8167	942	95.0	Combination of outlets	1	Convenience survey				01/01/1992	31/01/1995	22.0	Sulfonamides and Trimethoprim	418.0	4.0	Substandard or falsified	tablets
1069	Antibiotic	468	-1	Analysis of Co-trimoxazole Products on the Kenyan Market	Kibwage.I	1998.0	East and Central African Journal of Pharmaceutical Sciences	1	Original research article	https://lirias.kuleuven.be/handle/123456789/56900	110	SMT-TMTP	Sulfamethoxazole-Trimethoprim	116.0	Kenya	-1.277298	36.806261	424.0	Nairobi	-1.28333	36.8167	942	95.0	Combination of outlets	1	Convenience survey				01/01/1992	31/01/1995	22.0	Sulfonamides and Trimethoprim	419.0	5.0	Substandard or falsified	tablets
1071	Antibiotic	470	-1	Comparative evaluation of the biopharmaceutical and chemical equivalence of some commercially available brands of ciprofloxacin hydrochloride tablets	Adegbolagun. O.A	2007.0	Tropical Journal of Pharmaceutical Research	1	Original research article	http://www.bioline.org.br/pdf?pr07015	113	CIP	Ciprofloxacin	162.0	Nigeria	9.06667	7.48333	420.0	Ibadan	7.37884	3.89527	944	80.0	Private pharmacy	13	Equivalence study						10.0	Quinolone Antibacterials	423.0	2.0	Substandard or falsified	unknown
1073	Antibiotic	470	-1	Comparative evaluation of the biopharmaceutical and chemical equivalence of some commercially available brands of ciprofloxacin hydrochloride tablets	Adegbolagun. O.A	2007.0	Tropical Journal of Pharmaceutical Research	1	Original research article	http://www.bioline.org.br/pdf?pr07015	113	CIP	Ciprofloxacin	162.0	Nigeria	9.06667	7.48333	420.0	Ibadan	7.37884	3.89527	944	80.0	Private pharmacy	13	Equivalence study						10.0	Quinolone Antibacterials	425.0	2.0	Substandard or falsified	unknown
1074	Antibiotic	471	-1	Drug Alert No. 132 Falsified Medicines West and Central Africa	WHO	2014.0	The World Health Organization	4	Public alert	http://www.who.int/medicines/publications/drugalerts/Alert_132_FalsifiedMedicinesWestandCentralAfricav2.pdf	117	AMOX	Amoxicillin	161.0	Niger	13.50975	2.10674	78.0	Unknown	17.6809	9.44268	945	95.0	Combination of outlets	10	Recall/warning/alert				31/08/2014		1.0	Beta-Lactam Antibacterials, Penicillins	4912.0	1.0	Falsified	batch
1075	Antibiotic	477	10.1111/j.1365-2710.2010.01198.x	The need for better data about counterfeit drugs in developing countries: a proposed standard research methodology tested in Chennai, India	Seear.M	2011.0	Journal of Clinical Pharmacy and Therapeutics	1	Original research article	https://www.ncbi.nlm.nih.gov/pubmed/21729113	113	CIP	Ciprofloxacin	103.0	India	24.7338	81.33463	410.0	Chennai	13.0827	80.2707	963	95.0	Combination of outlets	1	Convenience survey						100.0	Quinolone Antibacterials	4038.0	6.0	Substandard or falsified	unknown
1076	Antibiotic	477	10.1111/j.1365-2710.2010.01198.x	The need for better data about counterfeit drugs in developing countries: a proposed standard research methodology tested in Chennai, India	Seear.M	2011.0	Journal of Clinical Pharmacy and Therapeutics	1	Original research article	https://www.ncbi.nlm.nih.gov/pubmed/21729113	113	CIP	Ciprofloxacin	103.0	India	24.7338	81.33463	410.0	Chennai	13.0827	80.2707	963	95.0	Combination of outlets	1	Convenience survey						100.0	Quinolone Antibacterials	4039.0	3.0	Substandard or falsified	unknown
1082	Antibiotic	480	http://dx.doi.org/10.4314/ecajps.v11i3.46286	Drug Quality Control in Kenya: Observation in the Drug Analysis and Research Unit During the Period 2001-2005	Thoithi.G.N	2008.0	East and Central African Journal of Pharmaceutical Sciences	1	Original research article	https://www.researchgate.net/publication/272459027_Drug_Quality_Control_in_Kenya_Observation_in_the_Drug_Analysis_and_Research_Unit_During_the_Period_2001-2005	99	AMPI-CXC	Ampicillin-Cloxacillin	116.0	Kenya	-1.277298	36.806261	143.0	Unknown	1.27541	37.5678	975	95.0	Combination of outlets	12	Control quality - routine				01/01/2001	30/12/2005	3.0	Beta-Lactam Antibacterials, Penicillins	479.0	3.0	Substandard or falsified	capsules
1088	Antibiotic	480	http://dx.doi.org/10.4314/ecajps.v11i3.46286	Drug Quality Control in Kenya: Observation in the Drug Analysis and Research Unit During the Period 2001-2005	Thoithi.G.N	2008.0	East and Central African Journal of Pharmaceutical Sciences	1	Original research article	https://www.researchgate.net/publication/272459027_Drug_Quality_Control_in_Kenya_Observation_in_the_Drug_Analysis_and_Research_Unit_During_the_Period_2001-2005	103	CFPD	Cefpodoxime	116.0	Kenya	-1.277298	36.806261	143.0	Unknown	1.27541	37.5678	981	95.0	Combination of outlets	12	Control quality - routine				01/01/2001	01/12/2005	1.0	Beta-Lactam Antibacterials, Cephalosporins	485.0	1.0	Substandard or falsified	unknown
1095	Antibiotic	480	http://dx.doi.org/10.4314/ecajps.v11i3.46286	Drug Quality Control in Kenya: Observation in the Drug Analysis and Research Unit During the Period 2001-2005	Thoithi.G.N	2008.0	East and Central African Journal of Pharmaceutical Sciences	1	Original research article	https://www.researchgate.net/publication/272459027_Drug_Quality_Control_in_Kenya_Observation_in_the_Drug_Analysis_and_Research_Unit_During_the_Period_2001-2005	113	CIP	Ciprofloxacin	116.0	Kenya	-1.277298	36.806261	143.0	Unknown	1.27541	37.5678	987	95.0	Combination of outlets	12	Control quality - routine				01/01/2001	01/12/2005	9.0	Quinolone Antibacterials	492.0	1.0	Substandard or falsified	unknown
1099	Antibiotic	480	http://dx.doi.org/10.4314/ecajps.v11i3.46286	Drug Quality Control in Kenya: Observation in the Drug Analysis and Research Unit During the Period 2001-2005	Thoithi.G.N	2008.0	East and Central African Journal of Pharmaceutical Sciences	1	Original research article	https://www.researchgate.net/publication/272459027_Drug_Quality_Control_in_Kenya_Observation_in_the_Drug_Analysis_and_Research_Unit_During_the_Period_2001-2005	75	ETM	Erythromycin	116.0	Kenya	-1.277298	36.806261	143.0	Unknown	1.27541	37.5678	990	95.0	Combination of outlets	12	Control quality - routine				01/01/2001	01/01/2005	48.0	Macrolides,Lincosamides and Streptogramins	496.0	1.0	Substandard or falsified	unknown
1109	Antibiotic	480	http://dx.doi.org/10.4314/ecajps.v11i3.46286	Drug Quality Control in Kenya: Observation in the Drug Analysis and Research Unit During the Period 2001-2005	Thoithi.G.N	2008.0	East and Central African Journal of Pharmaceutical Sciences	1	Original research article	https://www.researchgate.net/publication/272459027_Drug_Quality_Control_in_Kenya_Observation_in_the_Drug_Analysis_and_Research_Unit_During_the_Period_2001-2005	21	TTC	Tetracycline	116.0	Kenya	-1.277298	36.806261	143.0	Unknown	1.27541	37.5678	1000	95.0	Combination of outlets	12	Control quality - routine				01/01/2001	01/12/2005	6.0	Tetracyclines	507.0	2.0	Substandard or falsified	unknown
1113	Antibiotic	486	10.1007/s11096-004-0558-3	The quality of drugs in private pharmacies in Lao PDR: a repeat study in 1997 and 1999.	Syhakhang, L.	2004.0	Pharmaceutical World Science	1	Original research article	https://www.ncbi.nlm.nih.gov/pubmed/15683103	85	AMPI	Ampicillin	122.0	Lao People's Democratic Republic	17.965309	102.611519	393.0	Savannakhet	16.5614	104.752	1004	80.0	Private pharmacy	3	Random survey				31/05/1997	29/06/1997	98.0	Beta-Lactam Antibacterials, Penicillins	511.0	10.0	Substandard or falsified
1115	Antibiotic	486	10.1007/s11096-004-0558-3	The quality of drugs in private pharmacies in Lao PDR: a repeat study in 1997 and 1999.	Syhakhang, L.	2004.0	Pharmaceutical World Science	1	Original research article	https://www.ncbi.nlm.nih.gov/pubmed/15683103	85	AMPI	Ampicillin	122.0	Lao People's Democratic Republic	17.965309	102.611519	393.0	Savannakhet	16.5614	104.752	1004	80.0	Private pharmacy	3	Random survey				31/05/1997	29/06/1997	98.0	Beta-Lactam Antibacterials, Penicillins	513.0	43.0	Substandard or falsified
1116	Antibiotic	486	10.1007/s11096-004-0558-3	The quality of drugs in private pharmacies in Lao PDR: a repeat study in 1997 and 1999.	Syhakhang, L.	2004.0	Pharmaceutical World Science	1	Original research article	https://www.ncbi.nlm.nih.gov/pubmed/15683103	85	AMPI	Ampicillin	122.0	Lao People's Democratic Republic	17.965309	102.611519	393.0	Savannakhet	16.5614	104.752	1004	80.0	Private pharmacy	3	Random survey				31/05/1997	29/06/1997	98.0	Beta-Lactam Antibacterials, Penicillins	514.0	10.0	Substandard or falsified
1117	Antibiotic	486	10.1007/s11096-004-0558-3	The quality of drugs in private pharmacies in Lao PDR: a repeat study in 1997 and 1999.	Syhakhang, L.	2004.0	Pharmaceutical World Science	1	Original research article	https://www.ncbi.nlm.nih.gov/pubmed/15683103	21	TTC	Tetracycline	122.0	Lao People's Democratic Republic	17.965309	102.611519	393.0	Savannakhet	16.5614	104.752	1005	80.0	Private pharmacy	3	Random survey				31/12/1996	30/12/1997	100.0	Tetracyclines	516.0	3.0	Substandard or falsified
1118	Antibiotic	486	10.1007/s11096-004-0558-3	The quality of drugs in private pharmacies in Lao PDR: a repeat study in 1997 and 1999.	Syhakhang, L.	2004.0	Pharmaceutical World Science	1	Original research article	https://www.ncbi.nlm.nih.gov/pubmed/15683103	21	TTC	Tetracycline	122.0	Lao People's Democratic Republic	17.965309	102.611519	393.0	Savannakhet	16.5614	104.752	1005	80.0	Private pharmacy	3	Random survey				31/12/1996	30/12/1997	100.0	Tetracyclines	517.0	38.0	Substandard or falsified
1121	Antibiotic	487	10.1016/0924-8579(94)00064-2	Quality and bioavailability of tetracycline capsules in a Nigerian semi-urban community	Okeke.I	1995.0	International Journal of Antimicrobial Agents	1	Original research article	https://linkinghub.elsevier.com/retrieve/pii/0924-8579(94)00064-2	21	TTC	Tetracycline	162.0	Nigeria	9.06667	7.48333	6.0	Ile-Ife	7.49021	4.54701	1006	95.0	Combination of outlets	1	Convenience survey						7.0	Tetracyclines	3130.0	2.0	Substandard or falsified
1122	Antibiotic	487	10.1016/0924-8579(94)00064-2	Quality and bioavailability of tetracycline capsules in a Nigerian semi-urban community	Okeke.I	1995.0	International Journal of Antimicrobial Agents	1	Original research article	https://linkinghub.elsevier.com/retrieve/pii/0924-8579(94)00064-2	21	TTC	Tetracycline	162.0	Nigeria	9.06667	7.48333	6.0	Ile-Ife	7.49021	4.54701	1006	95.0	Combination of outlets	1	Convenience survey						7.0	Tetracyclines	3131.0	2.0	Substandard or falsified
1123	Antibiotic	487	10.1016/0924-8579(94)00064-2	Quality and bioavailability of tetracycline capsules in a Nigerian semi-urban community	Okeke.I	1995.0	International Journal of Antimicrobial Agents	1	Original research article	https://linkinghub.elsevier.com/retrieve/pii/0924-8579(94)00064-2	21	TTC	Tetracycline	162.0	Nigeria	9.06667	7.48333	6.0	Ile-Ife	7.49021	4.54701	1006	95.0	Combination of outlets	1	Convenience survey						7.0	Tetracyclines	7724.0	1.0	Substandard or falsified
1124	Antibiotic	487	10.1016/0924-8579(94)00064-2	Quality and bioavailability of tetracycline capsules in a Nigerian semi-urban community	Okeke.I	1995.0	International Journal of Antimicrobial Agents	1	Original research article	https://linkinghub.elsevier.com/retrieve/pii/0924-8579(94)00064-2	21	TTC	Tetracycline	162.0	Nigeria	9.06667	7.48333	6.0	Ile-Ife	7.49021	4.54701	1006	95.0	Combination of outlets	1	Convenience survey						7.0	Tetracyclines	7725.0	1.0	Substandard or falsified
1125	Antimalarial	488	10.1016/s0140-6736(95)92145-1	Drug Quality, a contributor to drug resistance?	Taylor. R.B	1995.0	The Lancet	12	Short Communication	https://linkinghub.elsevier.com/retrieve/pii/S0140-6736(95)92145-1	6	CQ	Chloroquine	162.0	Nigeria	9.06667	7.48333	441.0	Zaria, Sulega y Abuja	11.0819	7.71596	1007	95.0	Combination of outlets	1	Convenience survey						32.0	Non-artemisinins	522.0	2.0	Substandard or falsified	unknown
1126	Antimalarial	488	10.1016/s0140-6736(95)92145-1	Drug Quality, a contributor to drug resistance?	Taylor. R.B	1995.0	The Lancet	12	Short Communication	https://linkinghub.elsevier.com/retrieve/pii/S0140-6736(95)92145-1	6	CQ	Chloroquine	162.0	Nigeria	9.06667	7.48333	441.0	Zaria, Sulega y Abuja	11.0819	7.71596	1007	95.0	Combination of outlets	1	Convenience survey						32.0	Non-artemisinins	524.0	1.0	Substandard or falsified	unknown
1127	Antimalarial	488	10.1016/s0140-6736(95)92145-1	Drug Quality, a contributor to drug resistance?	Taylor. R.B	1995.0	The Lancet	12	Short Communication	https://linkinghub.elsevier.com/retrieve/pii/S0140-6736(95)92145-1	6	CQ	Chloroquine	162.0	Nigeria	9.06667	7.48333	441.0	Zaria, Sulega y Abuja	11.0819	7.71596	1007	95.0	Combination of outlets	1	Convenience survey						32.0	Non-artemisinins	525.0	7.0	Substandard or falsified	unknown
1130	Antibiotic	491	10.1016/S1201-9712(02)90070-6	Drugs in the parallel market for the treatment of urethral discharge in Dakar: Epidemiologic investigation and physicochemical tests	Sow. P	2002.0	International Journal of Infectious Disease	1	Original research article	http://ac.els-cdn.com/S1201971202900706/1-s2.0-S1201971202900706-main.pdf?_tid=fcb3d098-c691-11e6-9f8d-00000aab0f6c&acdnat=1482224279_157957df11019af05e9c045589b9747a; https://www.sciencedirect.com/science/article/pii/S0399077X99800997	85	AMPI	Ampicillin	196.0	Senegal	14.68667	-17.45191	440.0	Dakar	14.75	-17.3333	1009	84.0	Unregistered/unlicensed outlets/facilities	1	Convenience survey				13/02/1997	06/03/1997	27.0	Beta-Lactam Antibacterials, Penicillins	527.0	21.0	Falsified	capsules
1133	Antibiotic	491	10.1016/S1201-9712(02)90070-6	Drugs in the parallel market for the treatment of urethral discharge in Dakar: Epidemiologic investigation and physicochemical tests	Sow. P	2002.0	International Journal of Infectious Disease	1	Original research article	http://ac.els-cdn.com/S1201971202900706/1-s2.0-S1201971202900706-main.pdf?_tid=fcb3d098-c691-11e6-9f8d-00000aab0f6c&acdnat=1482224279_157957df11019af05e9c045589b9747a; https://www.sciencedirect.com/science/article/pii/S0399077X99800997	97	OTT	Oxytetracycline	196.0	Senegal	14.68667	-17.45191	440.0	Dakar	14.75	-17.3333	1010	84.0	Unregistered/unlicensed outlets/facilities	1	Convenience survey				13/02/1997	06/03/1997	12.0	Tetracyclines	530.0	6.0	Substandard or falsified	capsules
1136	Antibiotic	493	10.1097/00007435-200211000-00002	Quality control of antibiotics before the implementation of an STD program in Northern Myanmar.	Prazuck.T	2002.0	Sexually Transmitted Diseases	1	Original research article	http://www.ncbi.nlm.nih.gov/pubmed/12438896	75	ETM	Erythromycin	153.0	Myanmar	19.73785	96.208511	210.0	Myitkyina	25.4039	97.381	1013	95.0	Combination of outlets	14	Random and Convenience				01/10/1997	30/10/1997	3.0	Macrolides,Lincosamides and Streptogramins	533.0	1.0	Substandard or falsified	unknown
1138	Antibiotic	493	10.1097/00007435-200211000-00002	Quality control of antibiotics before the implementation of an STD program in Northern Myanmar.	Prazuck.T	2002.0	Sexually Transmitted Diseases	1	Original research article	http://www.ncbi.nlm.nih.gov/pubmed/12438896	110	SMT-TMTP	Sulfamethoxazole-Trimethoprim	153.0	Myanmar	19.73785	96.208511	210.0	Myitkyina	25.4039	97.381	1014	95.0	Combination of outlets	14	Random and Convenience				01/10/1997	30/10/1997	8.0	Sulfonamides and Trimethoprim	535.0	2.0	Substandard or falsified	unknown
1140	Antibiotic	493	10.1097/00007435-200211000-00002	Quality control of antibiotics before the implementation of an STD program in Northern Myanmar.	Prazuck.T	2002.0	Sexually Transmitted Diseases	1	Original research article	http://www.ncbi.nlm.nih.gov/pubmed/12438896	113	CIP	Ciprofloxacin	153.0	Myanmar	19.73785	96.208511	210.0	Myitkyina	25.4039	97.381	1015	95.0	Combination of outlets	14	Random and Convenience				01/10/1997	30/10/1997	3.0	Quinolone Antibacterials	537.0	2.0	Substandard or falsified	unknown
1144	Antibiotic	493	10.1097/00007435-200211000-00002	Quality control of antibiotics before the implementation of an STD program in Northern Myanmar.	Prazuck.T	2002.0	Sexually Transmitted Diseases	1	Original research article	http://www.ncbi.nlm.nih.gov/pubmed/12438896	87	CTT	Chlortetracycline	153.0	Myanmar	19.73785	96.208511	210.0	Myitkyina	25.4039	97.381	1020	95.0	Combination of outlets	14	Random and Convenience				01/10/1997	30/10/1997	1.0	Tetracyclines	544.0	1.0	Falsified	unknown
1145	Antibiotic	495	-1	Which is real, and which is fake?	Dewan.R	2004.0	Nepali Times	5	Lay Press	http://nepalitimes.com/~nepalitimes/news.php?id=3765#.VdqOB5dDRdg	117	AMOX	Amoxicillin	156.0	Nepal	27.702	85.317497	105.0	Rupendehi	27.6021	83.3727	1021	80.0	Private pharmacy	19	Seizure				31/01/2004	27/02/2004	1200.0	Beta-Lactam Antibacterials, Penicillins	5089.0	1200.0	Falsified	capsules
1146	Antibiotic	504	-1	Counterfeit and substandard drugs in Myanmar and Viet Nam	Wondemagegnehu, Eshetu	1999.0	The World Health Organization	1	Original research article	https://digicollections.net/medicinedocs/#d/s2276e	117	AMOX	Amoxicillin	153.0	Myanmar	19.73785	96.208511	214.0	Mandalay, Monywa, Sittway, Yangon	16.8369	96.1498	1022	95.0	Combination of outlets	3	Random survey						25.0	Beta-Lactam Antibacterials, Penicillins	546.0	4.0	Substandard or falsified
1148	Antibiotic	504	-1	Counterfeit and substandard drugs in Myanmar and Viet Nam	Wondemagegnehu, Eshetu	1999.0	The World Health Organization	1	Original research article	https://digicollections.net/medicinedocs/#d/s2276e	85	AMPI	Ampicillin	153.0	Myanmar	19.73785	96.208511	214.0	Mandalay, Monywa, Sittway, Yangon	16.8369	96.1498	1023	95.0	Combination of outlets	3	Random survey						22.0	Beta-Lactam Antibacterials, Penicillins	548.0	3.0	Substandard or falsified
1150	Antibiotic	504	-1	Counterfeit and substandard drugs in Myanmar and Viet Nam	Wondemagegnehu, Eshetu	1999.0	The World Health Organization	1	Original research article	https://digicollections.net/medicinedocs/#d/s2276e	76	CPN	Chloramphenicol	153.0	Myanmar	19.73785	96.208511	214.0	Mandalay, Monywa, Sittway, Yangon	16.8369	96.1498	1024	95.0	Combination of outlets	3	Random survey						23.0	Amphenicols	550.0	8.0	Substandard or falsified
1152	Antibiotic	504	-1	Counterfeit and substandard drugs in Myanmar and Viet Nam	Wondemagegnehu, Eshetu	1999.0	The World Health Organization	1	Original research article	https://digicollections.net/medicinedocs/#d/s2276e	110	SMT-TMTP	Sulfamethoxazole-Trimethoprim	153.0	Myanmar	19.73785	96.208511	214.0	Mandalay, Monywa, Sittway, Yangon	16.8369	96.1498	1025	95.0	Combination of outlets	3	Random survey						21.0	Sulfonamides and Trimethoprim	552.0	3.0	Substandard or falsified
1153	Antibiotic	504	-1	Counterfeit and substandard drugs in Myanmar and Viet Nam	Wondemagegnehu, Eshetu	1999.0	The World Health Organization	1	Original research article	https://digicollections.net/medicinedocs/#d/s2276e	110	SMT-TMTP	Sulfamethoxazole-Trimethoprim	153.0	Myanmar	19.73785	96.208511	214.0	Mandalay, Monywa, Sittway, Yangon	16.8369	96.1498	1025	95.0	Combination of outlets	3	Random survey						21.0	Sulfonamides and Trimethoprim	553.0	1.0	Substandard or falsified
1155	Antibiotic	504	-1	Counterfeit and substandard drugs in Myanmar and Viet Nam	Wondemagegnehu, Eshetu	1999.0	The World Health Organization	1	Original research article	https://digicollections.net/medicinedocs/#d/s2276e	90	MND	Metronidazole	153.0	Myanmar	19.73785	96.208511	214.0	Mandalay, Monywa, Sittway, Yangon	16.8369	96.1498	1026	95.0	Combination of outlets	3	Random survey						14.0	Other antibacterials,Imidazole derivatives	555.0	1.0	Substandard or falsified
1157	Antibiotic	504	-1	Counterfeit and substandard drugs in Myanmar and Viet Nam	Wondemagegnehu, Eshetu	1999.0	The World Health Organization	1	Original research article	https://digicollections.net/medicinedocs/#d/s2276e	21	TTC	Tetracycline	153.0	Myanmar	19.73785	96.208511	214.0	Mandalay, Monywa, Sittway, Yangon	16.8369	96.1498	1027	95.0	Combination of outlets	3	Random survey						18.0	Tetracyclines	557.0	1.0	Substandard or falsified
1159	Antibiotic	504	-1	Counterfeit and substandard drugs in Myanmar and Viet Nam	Wondemagegnehu, Eshetu	1999.0	The World Health Organization	1	Original research article	https://digicollections.net/medicinedocs/#d/s2276e	117	AMOX	Amoxicillin	242.0	Viet Nam	21.03195	105.819908	215.0	Hanoi, Ho Chi Minh City, Ha Long, Hai Hung	10.7874	106.673	1032	95.0	Combination of outlets	3	Random survey						40.0	Beta-Lactam Antibacterials, Penicillins	564.0	5.0	Substandard or falsified
1161	Antibiotic	504	-1	Counterfeit and substandard drugs in Myanmar and Viet Nam	Wondemagegnehu, Eshetu	1999.0	The World Health Organization	1	Original research article	https://digicollections.net/medicinedocs/#d/s2276e	85	AMPI	Ampicillin	242.0	Viet Nam	21.03195	105.819908	215.0	Hanoi, Ho Chi Minh City, Ha Long, Hai Hung	10.7874	106.673	1033	95.0	Combination of outlets	3	Random survey						40.0	Beta-Lactam Antibacterials, Penicillins	566.0	2.0	Substandard or falsified
1166	Antibiotic	505	-1	Stability of essential drugs in the field: Results of a study conducted over a two-year period in Burkina Faso	Ballereau.F	1997.0	The American Journal of Tropical Medicine and Hygiene	1	Original research article	https://www.ncbi.nlm.nih.gov/pubmed/9242314	85	AMPI	Ampicillin	36.0	Burkina Faso	12.36398	-1.52826	862.0	Bobo-Dioulasso,Nasso	11.3277	-4.89886	1038	88.0	Manufacturer	15	Stability study						3.0	Beta-Lactam Antibacterials, Penicillins	572.0	1.0	Substandard
1168	Antibiotic	505	-1	Stability of essential drugs in the field: Results of a study conducted over a two-year period in Burkina Faso	Ballereau.F	1997.0	The American Journal of Tropical Medicine and Hygiene	1	Original research article	https://www.ncbi.nlm.nih.gov/pubmed/9242314	75	ETM	Erythromycin	36.0	Burkina Faso	12.36398	-1.52826	862.0	Bobo-Dioulasso,Nasso	11.3277	-4.89886	1039	88.0	Manufacturer	15	Stability study						1.0	Macrolides,Lincosamides and Streptogramins	573.0	1.0	Substandard
1171	Antibiotic	505	-1	Stability of essential drugs in the field: Results of a study conducted over a two-year period in Burkina Faso	Ballereau.F	1997.0	The American Journal of Tropical Medicine and Hygiene	1	Original research article	https://www.ncbi.nlm.nih.gov/pubmed/9242314	106	BZPENI	Benzylpenicillin (penicillin G)	36.0	Burkina Faso	12.36398	-1.52826	43.0	Bobo-Dioulasso	11.1806	-4.3032	1042	88.0	Manufacturer	15	Stability study						1.0	Beta-Lactam Antibacterials, Penicillins	576.0	1.0	Substandard
1172	Antibiotic	505	-1	Stability of essential drugs in the field: Results of a study conducted over a two-year period in Burkina Faso	Ballereau.F	1997.0	The American Journal of Tropical Medicine and Hygiene	1	Original research article	https://www.ncbi.nlm.nih.gov/pubmed/9242314	110	SMT-TMTP	Sulfamethoxazole-Trimethoprim	36.0	Burkina Faso	12.36398	-1.52826	862.0	Bobo-Dioulasso,Nasso	11.3277	-4.89886	1043	88.0	Manufacturer	15	Stability study						1.0	Sulfonamides and Trimethoprim	577.0	1.0	Substandard	pack
1177	Antibiotic	292	DOI 10.1002/jps.22691	Are Counterfeit or Substandard Anti-Infective Products the Cause of Treatment Failure in Papua New Guinea?	Nair, A.	2011.0	Journal of Pharmaceutical Sciences	1	Original research article	http://onlinelibrary.wiley.com/doi/10.1002/jps.22691/abstract;jsessionid=1E77C5B288C5261B0FE3DAE39BF50287.f01t03	117	AMOX	Amoxicillin	172.0	Papua New Guinea	-9.47959	147.188522	478.0	Port Moresby	-9.47962	147.154	1055	80.0	Private pharmacy	3	Random survey				01/11/2009	30/11/2009	8.0	Beta-Lactam Antibacterials, Penicillins	1025.0	1.0	Substandard or falsified	unknown
1178	Antibiotic	292	DOI 10.1002/jps.22691	Are Counterfeit or Substandard Anti-Infective Products the Cause of Treatment Failure in Papua New Guinea?	Nair, A.	2011.0	Journal of Pharmaceutical Sciences	1	Original research article	http://onlinelibrary.wiley.com/doi/10.1002/jps.22691/abstract;jsessionid=1E77C5B288C5261B0FE3DAE39BF50287.f01t03	117	AMOX	Amoxicillin	172.0	Papua New Guinea	-9.47959	147.188522	478.0	Port Moresby	-9.47962	147.154	1055	80.0	Private pharmacy	3	Random survey				01/11/2009	30/11/2009	8.0	Beta-Lactam Antibacterials, Penicillins	6822.0	2.0	Substandard or falsified	unknown
1179	Antibiotic	292	DOI 10.1002/jps.22691	Are Counterfeit or Substandard Anti-Infective Products the Cause of Treatment Failure in Papua New Guinea?	Nair, A.	2011.0	Journal of Pharmaceutical Sciences	1	Original research article	http://onlinelibrary.wiley.com/doi/10.1002/jps.22691/abstract;jsessionid=1E77C5B288C5261B0FE3DAE39BF50287.f01t03	117	AMOX	Amoxicillin	172.0	Papua New Guinea	-9.47959	147.188522	478.0	Port Moresby	-9.47962	147.154	1055	80.0	Private pharmacy	3	Random survey				01/11/2009	30/11/2009	8.0	Beta-Lactam Antibacterials, Penicillins	6823.0	2.0	Substandard or falsified	unknown
1180	Antibiotic	292	DOI 10.1002/jps.22691	Are Counterfeit or Substandard Anti-Infective Products the Cause of Treatment Failure in Papua New Guinea?	Nair, A.	2011.0	Journal of Pharmaceutical Sciences	1	Original research article	http://onlinelibrary.wiley.com/doi/10.1002/jps.22691/abstract;jsessionid=1E77C5B288C5261B0FE3DAE39BF50287.f01t03	117	AMOX	Amoxicillin	172.0	Papua New Guinea	-9.47959	147.188522	478.0	Port Moresby	-9.47962	147.154	1055	80.0	Private pharmacy	3	Random survey				01/11/2009	30/11/2009	8.0	Beta-Lactam Antibacterials, Penicillins	6824.0	1.0	Falsified	unknown
1181	Antibiotic	292	DOI 10.1002/jps.22691	Are Counterfeit or Substandard Anti-Infective Products the Cause of Treatment Failure in Papua New Guinea?	Nair, A.	2011.0	Journal of Pharmaceutical Sciences	1	Original research article	http://onlinelibrary.wiley.com/doi/10.1002/jps.22691/abstract;jsessionid=1E77C5B288C5261B0FE3DAE39BF50287.f01t03	117	AMOX	Amoxicillin	172.0	Papua New Guinea	-9.47959	147.188522	478.0	Port Moresby	-9.47962	147.154	1055	80.0	Private pharmacy	3	Random survey				01/11/2009	30/11/2009	8.0	Beta-Lactam Antibacterials, Penicillins	6825.0	2.0	Substandard or falsified	unknown
1182	Antibiotic	515	-1	Judicial Protection of IPR in China	GlaxoSmithKline	2002.0	Not available	19	Drug regulation/definitions/supply	-1	117	AMOX	Amoxicillin	162.0	Nigeria	9.06667	7.48333	242.0	Unknown	9.76055	7.90841	1056	93.0	Customs/border depot	19	Seizure				19/12/2000	19/12/2000	11000.0	Beta-Lactam Antibacterials, Penicillins	4918.0	11000.0	Falsified	pack
1183	Antibiotic	518	10.1039/an9952002191	Analysis of amoxycillin in capsules and oral suspensions by high-performance liquid chromatography	Shakoor. O	1995.0	The Analyst	1	Original research article	http://pubs.rsc.org/en/Content/ArticleLanding/1995/AN/an9952002191#!divAbstract	117	AMOX	Amoxicillin	162.0	Nigeria	9.06667	7.48333	762.0	Abuja	9.0667	7.4833	1058	84.0	Unregistered/unlicensed outlets/facilities	1	Convenience survey						9.0	Beta-Lactam Antibacterials, Penicillins	595.0	2.0	Substandard or falsified	capsules
1184	Antibiotic	518	10.1039/an9952002191	Analysis of amoxycillin in capsules and oral suspensions by high-performance liquid chromatography	Shakoor. O	1995.0	The Analyst	1	Original research article	http://pubs.rsc.org/en/Content/ArticleLanding/1995/AN/an9952002191#!divAbstract	117	AMOX	Amoxicillin	162.0	Nigeria	9.06667	7.48333	762.0	Abuja	9.0667	7.4833	1058	84.0	Unregistered/unlicensed outlets/facilities	1	Convenience survey						9.0	Beta-Lactam Antibacterials, Penicillins	596.0	1.0	Falsified	capsules
1185	Antibiotic	518	10.1039/an9952002191	Analysis of amoxycillin in capsules and oral suspensions by high-performance liquid chromatography	Shakoor. O	1995.0	The Analyst	1	Original research article	http://pubs.rsc.org/en/Content/ArticleLanding/1995/AN/an9952002191#!divAbstract	117	AMOX	Amoxicillin	162.0	Nigeria	9.06667	7.48333	762.0	Abuja	9.0667	7.4833	1058	84.0	Unregistered/unlicensed outlets/facilities	1	Convenience survey						9.0	Beta-Lactam Antibacterials, Penicillins	597.0	2.0	Substandard or falsified	capsules
1187	Antibiotic	518	10.1039/an9952002191	Analysis of amoxycillin in capsules and oral suspensions by high-performance liquid chromatography	Shakoor. O	1995.0	The Analyst	1	Original research article	http://pubs.rsc.org/en/Content/ArticleLanding/1995/AN/an9952002191#!divAbstract	117	AMOX	Amoxicillin	221.0	Thailand	13.75333	100.504822	767.0	Khon Kaen	16.4321	102.824	1059	84.0	Unregistered/unlicensed outlets/facilities	1	Convenience survey						8.0	Beta-Lactam Antibacterials, Penicillins	599.0	2.0	Substandard or falsified	suspension
1191	Antibiotic	561	10.1016/j.jpba.2007.12.032	An LC method for the simultaneous screening of some common counterfeit and sub-standard antibiotics	Gaudiano.M	2008.0	Journal of Pharmaceutical and Biomedical Analysis	1	Original research article	http://www.sciencedirect.com/science/article/pii/S0731708507007881	117	AMOX	Amoxicillin	44.0	Chad	11.329755	17.10724	146.0	Unknown	15.552	18.8339	1063	84.0	Unregistered/unlicensed outlets/facilities	1	Convenience survey						1.0	Beta-Lactam Antibacterials, Penicillins	604.0	1.0	Substandard or falsified	unknown
1194	Antibiotic	565	-1	Comparative studies of ciprofloxacin 250 mg tablets available in pakistani market	Hussain.A	2013.0	Latin American Journal of Pharmacy	1	Original research article	https://www.researchgate.net/publication/236859537_Comparative_Studies_of_Ciprofloxacin_250_mg_Tablets_Available_in_Pakistani_Market	113	CIP	Ciprofloxacin	168.0	Pakistan	33.709839	73.075912	33.0	Unknown	29.0709	68.7938	1065	80.0	Private pharmacy	13	Equivalence study						12.0	Quinolone Antibacterials	607.0	1.0	Substandard	unknown
1196	Antibiotic	574	-1	In-vitro evaluation of the quality of Paracetamol and Co-trimoxazole tablets used in Malawi based on pharmacopoeial standards	Khuluza.F	2014.0	Malawi Medical Journal	1	Original research article	http://www.ncbi.nlm.nih.gov/pmc/articles/PMC4141240/	110	SMT-TMTP	Sulfamethoxazole-Trimethoprim	134.0	Malawi	-13.9826	33.773762	179.0	Unknown	-13.5055	33.8479	1067	95.0	Combination of outlets	3	Random survey						11.0	Sulfonamides and Trimethoprim	609.0	4.0	Substandard or falsified	tablets
1197	Antibiotic	574	-1	In-vitro evaluation of the quality of Paracetamol and Co-trimoxazole tablets used in Malawi based on pharmacopoeial standards	Khuluza.F	2014.0	Malawi Medical Journal	1	Original research article	http://www.ncbi.nlm.nih.gov/pmc/articles/PMC4141240/	110	SMT-TMTP	Sulfamethoxazole-Trimethoprim	134.0	Malawi	-13.9826	33.773762	179.0	Unknown	-13.5055	33.8479	1067	95.0	Combination of outlets	3	Random survey						11.0	Sulfonamides and Trimethoprim	610.0	1.0	Substandard or falsified	tablets
1199	Antibiotic	637	10.1016/j.jpba.2013.06.036	Application of an innovative design space optimization strategy to the development of LC methods for the simultaneous screening of antibiotics to combat poor quality medicines	Mbinze.J.K	2013.0	Journal of Pharmaceutical and Biomedical Analysis	1	Original research article	http://www.sciencedirect.com/science/article/pii/S0731708513002963	98	CFTO-SBT	Ceftriaxone-Sulbactam	52.0	Democratic Republic of the Congo	-4.31642	15.29834	623.0	Kinshasa	-4.3208	15.2987	1068	80.0	Private pharmacy	8	Laboratory assembled collections						3.0	Combination of beta-lactam and beta-lactamase inhibitor	613.0	2.0	Substandard or falsified
1203	Antibiotic	576	10.2165/00044011-200525020-00006	A survey of the quality of generic clarithromycin products from 18 countries	Nightingale.C.H	2005.0	Clinical Drug Investigation	1	Original research article	https://www.ncbi.nlm.nih.gov/pubmed/17523763	60	CLA	Clarithromycin	11.0	Argentina	-34.608521	-58.373539	695.0	Unknown	-38.4161	-63.6167	1071	99.0	Other outlet	13	Equivalence study						2.0	Macrolides,Lincosamides and Streptogramins	619.0	1.0	Substandard or falsified	tablets
1205	Antibiotic	576	10.2165/00044011-200525020-00006	A survey of the quality of generic clarithromycin products from 18 countries	Nightingale.C.H	2005.0	Clinical Drug Investigation	1	Original research article	https://www.ncbi.nlm.nih.gov/pubmed/17523763	60	CLA	Clarithromycin	168.0	Pakistan	33.709839	73.075912	33.0	Unknown	29.0709	68.7938	1072	99.0	Other outlet	13	Equivalence study						24.0	Macrolides,Lincosamides and Streptogramins	620.0	2.0	Substandard or falsified	tablets
1206	Antibiotic	576	10.2165/00044011-200525020-00006	A survey of the quality of generic clarithromycin products from 18 countries	Nightingale.C.H	2005.0	Clinical Drug Investigation	1	Original research article	https://www.ncbi.nlm.nih.gov/pubmed/17523763	60	CLA	Clarithromycin	168.0	Pakistan	33.709839	73.075912	33.0	Unknown	29.0709	68.7938	1072	99.0	Other outlet	13	Equivalence study						24.0	Macrolides,Lincosamides and Streptogramins	918.0	1.0	Substandard or falsified	tablets
1207	Antibiotic	576	10.2165/00044011-200525020-00006	A survey of the quality of generic clarithromycin products from 18 countries	Nightingale.C.H	2005.0	Clinical Drug Investigation	1	Original research article	https://www.ncbi.nlm.nih.gov/pubmed/17523763	60	CLA	Clarithromycin	168.0	Pakistan	33.709839	73.075912	33.0	Unknown	29.0709	68.7938	1072	99.0	Other outlet	13	Equivalence study						24.0	Macrolides,Lincosamides and Streptogramins	4071.0	2.0	Substandard or falsified	tablets
1215	Antibiotic	576	10.2165/00044011-200525020-00006	A survey of the quality of generic clarithromycin products from 18 countries	Nightingale.C.H	2005.0	Clinical Drug Investigation	1	Original research article	https://www.ncbi.nlm.nih.gov/pubmed/17523763	60	CLA	Clarithromycin	100.0	Hong Kong	22.283325	114.15872	859.0	Unknown	22.2822	114.157	1078	99.0	Other outlet	13	Equivalence study						3.0	Macrolides,Lincosamides and Streptogramins	630.0	1.0	Substandard or falsified	tablets
1219	Antibiotic	586	10.1007/BF02853159	A survey of the quality of generic clarithromycin products manufactured in Slovenia and Israel	Nightingale C.H.	2000.0	Advances in Therapy	1	Original research article	https://www.ncbi.nlm.nih.gov/pubmed/11183454	60	CLA	Clarithromycin	203.0	Slovenia	46.051248	14.503063	16.0	Unknown	46.0425	14.6344	1082	97.0	Unknown	13	Equivalence study						1.0	Macrolides,Lincosamides and Streptogramins	634.0	1.0	Substandard or falsified
1221	Antibiotic	586	10.1007/BF02853159	A survey of the quality of generic clarithromycin products manufactured in Slovenia and Israel	Nightingale C.H.	2000.0	Advances in Therapy	1	Original research article	https://www.ncbi.nlm.nih.gov/pubmed/11183454	60	CLA	Clarithromycin	177.0	Poland	52.23537	21.009485	94.0	Unknown	52.3505	19.1234	1083	97.0	Unknown	13	Equivalence study						6.0	Macrolides,Lincosamides and Streptogramins	637.0	2.0	Substandard or falsified
1222	Antibiotic	586	10.1007/BF02853159	A survey of the quality of generic clarithromycin products manufactured in Slovenia and Israel	Nightingale C.H.	2000.0	Advances in Therapy	1	Original research article	https://www.ncbi.nlm.nih.gov/pubmed/11183454	60	CLA	Clarithromycin	177.0	Poland	52.23537	21.009485	94.0	Unknown	52.3505	19.1234	1083	97.0	Unknown	13	Equivalence study						6.0	Macrolides,Lincosamides and Streptogramins	4056.0	1.0	Substandard or falsified
1224	Antibiotic	586	10.1007/BF02853159	A survey of the quality of generic clarithromycin products manufactured in Slovenia and Israel	Nightingale C.H.	2000.0	Advances in Therapy	1	Original research article	https://www.ncbi.nlm.nih.gov/pubmed/11183454	60	CLA	Clarithromycin	109.0	Israel	31.7736	35.224998	57.0	Unknown	32.0471	34.7687	1084	97.0	Unknown	13	Equivalence study						2.0	Macrolides,Lincosamides and Streptogramins	639.0	1.0	Substandard or falsified
1226	Antibiotic	587	-1	Quality control and in vitro bioequivalence studies on four brands of ciprofloxacin tablets commonly sold in Uyo Metropolis, Nigeria	Akpabio.E	2011.0	Journal of Chemical and Pharmaceutical Research	1	Original research article	http://www.jocpr.com/articles/quality-control-and-in-vitro-bioequivalence-studies-on-four-brands-of-ciprofloxacin-tablets-commonly-sold-in-uyo-metropo.pdf	113	CIP	Ciprofloxacin	162.0	Nigeria	9.06667	7.48333	177.0	Uyo	5.0417	7.91762	1086	88.0	Manufacturer	13	Equivalence study						4.0	Quinolone Antibacterials	643.0	1.0	Substandard or falsified	tablets
1228	Antibiotic	589	-1	Comparative in-vitro quality evaluation of erythromycin stearate tablets marketed in Addis Ababa, Ethiopia	Birhanu.G	2013.0	International Journal of Pharmaceutical Sciences Review and Research	1	Original research article	http://ijpsr.com/bft-article/comparative-in-vitro-quality-evaluation-of-erythromycin-stearate-tablets-marketed-in-addis-ababa-ethiopia/?view=fulltext	75	ETM	Erythromycin	71.0	Ethiopia	9.02273	38.746792	191.0	Addis Ababa	9.00116	38.7624	1087	95.0	Combination of outlets	13	Equivalence study						4.0	Macrolides,Lincosamides and Streptogramins	645.0	1.0	Substandard or falsified	tablets
1230	Antibiotic	594	-1	Assessment of physicochemical properties of metronidazole tablets marketed in Zaria, Nigeria	Musa.H	2011.0	International Journal of Pharmacy and Pharmaceutical Sciences	1	Original research article	http://www.ijppsjournal.com/Vol3Suppl3/773.pdf	90	MND	Metronidazole	162.0	Nigeria	9.06667	7.48333	227.0	Zaria	11.0991	7.70655	1088	95.0	Combination of outlets	13	Equivalence study				20/01/2006	20/02/2006	15.0	Other antibacterials,Imidazole derivatives	647.0	7.0	Substandard or falsified	tablets
1231	Antibiotic	594	-1	Assessment of physicochemical properties of metronidazole tablets marketed in Zaria, Nigeria	Musa.H	2011.0	International Journal of Pharmacy and Pharmaceutical Sciences	1	Original research article	http://www.ijppsjournal.com/Vol3Suppl3/773.pdf	90	MND	Metronidazole	162.0	Nigeria	9.06667	7.48333	227.0	Zaria	11.0991	7.70655	1088	95.0	Combination of outlets	13	Equivalence study				20/01/2006	20/02/2006	15.0	Other antibacterials,Imidazole derivatives	2954.0	3.0	Substandard or falsified	tablets
1232	Antibiotic	600	10.3109/03639045.2011.628678	Comparative evaluation of pharmaceutical products obtained in Mexico: Augmenting existing scientific data	Karlage.K.L	2012.0	Drug Development and Industrial Pharmacy	1	Original research article	http://www.tandfonline.com/doi/full/10.3109/03639045.2011.628678?scroll=top&needAccess=true	117	AMOX	Amoxicillin	144.0	Mexico	19.4319	-99.132851	128.0	Nogales	31.2829	-110.947	1091	80.0	Private pharmacy	3	Random survey						2.0	Beta-Lactam Antibacterials, Penicillins	651.0	2.0	Substandard or falsified
1233	Antibiotic	600	10.3109/03639045.2011.628678	Comparative evaluation of pharmaceutical products obtained in Mexico: Augmenting existing scientific data	Karlage.K.L	2012.0	Drug Development and Industrial Pharmacy	1	Original research article	http://www.tandfonline.com/doi/full/10.3109/03639045.2011.628678?scroll=top&needAccess=true	85	AMPI	Ampicillin	144.0	Mexico	19.4319	-99.132851	128.0	Nogales	31.2829	-110.947	1092	80.0	Private pharmacy	3	Random survey						2.0	Beta-Lactam Antibacterials, Penicillins	653.0	1.0	Substandard or falsified
1236	Antibiotic	600	10.3109/03639045.2011.628678	Comparative evaluation of pharmaceutical products obtained in Mexico: Augmenting existing scientific data	Karlage.K.L	2012.0	Drug Development and Industrial Pharmacy	1	Original research article	http://www.tandfonline.com/doi/full/10.3109/03639045.2011.628678?scroll=top&needAccess=true	110	SMT-TMTP	Sulfamethoxazole-Trimethoprim	144.0	Mexico	19.4319	-99.132851	128.0	Nogales	31.2829	-110.947	1094	80.0	Private pharmacy	3	Random survey						3.0	Sulfonamides and Trimethoprim	6647.0	2.0	Substandard or falsified
1237	Antibiotic	600	10.3109/03639045.2011.628678	Comparative evaluation of pharmaceutical products obtained in Mexico: Augmenting existing scientific data	Karlage.K.L	2012.0	Drug Development and Industrial Pharmacy	1	Original research article	http://www.tandfonline.com/doi/full/10.3109/03639045.2011.628678?scroll=top&needAccess=true	110	SMT-TMTP	Sulfamethoxazole-Trimethoprim	144.0	Mexico	19.4319	-99.132851	128.0	Nogales	31.2829	-110.947	1094	80.0	Private pharmacy	3	Random survey						3.0	Sulfonamides and Trimethoprim	6648.0	1.0	Substandard or falsified
1240	Antibiotic	608	-1	Quality assessment of amoxicillin-clavulanate potassium tablets in Lagos, Nigeria	Olanrewaju.O.J	2012.0	Journal of Chemical and Pharmaceutical Research	1	Original research article	http://jocpr.com/vol4-iss12-2012/JCPR-2012-4-12-5032-5038.pdf	89	AMOX-CLAV	Amoxicillin-Clavulanic acid	162.0	Nigeria	9.06667	7.48333	408.0	Lagos	6.43918	3.42348	1096	80.0	Private pharmacy	13	Equivalence study						6.0	Beta-Lactam Antibacterials, Penicillins	660.0	1.0	Substandard or falsified	tablets
1241	Antibiotic	608	-1	Quality assessment of amoxicillin-clavulanate potassium tablets in Lagos, Nigeria	Olanrewaju.O.J	2012.0	Journal of Chemical and Pharmaceutical Research	1	Original research article	http://jocpr.com/vol4-iss12-2012/JCPR-2012-4-12-5032-5038.pdf	89	AMOX-CLAV	Amoxicillin-Clavulanic acid	162.0	Nigeria	9.06667	7.48333	408.0	Lagos	6.43918	3.42348	1096	80.0	Private pharmacy	13	Equivalence study						6.0	Beta-Lactam Antibacterials, Penicillins	2955.0	1.0	Substandard or falsified	tablets
1242	Antibiotic	608	-1	Quality assessment of amoxicillin-clavulanate potassium tablets in Lagos, Nigeria	Olanrewaju.O.J	2012.0	Journal of Chemical and Pharmaceutical Research	1	Original research article	http://jocpr.com/vol4-iss12-2012/JCPR-2012-4-12-5032-5038.pdf	89	AMOX-CLAV	Amoxicillin-Clavulanic acid	162.0	Nigeria	9.06667	7.48333	408.0	Lagos	6.43918	3.42348	1096	80.0	Private pharmacy	13	Equivalence study						6.0	Beta-Lactam Antibacterials, Penicillins	2956.0	1.0	Substandard or falsified	tablets
1248	Antibiotic	610	10.1016/j.healthpol.2007.12.010	The use of Minilabs® to improve the testing capacity of regulatory authorities in resource limited settings: Tanzanian experience	Risha.P.G	2008.0	Health Policy	1	Original research article	http://www.healthpolicyjrnl.com/article/S0168-8510(08)00006-7/abstract	75	ETM	Erythromycin	220.0	Tanzania	-6.82292	39.269661	368.0	Unknown	-6.369	34.8888	1101	89.0	Wholesalers/importer/distributors	1	Convenience survey				01/01/2003	01/01/2055	76.0	Macrolides,Lincosamides and Streptogramins	666.0	3.0	Substandard	unknown
1250	Antibiotic	614	10.1179/1973947814Y.0000000208	Pharmaceutical quality of eight generics of ceftriaxone preparation for injection in Eastern Asia	Arnet	2014.0	Journal of Chemotherapy	1	Original research article	http://www.tandfonline.com/doi/full/10.1179/1973947814Y.0000000208?scroll=top&needAccess=true	81	CFTO	Ceftriaxone	153.0	Myanmar	19.73785	96.208511	254.0	Unknown	21.6	96.2	1106	89.0	Wholesalers/importer/distributors	13	Equivalence study				01/01/2013	31/01/2013	5.0	Beta-Lactam Antibacterials, Cephalosporins	671.0	5.0	Substandard or falsified	injection
1251	Antibiotic	614	10.1179/1973947814Y.0000000208	Pharmaceutical quality of eight generics of ceftriaxone preparation for injection in Eastern Asia	Arnet	2014.0	Journal of Chemotherapy	1	Original research article	http://www.tandfonline.com/doi/full/10.1179/1973947814Y.0000000208?scroll=top&needAccess=true	81	CFTO	Ceftriaxone	46.0	China	39.90601	116.387909	163.0	Unknown	34.1314	103.037	1107	89.0	Wholesalers/importer/distributors	13	Equivalence study				01/01/2013	31/01/2013	3.0	Beta-Lactam Antibacterials, Cephalosporins	672.0	3.0	Substandard or falsified	injection
1253	Antibiotic	624	-1	Pharmaceutical evaluation of different brands of Levofloxacin tablets (500MG) available in Pakistan	Akhtar.M.S	2013.0	International Journal of Current Pharmaceutical Research	1	Original research article	http://www.ijcpr.org/Issues/Vol5Issue1/635.pdf	59	LFX	Levofloxacin	168.0	Pakistan	33.709839	73.075912	33.0	Unknown	29.0709	68.7938	1108	97.0	Unknown	13	Equivalence study						9.0	Quinolone Antibacterials	674.0	8.0	Substandard or falsified
1254	Antibiotic	625	-1	Comparison of medicine quality of the generic formulation of amoxicillin provided by the government of Karnataka with marketed brands - a public health perspective	Pais.K.P	2013.0	International Journal of Pharmaceutical Sciences Review and Research	1	Original research article	http://globalresearchonline.net/journalcontents/v23-1/07.pdf	117	AMOX	Amoxicillin	103.0	India	24.7338	81.33463	229.0	Karnataka	14.5818	75.911	1109	83.0	Government outlets - others	13	Equivalence study				30/09/2012	29/11/2012	12.0	Beta-Lactam Antibacterials, Penicillins	675.0	4.0	Substandard or falsified
1257	Antibiotic	631	10.1179/joc.2003.15.4.357	Pharmaceutical quality of ceftriaxone generic drug products compared with Rocephin	Lambert.P	2003.0	Journal of Chemotherapy	1	Original research article	https://www.ncbi.nlm.nih.gov/pubmed/?term=Pharmaceutical+quality+of+ceftriaxone+generic+drug+products+compared+with+Rocephin	81	CFTO	Ceftriaxone	235.0	United Kingdom	51.506325	-0.127144	104.0	Unknown	54.2232	-2.05905	1110	95.0	Combination of outlets	13	Equivalence study						34.0	Beta-Lactam Antibacterials, Cephalosporins	678.0	3.0	Substandard or falsified	unknown
1258	Antibiotic	631	10.1179/joc.2003.15.4.357	Pharmaceutical quality of ceftriaxone generic drug products compared with Rocephin	Lambert.P	2003.0	Journal of Chemotherapy	1	Original research article	https://www.ncbi.nlm.nih.gov/pubmed/?term=Pharmaceutical+quality+of+ceftriaxone+generic+drug+products+compared+with+Rocephin	81	CFTO	Ceftriaxone	235.0	United Kingdom	51.506325	-0.127144	104.0	Unknown	54.2232	-2.05905	1110	95.0	Combination of outlets	13	Equivalence study						34.0	Beta-Lactam Antibacterials, Cephalosporins	679.0	3.0	Substandard or falsified	unknown
1259	Antibiotic	631	10.1179/joc.2003.15.4.357	Pharmaceutical quality of ceftriaxone generic drug products compared with Rocephin	Lambert.P	2003.0	Journal of Chemotherapy	1	Original research article	https://www.ncbi.nlm.nih.gov/pubmed/?term=Pharmaceutical+quality+of+ceftriaxone+generic+drug+products+compared+with+Rocephin	81	CFTO	Ceftriaxone	235.0	United Kingdom	51.506325	-0.127144	104.0	Unknown	54.2232	-2.05905	1110	95.0	Combination of outlets	13	Equivalence study						34.0	Beta-Lactam Antibacterials, Cephalosporins	2960.0	1.0	Substandard or falsified	unknown
1260	Antibiotic	631	10.1179/joc.2003.15.4.357	Pharmaceutical quality of ceftriaxone generic drug products compared with Rocephin	Lambert.P	2003.0	Journal of Chemotherapy	1	Original research article	https://www.ncbi.nlm.nih.gov/pubmed/?term=Pharmaceutical+quality+of+ceftriaxone+generic+drug+products+compared+with+Rocephin	81	CFTO	Ceftriaxone	235.0	United Kingdom	51.506325	-0.127144	104.0	Unknown	54.2232	-2.05905	1110	95.0	Combination of outlets	13	Equivalence study						34.0	Beta-Lactam Antibacterials, Cephalosporins	2961.0	2.0	Substandard or falsified	unknown
1261	Antibiotic	631	10.1179/joc.2003.15.4.357	Pharmaceutical quality of ceftriaxone generic drug products compared with Rocephin	Lambert.P	2003.0	Journal of Chemotherapy	1	Original research article	https://www.ncbi.nlm.nih.gov/pubmed/?term=Pharmaceutical+quality+of+ceftriaxone+generic+drug+products+compared+with+Rocephin	81	CFTO	Ceftriaxone	235.0	United Kingdom	51.506325	-0.127144	104.0	Unknown	54.2232	-2.05905	1110	95.0	Combination of outlets	13	Equivalence study						34.0	Beta-Lactam Antibacterials, Cephalosporins	2962.0	1.0	Substandard or falsified	unknown
1263	Antibiotic	527	10.1186/2050-6511-15-13	A cross-sectional investigation of the quality of selected medicines in Cambodia in 2010	Yoshida. N	2014.0	BMC Pharmacology and Toxicology	1	Original research article	http://bmcpharmacoltoxicol.biomedcentral.com/articles/10.1186/2050-6511-15-13	101	CFX	Cefixime	38.0	Cambodia	11.56474	104.913208	631.0	Phnom penh, Svay Rieng Province, Kandal provinces	11.3303	105.271	1111	95.0	Combination of outlets	3	Random survey				01/07/2010	31/07/2010	60.0	Beta-Lactam Antibacterials, Cephalosporins	682.0	6.0	Substandard or falsified	tablets
1264	Antibiotic	527	10.1186/2050-6511-15-13	A cross-sectional investigation of the quality of selected medicines in Cambodia in 2010	Yoshida. N	2014.0	BMC Pharmacology and Toxicology	1	Original research article	http://bmcpharmacoltoxicol.biomedcentral.com/articles/10.1186/2050-6511-15-13	60	CLA	Clarithromycin	38.0	Cambodia	11.56474	104.913208	631.0	Phnom penh, Svay Rieng Province, Kandal provinces	11.3303	105.271	1112	95.0	Combination of outlets	3	Random survey				01/07/2010	31/07/2010	48.0	Macrolides,Lincosamides and Streptogramins	683.0	11.0	Substandard or falsified	unknown
1267	Antibiotic	527	10.1186/2050-6511-15-13	A cross-sectional investigation of the quality of selected medicines in Cambodia in 2010	Yoshida. N	2014.0	BMC Pharmacology and Toxicology	1	Original research article	http://bmcpharmacoltoxicol.biomedcentral.com/articles/10.1186/2050-6511-15-13	110	SMT-TMTP	Sulfamethoxazole-Trimethoprim	38.0	Cambodia	11.56474	104.913208	631.0	Phnom penh, Svay Rieng Province, Kandal provinces	11.3303	105.271	1113	95.0	Combination of outlets	3	Random survey				01/07/2010	31/07/2010	82.0	Sulfonamides and Trimethoprim	688.0	15.0	Substandard or falsified	unknown
1268	Antibiotic	623	10.14227/DT170210P20	Comparative assessment of the quality control measurements of multisource ofloxacin tablets marketed in Nigeria	Awofisayo.S.O	2010.0	Dissolution Technologies	1	Original research article	http://www.dissolutiontech.com/DTresour/201005Articles/DT201005_A03.pdf	104	OFX	Ofloxacin	162.0	Nigeria	9.06667	7.48333	177.0	Uyo	5.0417	7.91762	1114	80.0	Private pharmacy	13	Equivalence study						9.0	Quinolone Antibacterials	689.0	9.0	Substandard or falsified	tablets
1270	Antibiotic	634	doi:10.1111/j.1365-3156.2010.02627.x	High failure rate of the dissolution tests for 500-mg amoxicillin capsules sold in Cambodia: is it because of the product or the test method?	Okumura.J	2010.0	Tropical Medicine and International Health	1	Original research article	http://onlinelibrary.wiley.com/doi/10.1111/j.1365-3156.2010.02627.x/epdf	117	AMOX	Amoxicillin	38.0	Cambodia	11.56474	104.913208	27.0	Phnom Penh, Kampong Speu, Kandal, Takeo	11.2482	104.828	1115	80.0	Private pharmacy	8	Laboratory assembled collections				01/09/2007	30/03/2008	66.0	Beta-Lactam Antibacterials, Penicillins	691.0	45.0	Substandard or falsified	tablets-capsules
1271	Antibiotic	634	doi:10.1111/j.1365-3156.2010.02627.x	High failure rate of the dissolution tests for 500-mg amoxicillin capsules sold in Cambodia: is it because of the product or the test method?	Okumura.J	2010.0	Tropical Medicine and International Health	1	Original research article	http://onlinelibrary.wiley.com/doi/10.1111/j.1365-3156.2010.02627.x/epdf	117	AMOX	Amoxicillin	38.0	Cambodia	11.56474	104.913208	27.0	Phnom Penh, Kampong Speu, Kandal, Takeo	11.2482	104.828	1115	80.0	Private pharmacy	8	Laboratory assembled collections				01/09/2007	30/03/2008	66.0	Beta-Lactam Antibacterials, Penicillins	2957.0	6.0	Substandard or falsified	tablets-capsules
1272	Antibiotic	634	doi:10.1111/j.1365-3156.2010.02627.x	High failure rate of the dissolution tests for 500-mg amoxicillin capsules sold in Cambodia: is it because of the product or the test method?	Okumura.J	2010.0	Tropical Medicine and International Health	1	Original research article	http://onlinelibrary.wiley.com/doi/10.1111/j.1365-3156.2010.02627.x/epdf	85	AMPI	Ampicillin	38.0	Cambodia	11.56474	104.913208	27.0	Phnom Penh, Kampong Speu, Kandal, Takeo	11.2482	104.828	1116	80.0	Private pharmacy	8	Laboratory assembled collections				01/09/2007	30/03/2008	60.0	Beta-Lactam Antibacterials, Penicillins	693.0	3.0	Substandard or falsified	unknown
1274	Antibiotic	634	doi:10.1111/j.1365-3156.2010.02627.x	High failure rate of the dissolution tests for 500-mg amoxicillin capsules sold in Cambodia: is it because of the product or the test method?	Okumura.J	2010.0	Tropical Medicine and International Health	1	Original research article	http://onlinelibrary.wiley.com/doi/10.1111/j.1365-3156.2010.02627.x/epdf	85	AMPI	Ampicillin	38.0	Cambodia	11.56474	104.913208	27.0	Phnom Penh, Kampong Speu, Kandal, Takeo	11.2482	104.828	1116	80.0	Private pharmacy	8	Laboratory assembled collections				01/09/2007	30/03/2008	60.0	Beta-Lactam Antibacterials, Penicillins	2958.0	3.0	Substandard or falsified	unknown
1275	Antibiotic	634	doi:10.1111/j.1365-3156.2010.02627.x	High failure rate of the dissolution tests for 500-mg amoxicillin capsules sold in Cambodia: is it because of the product or the test method?	Okumura.J	2010.0	Tropical Medicine and International Health	1	Original research article	http://onlinelibrary.wiley.com/doi/10.1111/j.1365-3156.2010.02627.x/epdf	93	CEFAL	Cefalexin	38.0	Cambodia	11.56474	104.913208	27.0	Phnom Penh, Kampong Speu, Kandal, Takeo	11.2482	104.828	1117	80.0	Private pharmacy	8	Laboratory assembled collections				01/09/2007	30/03/2008	59.0	Beta-Lactam Antibacterials, Cephalosporins	696.0	1.0	Substandard or falsified	unknown
1277	Antibiotic	634	doi:10.1111/j.1365-3156.2010.02627.x	High failure rate of the dissolution tests for 500-mg amoxicillin capsules sold in Cambodia: is it because of the product or the test method?	Okumura.J	2010.0	Tropical Medicine and International Health	1	Original research article	http://onlinelibrary.wiley.com/doi/10.1111/j.1365-3156.2010.02627.x/epdf	93	CEFAL	Cefalexin	38.0	Cambodia	11.56474	104.913208	27.0	Phnom Penh, Kampong Speu, Kandal, Takeo	11.2482	104.828	1117	80.0	Private pharmacy	8	Laboratory assembled collections				01/09/2007	30/03/2008	59.0	Beta-Lactam Antibacterials, Cephalosporins	2959.0	6.0	Substandard or falsified	unknown
1279	Antibiotic	637	10.1016/j.jpba.2013.06.036	Application of an innovative design space optimization strategy to the development of LC methods for the simultaneous screening of antibiotics to combat poor quality medicines	Mbinze.J.K	2013.0	Journal of Pharmaceutical and Biomedical Analysis	1	Original research article	http://www.sciencedirect.com/science/article/pii/S0731708513002963	98	CFTO-SBT	Ceftriaxone-Sulbactam	52.0	Democratic Republic of the Congo	-4.31642	15.29834	623.0	Kinshasa	-4.3208	15.2987	1126	80.0	Private pharmacy	8	Laboratory assembled collections						3.0	Combination of beta-lactam and beta-lactamase inhibitor	710.0	2.0	Substandard or falsified
1282	Antibiotic	638	-1	Biological Activities of Ciprofloxacin tablets and Gentamicin injections commonly used in Nigeria	Onanuga.A	2012.0	Journal of Pharmaceutical and Biomedical Analysis	1	Original research article	https://www.researchgate.net/publication/280111480_Biological_Activities_of_Ciprofloxacin_tablets_and_Gentamicin_injections_commonly_used_in_Nigeria	113	CIP	Ciprofloxacin	162.0	Nigeria	9.06667	7.48333	274.0	Bayelsa	4.79144	6.03651	1127	95.0	Combination of outlets	8	Laboratory assembled collections						10.0	Quinolone Antibacterials	713.0	6.0	Substandard or falsified	tablets
1284	Antibiotic	638	-1	Biological Activities of Ciprofloxacin tablets and Gentamicin injections commonly used in Nigeria	Onanuga.A	2012.0	Journal of Pharmaceutical and Biomedical Analysis	1	Original research article	https://www.researchgate.net/publication/280111480_Biological_Activities_of_Ciprofloxacin_tablets_and_Gentamicin_injections_commonly_used_in_Nigeria	122	GEN	Gentamicin	162.0	Nigeria	9.06667	7.48333	274.0	Bayelsa	4.79144	6.03651	1128	80.0	Private pharmacy	8	Laboratory assembled collections						7.0	Aminoglycoside Antibacterials	715.0	5.0	Substandard or falsified	injection
1285	Antibiotic	639	10.4172/2161-0444.1000235	In vitro Activity and Evaluation of Quality of Some Selected Penicillins on the Ghanaian Market using Developed HPLC Methods	Boadu R.F	2015.0	Medicinal Chemistry	1	Original research article	http://s3.amazonaws.com/academia.edu.documents/41841456/In_vitro_activity_and_evaluation_of_qual20160201-6510-18q65a6.pdf?AWSAccessKeyId=AKIAIWOWYYGZ2Y53UL3A&Expires=1485229644&Signature=XstLWRTAE6EOPe%2Fw4KZo%2Br4RU%2B8%3D&response-content-disposition=inline%3B%20filename%3DIn_vitro_Activity_and_Evaluation_of_Qual.pdf	117	AMOX	Amoxicillin	84.0	Ghana	5.55856	-0.20092	154.0	Accra and Kumasi	6.22067	-1.12721	1129	80.0	Private pharmacy	1	Convenience survey				01/10/2011	30/05/2012	29.0	Beta-Lactam Antibacterials, Penicillins	716.0	5.0	Substandard or falsified
1287	Antibiotic	639	10.4172/2161-0444.1000235	In vitro Activity and Evaluation of Quality of Some Selected Penicillins on the Ghanaian Market using Developed HPLC Methods	Boadu R.F	2015.0	Medicinal Chemistry	1	Original research article	http://s3.amazonaws.com/academia.edu.documents/41841456/In_vitro_activity_and_evaluation_of_qual20160201-6510-18q65a6.pdf?AWSAccessKeyId=AKIAIWOWYYGZ2Y53UL3A&Expires=1485229644&Signature=XstLWRTAE6EOPe%2Fw4KZo%2Br4RU%2B8%3D&response-content-disposition=inline%3B%20filename%3DIn_vitro_Activity_and_Evaluation_of_Qual.pdf	92	FLCX	Flucloxacillin	84.0	Ghana	5.55856	-0.20092	154.0	Accra and Kumasi	6.22067	-1.12721	1130	80.0	Private pharmacy	1	Convenience survey				01/10/2011	30/05/2012	16.0	Beta-Lactam Antibacterials, Penicillins	718.0	11.0	Substandard or falsified
1288	Antibiotic	639	10.4172/2161-0444.1000235	In vitro Activity and Evaluation of Quality of Some Selected Penicillins on the Ghanaian Market using Developed HPLC Methods	Boadu R.F	2015.0	Medicinal Chemistry	1	Original research article	http://s3.amazonaws.com/academia.edu.documents/41841456/In_vitro_activity_and_evaluation_of_qual20160201-6510-18q65a6.pdf?AWSAccessKeyId=AKIAIWOWYYGZ2Y53UL3A&Expires=1485229644&Signature=XstLWRTAE6EOPe%2Fw4KZo%2Br4RU%2B8%3D&response-content-disposition=inline%3B%20filename%3DIn_vitro_Activity_and_Evaluation_of_Qual.pdf	92	FLCX	Flucloxacillin	84.0	Ghana	5.55856	-0.20092	154.0	Accra and Kumasi	6.22067	-1.12721	1130	80.0	Private pharmacy	1	Convenience survey				01/10/2011	30/05/2012	16.0	Beta-Lactam Antibacterials, Penicillins	719.0	2.0	Substandard or falsified
1290	Antibiotic	639	10.4172/2161-0444.1000235	In vitro Activity and Evaluation of Quality of Some Selected Penicillins on the Ghanaian Market using Developed HPLC Methods	Boadu R.F	2015.0	Medicinal Chemistry	1	Original research article	http://s3.amazonaws.com/academia.edu.documents/41841456/In_vitro_activity_and_evaluation_of_qual20160201-6510-18q65a6.pdf?AWSAccessKeyId=AKIAIWOWYYGZ2Y53UL3A&Expires=1485229644&Signature=XstLWRTAE6EOPe%2Fw4KZo%2Br4RU%2B8%3D&response-content-disposition=inline%3B%20filename%3DIn_vitro_Activity_and_Evaluation_of_Qual.pdf	65	CXC	Cloxacillin	84.0	Ghana	5.55856	-0.20092	154.0	Accra and Kumasi	6.22067	-1.12721	1131	80.0	Private pharmacy	1	Convenience survey				01/10/2011	30/05/2012	9.0	Beta-Lactam Antibacterials, Penicillins	721.0	5.0	Substandard or falsified
1293	Antibiotic	642	10.1039/C4AY00748D	Determination of thirteen antibiotics in drug products – A new LC-MS/MS tool for screening drug product quality	Bekoe.S.O	2014.0	Analytical Methods	1	Original research article	http://pubs.rsc.org/is/content/articlelanding/2014/ay/c4ay00748d#!divAbstract	117	AMOX	Amoxicillin	84.0	Ghana	5.55856	-0.20092	634.0	Unknown	7.94653	-1.02319	1134	95.0	Combination of outlets	8	Laboratory assembled collections						3.0	Beta-Lactam Antibacterials, Penicillins	2963.0	1.0	Substandard or falsified	unknown
1294	Antibiotic	642	10.1039/C4AY00748D	Determination of thirteen antibiotics in drug products – A new LC-MS/MS tool for screening drug product quality	Bekoe.S.O	2014.0	Analytical Methods	1	Original research article	http://pubs.rsc.org/is/content/articlelanding/2014/ay/c4ay00748d#!divAbstract	68	CLAV	Clavulanic acid	84.0	Ghana	5.55856	-0.20092	634.0	Unknown	7.94653	-1.02319	1135	95.0	Combination of outlets	8	Laboratory assembled collections						3.0	Beta-Lactam Antibacterials, Penicillins	729.0	2.0	Substandard or falsified	unknown
1296	Antibiotic	642	10.1039/C4AY00748D	Determination of thirteen antibiotics in drug products – A new LC-MS/MS tool for screening drug product quality	Bekoe.S.O	2014.0	Analytical Methods	1	Original research article	http://pubs.rsc.org/is/content/articlelanding/2014/ay/c4ay00748d#!divAbstract	85	AMPI	Ampicillin	84.0	Ghana	5.55856	-0.20092	634.0	Unknown	7.94653	-1.02319	1136	95.0	Combination of outlets	8	Laboratory assembled collections						3.0	Beta-Lactam Antibacterials, Penicillins	731.0	1.0	Substandard or falsified	unknown
1298	Antibiotic	642	10.1039/C4AY00748D	Determination of thirteen antibiotics in drug products – A new LC-MS/MS tool for screening drug product quality	Bekoe.S.O	2014.0	Analytical Methods	1	Original research article	http://pubs.rsc.org/is/content/articlelanding/2014/ay/c4ay00748d#!divAbstract	90	MND	Metronidazole	84.0	Ghana	5.55856	-0.20092	634.0	Unknown	7.94653	-1.02319	1137	95.0	Combination of outlets	8	Laboratory assembled collections						3.0	Other antibacterials,Imidazole derivatives	733.0	2.0	Substandard or falsified	unknown
1300	Antibiotic	642	10.1039/C4AY00748D	Determination of thirteen antibiotics in drug products – A new LC-MS/MS tool for screening drug product quality	Bekoe.S.O	2014.0	Analytical Methods	1	Original research article	http://pubs.rsc.org/is/content/articlelanding/2014/ay/c4ay00748d#!divAbstract	112	SMT	Sulfamethoxazole - not in combination	84.0	Ghana	5.55856	-0.20092	634.0	Unknown	7.94653	-1.02319	1138	95.0	Combination of outlets	8	Laboratory assembled collections						2.0	Sulfonamides	735.0	1.0	Substandard or falsified	unknown
1302	Antibiotic	642	10.1039/C4AY00748D	Determination of thirteen antibiotics in drug products – A new LC-MS/MS tool for screening drug product quality	Bekoe.S.O	2014.0	Analytical Methods	1	Original research article	http://pubs.rsc.org/is/content/articlelanding/2014/ay/c4ay00748d#!divAbstract	64	TMTP	Trimethoprim	84.0	Ghana	5.55856	-0.20092	634.0	Unknown	7.94653	-1.02319	1139	95.0	Combination of outlets	8	Laboratory assembled collections						2.0	Sulfonamides and Trimethoprim	737.0	1.0	Substandard or falsified	unknown
1304	Antibiotic	642	10.1039/C4AY00748D	Determination of thirteen antibiotics in drug products – A new LC-MS/MS tool for screening drug product quality	Bekoe.S.O	2014.0	Analytical Methods	1	Original research article	http://pubs.rsc.org/is/content/articlelanding/2014/ay/c4ay00748d#!divAbstract	21	TTC	Tetracycline	84.0	Ghana	5.55856	-0.20092	634.0	Unknown	7.94653	-1.02319	1140	95.0	Combination of outlets	8	Laboratory assembled collections						2.0	Tetracyclines	739.0	2.0	Substandard or falsified	unknown
1305	Antibiotic	642	10.1039/C4AY00748D	Determination of thirteen antibiotics in drug products – A new LC-MS/MS tool for screening drug product quality	Bekoe.S.O	2014.0	Analytical Methods	1	Original research article	http://pubs.rsc.org/is/content/articlelanding/2014/ay/c4ay00748d#!divAbstract	113	CIP	Ciprofloxacin	84.0	Ghana	5.55856	-0.20092	634.0	Unknown	7.94653	-1.02319	1141	80.0	Private pharmacy	8	Laboratory assembled collections						3.0	Quinolone Antibacterials	740.0	1.0	Substandard or falsified	unknown
1307	Antibiotic	642	10.1039/C4AY00748D	Determination of thirteen antibiotics in drug products – A new LC-MS/MS tool for screening drug product quality	Bekoe.S.O	2014.0	Analytical Methods	1	Original research article	http://pubs.rsc.org/is/content/articlelanding/2014/ay/c4ay00748d#!divAbstract	75	ETM	Erythromycin	84.0	Ghana	5.55856	-0.20092	634.0	Unknown	7.94653	-1.02319	1142	95.0	Combination of outlets	8	Laboratory assembled collections						2.0	Macrolides,Lincosamides and Streptogramins	742.0	1.0	Substandard or falsified	unknown
1309	Antibiotic	642	10.1039/C4AY00748D	Determination of thirteen antibiotics in drug products – A new LC-MS/MS tool for screening drug product quality	Bekoe.S.O	2014.0	Analytical Methods	1	Original research article	http://pubs.rsc.org/is/content/articlelanding/2014/ay/c4ay00748d#!divAbstract	106	BZPENI	Benzylpenicillin (penicillin G)	84.0	Ghana	5.55856	-0.20092	634.0	Unknown	7.94653	-1.02319	1143	95.0	Combination of outlets	8	Laboratory assembled collections						1.0	Beta-Lactam Antibacterials, Penicillins	744.0	1.0	Substandard or falsified	injection
1310	Antibiotic	642	10.1039/C4AY00748D	Determination of thirteen antibiotics in drug products – A new LC-MS/MS tool for screening drug product quality	Bekoe.S.O	2014.0	Analytical Methods	1	Original research article	http://pubs.rsc.org/is/content/articlelanding/2014/ay/c4ay00748d#!divAbstract	67	CFOX	Cefuroxime	84.0	Ghana	5.55856	-0.20092	634.0	Unknown	7.94653	-1.02319	1144	95.0	Combination of outlets	8	Laboratory assembled collections						3.0	Beta-Lactam Antibacterials, Cephalosporins	745.0	2.0	Substandard or falsified	unknown
1312	Antibiotic	642	10.1039/C4AY00748D	Determination of thirteen antibiotics in drug products – A new LC-MS/MS tool for screening drug product quality	Bekoe.S.O	2014.0	Analytical Methods	1	Original research article	http://pubs.rsc.org/is/content/articlelanding/2014/ay/c4ay00748d#!divAbstract	81	CFTO	Ceftriaxone	84.0	Ghana	5.55856	-0.20092	634.0	Unknown	7.94653	-1.02319	1145	95.0	Combination of outlets	8	Laboratory assembled collections						1.0	Beta-Lactam Antibacterials, Cephalosporins	747.0	1.0	Substandard or falsified	injection
1317	Antibiotic	646	-1	Customs Seizes N12.5m Fake Drugs	Adebowale.S	2014.0	The Eagle Online	5	Lay Press	http://nigerianobservernews.com/10012014/news/news24.html#.VhTEQytDRdi	110	SMT-TMTP	Sulfamethoxazole-Trimethoprim	162.0	Nigeria	9.06667	7.48333	263.0	Ikeja	6.59979	3.35215	1151	97.0	Unknown	19	Seizure	37.0	Unknown	100.0	04/01/2014	04/01/2014	-1.0	Sulfonamides and Trimethoprim	5039.0	-1.0	Falsified	unknown
1318	Antibiotic	646	-1	Customs Seizes N12.5m Fake Drugs	Adebowale.S	2014.0	The Eagle Online	5	Lay Press	http://nigerianobservernews.com/10012014/news/news24.html#.VhTEQytDRdi	99	AMPI-CXC	Ampicillin-Cloxacillin	162.0	Nigeria	9.06667	7.48333	263.0	Ikeja	6.59979	3.35215	1152	97.0	Unknown	19	Seizure	37.0	Unknown	100.0	04/01/2014	04/01/2014	-1.0	Beta-Lactam Antibacterials, Penicillins	5036.0	-1.0	Falsified	unknown
1319	Antibiotic	646	-1	Customs Seizes N12.5m Fake Drugs	Adebowale.S	2014.0	The Eagle Online	5	Lay Press	http://nigerianobservernews.com/10012014/news/news24.html#.VhTEQytDRdi	73	BCT-NEO	Bacitracin-Neomycin	162.0	Nigeria	9.06667	7.48333	263.0	Ikeja	6.59979	3.35215	1153	97.0	Unknown	19	Seizure	37.0	Unknown	100.0	04/01/2014	04/01/2014	-1.0	Combination of other Antibacterials	5037.0	-1.0	Falsified	unknown
1328	Antibiotic	652	-1	Quality of Essential Drugs on the Tanzanian Market : Influence of Tropical Climate on in Vitro Dissolution and Bioavailability	Risha.P.G	2003.0	Ghent University Faculty of Pharmaceutical Sciences	14	Thesis	https://biblio.ugent.be/publication/521859/file/1875023	110	SMT-TMTP	Sulfamethoxazole-Trimethoprim	220.0	Tanzania	-6.82292	39.269661	409.0	Dar es Salaam	-6.82292	39.2697	1161	95.0	Combination of outlets	1	Convenience survey						4.0	Sulfonamides and Trimethoprim	764.0	2.0	Substandard or falsified	tablets
1331	Antibiotic	653	-1	Comparative bioequivalence studies of some brands of metronidazole tablets marketed in Zaria, Nigeria	Aliyu, S.	2014.0	Ahmadu Bello University	14	Thesis	http://kubanni.abu.edu.ng:8080/jspui/bitstream/123456789/6381/1/COMPARATIVE%20BIOEQUIVALENCE%20STUDIES%20OF%20SOME%20BRANDS%20OF%20METRONIDAZOLE%20TABLETS%20MARKETED%20IN%20ZARIA%2C%20NIGERIA.pdf	90	MND	Metronidazole	162.0	Nigeria	9.06667	7.48333	769.0	Sabon Gari, Zaria, Tudun Wada, Samaru, Shika	11.0855	7.71994	1163	95.0	Combination of outlets	13	Equivalence study				30/06/2011	30/07/2011	12.0	Other antibacterials,Imidazole derivatives	768.0	7.0	Substandard or falsified	tablets
1332	Antibiotic	655	10.1111/j.2042-7174.1992.tb00561.x	In vitro assessment of ampicillin capsules marketed in Nigeria	Iwuagwu.M.A	1992.0	International Journal of Pharmacy Practice	1	Original research article	http://onlinelibrary.wiley.com/doi/10.1111/j.2042-7174.1992.tb00561.x/full	85	AMPI	Ampicillin	162.0	Nigeria	9.06667	7.48333	249.0	Benin, Lagos and Ontisha	6.60484	5.04334	1166	95.0	Combination of outlets	1	Convenience survey						13.0	Beta-Lactam Antibacterials, Penicillins	775.0	1.0	Substandard or falsified	unknown
1333	Antibiotic	655	10.1111/j.2042-7174.1992.tb00561.x	In vitro assessment of ampicillin capsules marketed in Nigeria	Iwuagwu.M.A	1992.0	International Journal of Pharmacy Practice	1	Original research article	http://onlinelibrary.wiley.com/doi/10.1111/j.2042-7174.1992.tb00561.x/full	85	AMPI	Ampicillin	162.0	Nigeria	9.06667	7.48333	249.0	Benin, Lagos and Ontisha	6.60484	5.04334	1166	95.0	Combination of outlets	1	Convenience survey						13.0	Beta-Lactam Antibacterials, Penicillins	776.0	2.0	Falsified	unknown
1337	Antibiotic	657	-1	Quality of co-trimoxazole tablets used for management of opportunistic infections in HIV/AIDS Patients	Kamuhabwa .A.R	2011.0	International Journal of Pharmaceutical Research	1	Original research article	http://www.us.edu.pl/uniwersytet/jednostki/wydzialy/chemia/acta/ac19/zrodla/07_AC19.pdf	110	SMT-TMTP	Sulfamethoxazole-Trimethoprim	220.0	Tanzania	-6.82292	39.269661	409.0	Dar es Salaam	-6.82292	39.2697	1168	95.0	Combination of outlets	1	Convenience survey						17.0	Sulfonamides and Trimethoprim	780.0	4.0	Substandard or falsified
1338	Antibiotic	659	-1	La detection des medicaments contrefaits par investigation de leur authenticite. Etude pilote sur le marche pharmaceutique illicite de Cote d’Ivoire.	Legris, C	2005.0	Universite Henri Poincare – Nancy I	14	Thesis	http://www.remed.org/candice1.pdf	117	AMOX	Amoxicillin	55.0	Côte d'Ivoire	6.81841	-5.28262	418.0	Abidjan, San Pedro, Gagnoa and Yamoussoukro	6.13333	-5.93333	1169	84.0	Unregistered/unlicensed outlets/facilities	3	Random survey				02/07/2004	11/07/2004	19.0	Beta-Lactam Antibacterials, Penicillins	781.0	3.0	Substandard
1340	Antibiotic	659	-1	La detection des medicaments contrefaits par investigation de leur authenticite. Etude pilote sur le marche pharmaceutique illicite de Cote d’Ivoire.	Legris, C	2005.0	Universite Henri Poincare – Nancy I	14	Thesis	http://www.remed.org/candice1.pdf	85	AMPI	Ampicillin	55.0	Côte d'Ivoire	6.81841	-5.28262	418.0	Abidjan, San Pedro, Gagnoa and Yamoussoukro	6.13333	-5.93333	1170	84.0	Unregistered/unlicensed outlets/facilities	3	Random survey				02/07/2004	11/07/2004	13.0	Beta-Lactam Antibacterials, Penicillins	783.0	5.0	Substandard
1342	Antibiotic	659	-1	La detection des medicaments contrefaits par investigation de leur authenticite. Etude pilote sur le marche pharmaceutique illicite de Cote d’Ivoire.	Legris, C	2005.0	Universite Henri Poincare – Nancy I	14	Thesis	http://www.remed.org/candice1.pdf	85	AMPI	Ampicillin	55.0	Côte d'Ivoire	6.81841	-5.28262	418.0	Abidjan, San Pedro, Gagnoa and Yamoussoukro	6.13333	-5.93333	1170	84.0	Unregistered/unlicensed outlets/facilities	3	Random survey				02/07/2004	11/07/2004	13.0	Beta-Lactam Antibacterials, Penicillins	2999.0	1.0	Falsified
1343	Antibiotic	659	-1	La detection des medicaments contrefaits par investigation de leur authenticite. Etude pilote sur le marche pharmaceutique illicite de Cote d’Ivoire.	Legris, C	2005.0	Universite Henri Poincare – Nancy I	14	Thesis	http://www.remed.org/candice1.pdf	110	SMT-TMTP	Sulfamethoxazole-Trimethoprim	55.0	Côte d'Ivoire	6.81841	-5.28262	418.0	Abidjan, San Pedro, Gagnoa and Yamoussoukro	6.13333	-5.93333	1171	84.0	Unregistered/unlicensed outlets/facilities	3	Random survey				02/07/2004	11/07/2004	23.0	Sulfonamides and Trimethoprim	787.0	22.0	Substandard
1344	Antibiotic	659	-1	La detection des medicaments contrefaits par investigation de leur authenticite. Etude pilote sur le marche pharmaceutique illicite de Cote d’Ivoire.	Legris, C	2005.0	Universite Henri Poincare – Nancy I	14	Thesis	http://www.remed.org/candice1.pdf	110	SMT-TMTP	Sulfamethoxazole-Trimethoprim	55.0	Côte d'Ivoire	6.81841	-5.28262	418.0	Abidjan, San Pedro, Gagnoa and Yamoussoukro	6.13333	-5.93333	1171	84.0	Unregistered/unlicensed outlets/facilities	3	Random survey				02/07/2004	11/07/2004	23.0	Sulfonamides and Trimethoprim	2996.0	1.0	Falsified
1346	Antibiotic	661	-1	La qualite des medicaments sur le marche pharmaceutique africain: etude analytique dans trois pays: Cameroun, Madagascar, Tchad	World Health Organization	1995.0	The World Health Organization	16	Report	http://apps.who.int/medicinedocs/pdf/s2212f/s2212f.pdf#http://apps.who.int/medicinedocs/pdf/s2212f/s2212f.pdf	117	AMOX	Amoxicillin	133.0	Madagascar	-18.90764	47.527679	234.0	Tananarive	-18.9149	47.5316	1172	95.0	Combination of outlets	1	Convenience survey				30/06/1993	27/02/1994	4.0	Beta-Lactam Antibacterials, Penicillins	3014.0	1.0	Substandard or falsified
1348	Antibiotic	661	-1	La qualite des medicaments sur le marche pharmaceutique africain: etude analytique dans trois pays: Cameroun, Madagascar, Tchad	World Health Organization	1995.0	The World Health Organization	16	Report	http://apps.who.int/medicinedocs/pdf/s2212f/s2212f.pdf#http://apps.who.int/medicinedocs/pdf/s2212f/s2212f.pdf	76	CPN	Chloramphenicol	39.0	Cameroon	3.8718	11.51223	433.0	Yaoundé, Buea, North Douala	3.86667	11.5167	1174	95.0	Combination of outlets	1	Convenience survey				30/06/1993	27/02/1994	13.0	Amphenicols	792.0	6.0	Substandard or falsified
1349	Antibiotic	661	-1	La qualite des medicaments sur le marche pharmaceutique africain: etude analytique dans trois pays: Cameroun, Madagascar, Tchad	World Health Organization	1995.0	The World Health Organization	16	Report	http://apps.who.int/medicinedocs/pdf/s2212f/s2212f.pdf#http://apps.who.int/medicinedocs/pdf/s2212f/s2212f.pdf	76	CPN	Chloramphenicol	39.0	Cameroon	3.8718	11.51223	433.0	Yaoundé, Buea, North Douala	3.86667	11.5167	1174	95.0	Combination of outlets	1	Convenience survey				30/06/1993	27/02/1994	13.0	Amphenicols	793.0	4.0	Falsified
1351	Antibiotic	661	-1	La qualite des medicaments sur le marche pharmaceutique africain: etude analytique dans trois pays: Cameroun, Madagascar, Tchad	World Health Organization	1995.0	The World Health Organization	16	Report	http://apps.who.int/medicinedocs/pdf/s2212f/s2212f.pdf#http://apps.who.int/medicinedocs/pdf/s2212f/s2212f.pdf	76	CPN	Chloramphenicol	39.0	Cameroon	3.8718	11.51223	433.0	Yaoundé, Buea, North Douala	3.86667	11.5167	1174	95.0	Combination of outlets	1	Convenience survey				30/06/1993	27/02/1994	13.0	Amphenicols	795.0	2.0	Substandard or falsified
1352	Antibiotic	661	-1	La qualite des medicaments sur le marche pharmaceutique africain: etude analytique dans trois pays: Cameroun, Madagascar, Tchad	World Health Organization	1995.0	The World Health Organization	16	Report	http://apps.who.int/medicinedocs/pdf/s2212f/s2212f.pdf#http://apps.who.int/medicinedocs/pdf/s2212f/s2212f.pdf	76	CPN	Chloramphenicol	133.0	Madagascar	-18.90764	47.527679	234.0	Tananarive	-18.9149	47.5316	1175	95.0	Combination of outlets	1	Convenience survey				30/06/1993	27/02/1994	9.0	Amphenicols	796.0	3.0	Substandard or falsified
1355	Antibiotic	661	-1	La qualite des medicaments sur le marche pharmaceutique africain: etude analytique dans trois pays: Cameroun, Madagascar, Tchad	World Health Organization	1995.0	The World Health Organization	16	Report	http://apps.who.int/medicinedocs/pdf/s2212f/s2212f.pdf#http://apps.who.int/medicinedocs/pdf/s2212f/s2212f.pdf	76	CPN	Chloramphenicol	44.0	Chad	11.329755	17.10724	435.0	N'Djamena	12.1048	15.0445	1176	95.0	Combination of outlets	1	Convenience survey				30/06/1993	27/02/1994	4.0	Amphenicols	3015.0	1.0	Substandard or falsified
1357	Antibiotic	661	-1	La qualite des medicaments sur le marche pharmaceutique africain: etude analytique dans trois pays: Cameroun, Madagascar, Tchad	World Health Organization	1995.0	The World Health Organization	16	Report	http://apps.who.int/medicinedocs/pdf/s2212f/s2212f.pdf#http://apps.who.int/medicinedocs/pdf/s2212f/s2212f.pdf	110	SMT-TMTP	Sulfamethoxazole-Trimethoprim	39.0	Cameroon	3.8718	11.51223	433.0	Yaoundé, Buea, North Douala	3.86667	11.5167	1177	95.0	Combination of outlets	1	Convenience survey				30/06/1993	27/02/1994	29.0	Sulfonamides and Trimethoprim	3016.0	1.0	Substandard or falsified
1358	Antibiotic	661	-1	La qualite des medicaments sur le marche pharmaceutique africain: etude analytique dans trois pays: Cameroun, Madagascar, Tchad	World Health Organization	1995.0	The World Health Organization	16	Report	http://apps.who.int/medicinedocs/pdf/s2212f/s2212f.pdf#http://apps.who.int/medicinedocs/pdf/s2212f/s2212f.pdf	110	SMT-TMTP	Sulfamethoxazole-Trimethoprim	39.0	Cameroon	3.8718	11.51223	433.0	Yaoundé, Buea, North Douala	3.86667	11.5167	1177	95.0	Combination of outlets	1	Convenience survey				30/06/1993	27/02/1994	29.0	Sulfonamides and Trimethoprim	3017.0	4.0	Falsified
1359	Antibiotic	661	-1	La qualite des medicaments sur le marche pharmaceutique africain: etude analytique dans trois pays: Cameroun, Madagascar, Tchad	World Health Organization	1995.0	The World Health Organization	16	Report	http://apps.who.int/medicinedocs/pdf/s2212f/s2212f.pdf#http://apps.who.int/medicinedocs/pdf/s2212f/s2212f.pdf	110	SMT-TMTP	Sulfamethoxazole-Trimethoprim	39.0	Cameroon	3.8718	11.51223	433.0	Yaoundé, Buea, North Douala	3.86667	11.5167	1177	95.0	Combination of outlets	1	Convenience survey				30/06/1993	27/02/1994	29.0	Sulfonamides and Trimethoprim	4227.0	2.0	Falsified
1360	Antibiotic	661	-1	La qualite des medicaments sur le marche pharmaceutique africain: etude analytique dans trois pays: Cameroun, Madagascar, Tchad	World Health Organization	1995.0	The World Health Organization	16	Report	http://apps.who.int/medicinedocs/pdf/s2212f/s2212f.pdf#http://apps.who.int/medicinedocs/pdf/s2212f/s2212f.pdf	110	SMT-TMTP	Sulfamethoxazole-Trimethoprim	133.0	Madagascar	-18.90764	47.527679	234.0	Tananarive	-18.9149	47.5316	1178	95.0	Combination of outlets	1	Convenience survey				30/06/1993	27/02/1994	16.0	Sulfonamides and Trimethoprim	801.0	5.0	Substandard or falsified
1364	Antibiotic	661	-1	La qualite des medicaments sur le marche pharmaceutique africain: etude analytique dans trois pays: Cameroun, Madagascar, Tchad	World Health Organization	1995.0	The World Health Organization	16	Report	http://apps.who.int/medicinedocs/pdf/s2212f/s2212f.pdf#http://apps.who.int/medicinedocs/pdf/s2212f/s2212f.pdf	100	PENI-unspec	Penicillin - unspecified formulation	133.0	Madagascar	-18.90764	47.527679	234.0	Tananarive	-18.9149	47.5316	1181	95.0	Combination of outlets	1	Convenience survey				30/06/1993	27/02/1994	4.0	Beta-Lactam Antibacterials, Penicillins	807.0	1.0	Falsified
1366	Antibiotic	661	-1	La qualite des medicaments sur le marche pharmaceutique africain: etude analytique dans trois pays: Cameroun, Madagascar, Tchad	World Health Organization	1995.0	The World Health Organization	16	Report	http://apps.who.int/medicinedocs/pdf/s2212f/s2212f.pdf#http://apps.who.int/medicinedocs/pdf/s2212f/s2212f.pdf	100	PENI-unspec	Penicillin - unspecified formulation	44.0	Chad	11.329755	17.10724	435.0	N'Djamena	12.1048	15.0445	1182	95.0	Combination of outlets	1	Convenience survey				30/06/1993	27/02/1994	1.0	Beta-Lactam Antibacterials, Penicillins	809.0	1.0	Substandard or falsified
1370	Antibiotic	1199	10.1590/S1020-49892010000200008	Los medicamentos falsificados en Peru	Moreno Exebio,LE	2010.0	Revista Panamericana de Salud Publica	1	Original research article	http://www.scielosp.org/scielo.php?script=sci_arttext&pid=S1020-49892010000200008	100	PENI-unspec	Penicillin - unspecified formulation	174.0	Peru	-12.0436	-77.021217	551.0	Unknown	-9.70906	-74.8389	1191	97.0	Unknown	12	Control quality - routine				01/01/2005	31/12/2008	-1.0	Beta-Lactam Antibacterials, Penicillins	820.0	24.0	Substandard or falsified	unknown
1371	Antibiotic	1199	10.1590/S1020-49892010000200008	Los medicamentos falsificados en Peru	Moreno Exebio,LE	2010.0	Revista Panamericana de Salud Publica	1	Original research article	http://www.scielosp.org/scielo.php?script=sci_arttext&pid=S1020-49892010000200008	82	SUL-TMTP-nd	Sulfonamides+trimethoprime-not detailed	174.0	Peru	-12.0436	-77.021217	551.0	Unknown	-9.70906	-74.8389	1192	97.0	Unknown	12	Control quality - routine				01/01/2005	31/12/2008	-1.0	Sulfonamides and Trimethoprim	821.0	16.0	Substandard or falsified	unknown
1372	Antibiotic	1199	10.1590/S1020-49892010000200008	Los medicamentos falsificados en Peru	Moreno Exebio,LE	2010.0	Revista Panamericana de Salud Publica	1	Original research article	http://www.scielosp.org/scielo.php?script=sci_arttext&pid=S1020-49892010000200008	66	TTC-unspec	Tetracyclines-unspecified	174.0	Peru	-12.0436	-77.021217	551.0	Unknown	-9.70906	-74.8389	1193	97.0	Unknown	12	Control quality - routine				01/01/2005	31/12/2008	-1.0	Tetracyclines	822.0	5.0	Substandard or falsified	unknown
1373	Antibiotic	1199	10.1590/S1020-49892010000200008	Los medicamentos falsificados en Peru	Moreno Exebio,LE	2010.0	Revista Panamericana de Salud Publica	1	Original research article	http://www.scielosp.org/scielo.php?script=sci_arttext&pid=S1020-49892010000200008	77	AMG-unspec	Aminoglycosides-unspecified	174.0	Peru	-12.0436	-77.021217	551.0	Unknown	-9.70906	-74.8389	1194	97.0	Unknown	12	Control quality - routine				01/01/2005	31/12/2008	-1.0	Aminoglycoside Antibacterials	823.0	4.0	Substandard or falsified	unknown
1374	Antibiotic	1199	10.1590/S1020-49892010000200008	Los medicamentos falsificados en Peru	Moreno Exebio,LE	2010.0	Revista Panamericana de Salud Publica	1	Original research article	http://www.scielosp.org/scielo.php?script=sci_arttext&pid=S1020-49892010000200008	63	MCL-LIN-STR-nd	Macrolides,Linco and Strepto-not detailed	174.0	Peru	-12.0436	-77.021217	551.0	Unknown	-9.70906	-74.8389	1195	97.0	Unknown	12	Control quality - routine				01/01/2005	31/12/2008	-1.0	Macrolides,Lincosamides and Streptogramins	824.0	3.0	Substandard or falsified	unknown
1375	Antibiotic	665	-1	Quality and bioavailability of ampicillin capsules dispensed in a Nigerian semi-urban community	Okeke.I.N	2001.0	African Journal of Medicine and Medical Sciences	1	Original research article	https://www.researchgate.net/publication/9080233_Quality_and_bioavailability_of_ampicillin_capsules_dispensed_in_a_Nigerian_semi-urban_community	85	AMPI	Ampicillin	162.0	Nigeria	9.06667	7.48333	6.0	Ile-Ife	7.49021	4.54701	1196	95.0	Combination of outlets	13	Equivalence study						5.0	Beta-Lactam Antibacterials, Penicillins	825.0	2.0	Substandard or falsified
1378	Antibiotic	667	-1	Quality Performance of Metronidazole Tablet Products on the Kenyan Market	Kibwage.I.O	1991.0	East African Medical Journal	1	Original research article	https://www.researchgate.net/publication/21219723_Quality_performance_of_metronidazole_tablet_products_on_the_Kenyan_market	90	MND	Metronidazole	116.0	Kenya	-1.277298	36.806261	143.0	Unknown	1.27541	37.5678	1200	95.0	Combination of outlets	13	Equivalence study						11.0	Other antibacterials,Imidazole derivatives	833.0	2.0	Substandard or falsified	tablets
1379	Antibiotic	667	-1	Quality Performance of Metronidazole Tablet Products on the Kenyan Market	Kibwage.I.O	1991.0	East African Medical Journal	1	Original research article	https://www.researchgate.net/publication/21219723_Quality_performance_of_metronidazole_tablet_products_on_the_Kenyan_market	90	MND	Metronidazole	116.0	Kenya	-1.277298	36.806261	143.0	Unknown	1.27541	37.5678	1200	95.0	Combination of outlets	13	Equivalence study						11.0	Other antibacterials,Imidazole derivatives	8104.0	3.0	Substandard or falsified	tablets
1380	Antibiotic	667	-1	Quality Performance of Metronidazole Tablet Products on the Kenyan Market	Kibwage.I.O	1991.0	East African Medical Journal	1	Original research article	https://www.researchgate.net/publication/21219723_Quality_performance_of_metronidazole_tablet_products_on_the_Kenyan_market	90	MND	Metronidazole	116.0	Kenya	-1.277298	36.806261	143.0	Unknown	1.27541	37.5678	1200	95.0	Combination of outlets	13	Equivalence study						11.0	Other antibacterials,Imidazole derivatives	8105.0	1.0	Substandard or falsified	tablets
1381	Antibiotic	669	-1	Quality Evaluation of Vancomycin Hydrochloride for Injection	Yu, Tong	2009.0	Chinese Pharmaceutical Journal	1	Original research article	http://en.cnki.com.cn/Article_en/CJFDTOTAL-ZGYX200921016.htm	96	VCM	Vancomycin	46.0	China	39.90601	116.387909	163.0	Unknown	34.1314	103.037	1202	97.0	Unknown	20	Prevalence survey - unknown sampling type						10.0	Other antibacterials,Glycopeptide	836.0	3.0	Substandard or falsified
1387	Antimalarial	671	10.1186/s40360-016-0089-2	Quality of Artemisinin-based Combination Therapy for malaria found in Ghanaian markets and public health implications of their use	Tivura, M.	2016.0	BMC Pharmacology and Toxicology	1	Original research article	https://bmcpharmacoltoxicol.biomedcentral.com/articles/10.1186/s40360-016-0089-2	307	ACT-unspec	ACT-unspecificed	84.0	Ghana	5.55856	-0.20092	321.0	Kintampo North, Kintampo South, Nkoranza North, Nkoranza South, Techiman North, Techiman South, Tain, Wenchi	7.98022	-2.03621	1207	95.0	Combination of outlets	3	Random survey				31/12/2010	29/06/2011	254.0	ACT	842.0	90.0	Substandard or falsified	unknown
1389	Antibiotic	659	-1	La detection des medicaments contrefaits par investigation de leur authenticite. Etude pilote sur le marche pharmaceutique illicite de Cote d’Ivoire.	Legris, C	2005.0	Universite Henri Poincare – Nancy I	14	Thesis	http://www.remed.org/candice1.pdf	90	MND	Metronidazole	55.0	Côte d'Ivoire	6.81841	-5.28262	418.0	Abidjan, San Pedro, Gagnoa and Yamoussoukro	6.13333	-5.93333	1211	84.0	Unregistered/unlicensed outlets/facilities	3	Random survey				02/07/2004	11/07/2004	10.0	Other antibacterials,Imidazole derivatives	867.0	1.0	Substandard
1392	Antibiotic	661	-1	La qualite des medicaments sur le marche pharmaceutique africain: etude analytique dans trois pays: Cameroun, Madagascar, Tchad	World Health Organization	1995.0	The World Health Organization	16	Report	http://apps.who.int/medicinedocs/pdf/s2212f/s2212f.pdf#http://apps.who.int/medicinedocs/pdf/s2212f/s2212f.pdf	85	AMPI	Ampicillin	39.0	Cameroon	3.8718	11.51223	433.0	Yaoundé, Buea, North Douala	3.86667	11.5167	1216	95.0	Combination of outlets	1	Convenience survey				30/06/1993	27/02/1994	22.0	Beta-Lactam Antibacterials, Penicillins	877.0	7.0	Substandard or falsified
1393	Antibiotic	661	-1	La qualite des medicaments sur le marche pharmaceutique africain: etude analytique dans trois pays: Cameroun, Madagascar, Tchad	World Health Organization	1995.0	The World Health Organization	16	Report	http://apps.who.int/medicinedocs/pdf/s2212f/s2212f.pdf#http://apps.who.int/medicinedocs/pdf/s2212f/s2212f.pdf	85	AMPI	Ampicillin	39.0	Cameroon	3.8718	11.51223	433.0	Yaoundé, Buea, North Douala	3.86667	11.5167	1216	95.0	Combination of outlets	1	Convenience survey				30/06/1993	27/02/1994	22.0	Beta-Lactam Antibacterials, Penicillins	3010.0	1.0	Falsified
1394	Antibiotic	661	-1	La qualite des medicaments sur le marche pharmaceutique africain: etude analytique dans trois pays: Cameroun, Madagascar, Tchad	World Health Organization	1995.0	The World Health Organization	16	Report	http://apps.who.int/medicinedocs/pdf/s2212f/s2212f.pdf#http://apps.who.int/medicinedocs/pdf/s2212f/s2212f.pdf	85	AMPI	Ampicillin	133.0	Madagascar	-18.90764	47.527679	234.0	Tananarive	-18.9149	47.5316	1217	95.0	Combination of outlets	1	Convenience survey				30/06/1993	27/02/1994	5.0	Beta-Lactam Antibacterials, Penicillins	878.0	1.0	Substandard or falsified
1399	Antibiotic	486	10.1007/s11096-004-0558-3	The quality of drugs in private pharmacies in Lao PDR: a repeat study in 1997 and 1999.	Syhakhang, L.	2004.0	Pharmaceutical World Science	1	Original research article	https://www.ncbi.nlm.nih.gov/pubmed/15683103	85	AMPI	Ampicillin	122.0	Lao People's Democratic Republic	17.965309	102.611519	393.0	Savannakhet	16.5614	104.752	1223	80.0	Private pharmacy	3	Random survey				31/01/1999	27/02/1999	77.0	Beta-Lactam Antibacterials, Penicillins	894.0	2.0	Substandard or falsified
1400	Antibiotic	486	10.1007/s11096-004-0558-3	The quality of drugs in private pharmacies in Lao PDR: a repeat study in 1997 and 1999.	Syhakhang, L.	2004.0	Pharmaceutical World Science	1	Original research article	https://www.ncbi.nlm.nih.gov/pubmed/15683103	85	AMPI	Ampicillin	122.0	Lao People's Democratic Republic	17.965309	102.611519	393.0	Savannakhet	16.5614	104.752	1223	80.0	Private pharmacy	3	Random survey				31/01/1999	27/02/1999	77.0	Beta-Lactam Antibacterials, Penicillins	895.0	1.0	Substandard or falsified
1401	Antibiotic	486	10.1007/s11096-004-0558-3	The quality of drugs in private pharmacies in Lao PDR: a repeat study in 1997 and 1999.	Syhakhang, L.	2004.0	Pharmaceutical World Science	1	Original research article	https://www.ncbi.nlm.nih.gov/pubmed/15683103	85	AMPI	Ampicillin	122.0	Lao People's Democratic Republic	17.965309	102.611519	393.0	Savannakhet	16.5614	104.752	1223	80.0	Private pharmacy	3	Random survey				31/01/1999	27/02/1999	77.0	Beta-Lactam Antibacterials, Penicillins	896.0	4.0	Substandard or falsified
1403	Antibiotic	486	10.1007/s11096-004-0558-3	The quality of drugs in private pharmacies in Lao PDR: a repeat study in 1997 and 1999.	Syhakhang, L.	2004.0	Pharmaceutical World Science	1	Original research article	https://www.ncbi.nlm.nih.gov/pubmed/15683103	21	TTC	Tetracycline	122.0	Lao People's Democratic Republic	17.965309	102.611519	393.0	Savannakhet	16.5614	104.752	1224	80.0	Private pharmacy	3	Random survey				31/01/1999	27/02/1999	81.0	Tetracyclines	898.0	1.0	Substandard or falsified
1404	Antibiotic	486	10.1007/s11096-004-0558-3	The quality of drugs in private pharmacies in Lao PDR: a repeat study in 1997 and 1999.	Syhakhang, L.	2004.0	Pharmaceutical World Science	1	Original research article	https://www.ncbi.nlm.nih.gov/pubmed/15683103	21	TTC	Tetracycline	122.0	Lao People's Democratic Republic	17.965309	102.611519	393.0	Savannakhet	16.5614	104.752	1224	80.0	Private pharmacy	3	Random survey				31/01/1999	27/02/1999	81.0	Tetracyclines	899.0	1.0	Substandard or falsified
1405	Antibiotic	486	10.1007/s11096-004-0558-3	The quality of drugs in private pharmacies in Lao PDR: a repeat study in 1997 and 1999.	Syhakhang, L.	2004.0	Pharmaceutical World Science	1	Original research article	https://www.ncbi.nlm.nih.gov/pubmed/15683103	21	TTC	Tetracycline	122.0	Lao People's Democratic Republic	17.965309	102.611519	393.0	Savannakhet	16.5614	104.752	1224	80.0	Private pharmacy	3	Random survey				31/01/1999	27/02/1999	81.0	Tetracyclines	900.0	5.0	Substandard or falsified
1412	Antibiotic	468	-1	Analysis of Co-trimoxazole Products on the Kenyan Market	Kibwage.I	1998.0	East and Central African Journal of Pharmaceutical Sciences	1	Original research article	https://lirias.kuleuven.be/handle/123456789/56900	110	SMT-TMTP	Sulfamethoxazole-Trimethoprim	116.0	Kenya	-1.277298	36.806261	424.0	Nairobi	-1.28333	36.8167	1249	95.0	Combination of outlets	1	Convenience survey				31/12/1991	30/12/1995	15.0	Sulfonamides and Trimethoprim	922.0	5.0	Substandard or falsified	suspension
1416	Antibiotic	680	10.1007/s40801-016-0100-7	Examining the Quality of Medicines at Kenyan Healthcare Facilities: A Validation of an Alternative Post-Market Surveillance Model That Uses Standardized Patients	Wafula.F	2016.0	Drugs - Real World Outcomes	1	Original research article	https://www.ncbi.nlm.nih.gov/pubmed/27888478	89	AMOX-CLAV	Amoxicillin-Clavulanic acid	116.0	Kenya	-1.277298	36.806261	424.0	Nairobi	-1.28333	36.8167	1251	95.0	Combination of outlets	1	Convenience survey						5.0	Beta-Lactam Antibacterials, Penicillins	4264.0	1.0	Substandard or falsified
1417	Antibiotic	680	10.1007/s40801-016-0100-7	Examining the Quality of Medicines at Kenyan Healthcare Facilities: A Validation of an Alternative Post-Market Surveillance Model That Uses Standardized Patients	Wafula.F	2016.0	Drugs - Real World Outcomes	1	Original research article	https://www.ncbi.nlm.nih.gov/pubmed/27888478	89	AMOX-CLAV	Amoxicillin-Clavulanic acid	116.0	Kenya	-1.277298	36.806261	424.0	Nairobi	-1.28333	36.8167	1251	95.0	Combination of outlets	1	Convenience survey						5.0	Beta-Lactam Antibacterials, Penicillins	4265.0	1.0	Substandard or falsified
1421	Antimalarial	306	-1	Strengthening of national capacity in implementation of antimalarial drug quality assurance in Thailand	Vijaykadga, S.	2006.0	The Southeast Asian Journal of Tropical Medicine and Public Health	1	Original research article	http://www.tm.mahidol.ac.th/seameo/2006_37_spp3/37sup3_5.pdf	4	AS	Artesunate	221.0	Thailand	13.75333	100.504822	481.0	Mae Hong Son, Kanchanaburi, Ranong, Chanthaburi	19.16	97.56	1256	95.0	Combination of outlets	1	Convenience survey				31/10/2003	30/10/2004	13.0	Artemisinin Derivatives - monotherapy	933.0	2.0	Substandard or falsified	unknown
1423	Antimalarial	306	-1	Strengthening of national capacity in implementation of antimalarial drug quality assurance in Thailand	Vijaykadga, S.	2006.0	The Southeast Asian Journal of Tropical Medicine and Public Health	1	Original research article	http://www.tm.mahidol.ac.th/seameo/2006_37_spp3/37sup3_5.pdf	6	CQ	Chloroquine	221.0	Thailand	13.75333	100.504822	481.0	Mae Hong Son, Kanchanaburi, Ranong, Chanthaburi	19.16	97.56	1262	95.0	Combination of outlets	1	Convenience survey				31/10/2003	30/10/2004	18.0	Non-artemisinins	936.0	2.0	Substandard or falsified
1426	Antimalarial	306	-1	Strengthening of national capacity in implementation of antimalarial drug quality assurance in Thailand	Vijaykadga, S.	2006.0	The Southeast Asian Journal of Tropical Medicine and Public Health	1	Original research article	http://www.tm.mahidol.ac.th/seameo/2006_37_spp3/37sup3_5.pdf	19	QN	Quinine	221.0	Thailand	13.75333	100.504822	481.0	Mae Hong Son, Kanchanaburi, Ranong, Chanthaburi	19.16	97.56	1264	95.0	Combination of outlets	1	Convenience survey				31/10/2003	30/10/2004	17.0	Non-artemisinins	939.0	5.0	Substandard or falsified	tablets-bottles
1441	Antibiotic	217	-1	Extent of Spurious (Counterfeit) Medicines in India	Sheth, P.D.	2007.0	South East Asian FIP-WHO Forum of Pharmaceutical Associations	16	Report	http://www.researchgate.net/publication/268519536_EXTENT_OF_SPURIOUS_(COUNTERFEIT)_MEDICINES_IN_INDIA	95	RXT	Roxithromycin	103.0	India	24.7338	81.33463	238.0	Unknown	23.3276	78.6044	1284	80.0	Private pharmacy	1	Convenience survey						14.0	Macrolides,Lincosamides and Streptogramins	964.0	4.0	Substandard or falsified	tablets
1446	Antibiotic	692	10.4269/ajtmh.16-1008	Low Prevalence of Substandard and Falsified Antimalarial and Antibiotic Medicines in Public and Faith-Based Health Facilities of Southern Malawi	Khuluza.F	2017.0	The American Journal of Tropical Medicine and Hygiene	1	Original research article	https://www.ncbi.nlm.nih.gov/pubmed/28219993	76	CPN	Chloramphenicol	134.0	Malawi	-13.9826	33.773762	386.0	Blantyre, Chikwawa, Nsanje, Phalombe	-16.3733	35.1136	1290	95.0	Combination of outlets	3	Random survey				30/11/2014	30/05/2015	6.0	Amphenicols	973.0	3.0	Substandard	capsules
1449	Antibiotic	695	-1	Quality and Affordability of Amoxicillin Generic Products: a patient concern	Khan.A.N	2016.0	International Journal of Pharmacy and Pharmaceutical Sciences	1	Original research article	http://innovareacademics.in/journals/index.php/ijpps/article/view/9182	117	AMOX	Amoxicillin	103.0	India	24.7338	81.33463	238.0	Unknown	23.3276	78.6044	1293	84.0	Unregistered/unlicensed outlets/facilities	1	Convenience survey						46.0	Beta-Lactam Antibacterials, Penicillins	979.0	13.0	Substandard or falsified	tablets-capsules
1451	Antibiotic	698	-1	Quality Assessment of Ten Brands Co-trimoxazole Tablets Compared With The Original Brand in Yemeni Market	Alzomor.A.K	2016.0	International Journal of Biology, Pharmacy and Allied Sciences (IJBPAS)	1	Original research article	http://ijbpas.com/pdf/2016/November/1477928496MS%20IJBPAS%202016%203920.pdf	110	SMT-TMTP	Sulfamethoxazole-Trimethoprim	247.0	Yemen	16.1429	42.275455	132.0	Unknown	15.8923	47.7574	1294	84.0	Unregistered/unlicensed outlets/facilities	13	Equivalence study						10.0	Sulfonamides and Trimethoprim	981.0	1.0	Substandard or falsified	tablets
1453	Antibiotic	698	-1	Quality Assessment of Ten Brands Co-trimoxazole Tablets Compared With The Original Brand in Yemeni Market	Alzomor.A.K	2016.0	International Journal of Biology, Pharmacy and Allied Sciences (IJBPAS)	1	Original research article	http://ijbpas.com/pdf/2016/November/1477928496MS%20IJBPAS%202016%203920.pdf	110	SMT-TMTP	Sulfamethoxazole-Trimethoprim	247.0	Yemen	16.1429	42.275455	132.0	Unknown	15.8923	47.7574	1294	84.0	Unregistered/unlicensed outlets/facilities	13	Equivalence study						10.0	Sulfonamides and Trimethoprim	3133.0	1.0	Substandard or falsified	tablets
1457	Antibiotic	704	-1	Accelerated stability and antimicrobial sensitivity studies of amoxicillin dry suspensions marketed in Bangladesh	Haider S.S	2011.0	Journal of Applied Pharmaceutical Science	1	Original research article	http://imsear.hellis.org/handle/123456789/150989	117	AMOX	Amoxicillin	19.0	Bangladesh	23.709801	90.407112	184.0	Unknown	23.9265	90.1253	1297	80.0	Private pharmacy	1	Convenience survey						10.0	Beta-Lactam Antibacterials, Penicillins	986.0	2.0	Substandard or falsified
1458	Antibiotic	704	-1	Accelerated stability and antimicrobial sensitivity studies of amoxicillin dry suspensions marketed in Bangladesh	Haider S.S	2011.0	Journal of Applied Pharmaceutical Science	1	Original research article	http://imsear.hellis.org/handle/123456789/150989	117	AMOX	Amoxicillin	19.0	Bangladesh	23.709801	90.407112	184.0	Unknown	23.9265	90.1253	1297	80.0	Private pharmacy	1	Convenience survey						10.0	Beta-Lactam Antibacterials, Penicillins	987.0	1.0	Substandard or falsified
1459	Antibiotic	710	10.15585/mmwr.mm6450a2	Fatal Bacterial Meningitis Possibly Associated with Substandard Ceftriaxone — Uganda, 2013	Nickerson J. W	2016.0	Center for Dease Control and Prevention	16	Report	https://www.cdc.gov/mmwr/preview/mmwrhtml/mm6450a2.htm	81	CFTO	Ceftriaxone	232.0	Uganda	0.312965	32.5881	591.0	Unknown	1.3733	32.2903	1298	81.0	Hospital/health centres	2	Case reports						-1.0	Beta-Lactam Antibacterials, Cephalosporins	988.0	-1.0	Substandard or falsified	injection
1461	Antibiotic	718	10.4269/ajtmh.17-0289	Pharmacopoeial quality of antimicrobial drugs in southern China	Pan, H	2017.0	The Lancet Global Health	1	Original research article	http://www.ajtmh.org/docserver/fulltext/14761645/98/1/tpmd170289.pdf?expires=1562236327&id=id&accname=guest&checksum=8D13D776E7E61D1D755B1BDF6F0AA0CD	117	AMOX	Amoxicillin	46.0	China	39.90601	116.387909	358.0	Shantou	23.3541	116.682	1324	80.0	Private pharmacy	3	Random survey				30/04/2013	30/07/2013	114.0	Beta-Lactam Antibacterials, Penicillins	1001.0	17.0	Substandard or falsified	unknown
1465	Antibiotic	718	10.4269/ajtmh.17-0289	Pharmacopoeial quality of antimicrobial drugs in southern China	Pan, H	2017.0	The Lancet Global Health	1	Original research article	http://www.ajtmh.org/docserver/fulltext/14761645/98/1/tpmd170289.pdf?expires=1562236327&id=id&accname=guest&checksum=8D13D776E7E61D1D755B1BDF6F0AA0CD	62	AZT	Azithromycin	46.0	China	39.90601	116.387909	358.0	Shantou	23.3541	116.682	1327	80.0	Private pharmacy	3	Random survey				30/04/2013	30/07/2013	92.0	Macrolides,Lincosamides and Streptogramins	1005.0	16.0	Substandard or falsified	unknown
1468	Antibiotic	718	10.4269/ajtmh.17-0289	Pharmacopoeial quality of antimicrobial drugs in southern China	Pan, H	2017.0	The Lancet Global Health	1	Original research article	http://www.ajtmh.org/docserver/fulltext/14761645/98/1/tpmd170289.pdf?expires=1562236327&id=id&accname=guest&checksum=8D13D776E7E61D1D755B1BDF6F0AA0CD	59	LFX	Levofloxacin	46.0	China	39.90601	116.387909	358.0	Shantou	23.3541	116.682	1329	80.0	Private pharmacy	3	Random survey				30/04/2013	30/07/2013	101.0	Quinolone Antibacterials	1008.0	3.0	Substandard or falsified	unknown
1470	Antibiotic	718	10.4269/ajtmh.17-0289	Pharmacopoeial quality of antimicrobial drugs in southern China	Pan, H	2017.0	The Lancet Global Health	1	Original research article	http://www.ajtmh.org/docserver/fulltext/14761645/98/1/tpmd170289.pdf?expires=1562236327&id=id&accname=guest&checksum=8D13D776E7E61D1D755B1BDF6F0AA0CD	90	MND	Metronidazole	46.0	China	39.90601	116.387909	358.0	Shantou	23.3541	116.682	1330	80.0	Private pharmacy	3	Random survey				30/04/2013	30/07/2013	108.0	Other antibacterials,Imidazole derivatives	1010.0	41.0	Substandard or falsified	unknown
1472	Antibiotic	721	10.11604/pamj.2015.22.318.7302	Enquete sur la contrefacon de quelques anti-infectieux administres per os commercialises dans la ville de Lubumbashi	Tshilumba, P.M.	2015.0	Pan African Medical Journal	1	Original research article	http://www.panafrican-med-journal.com/content/article/22/318/full/	85	AMPI	Ampicillin	52.0	Democratic Republic of the Congo	-4.31642	15.29834	360.0	Lubumbashi, Katanga	-11.6647	27.4796	1333	95.0	Combination of outlets	1	Convenience survey				29/07/2012	24/08/2012	14.0	Beta-Lactam Antibacterials, Penicillins	1012.0	5.0	Falsified	capsules
1474	Antibiotic	721	10.11604/pamj.2015.22.318.7302	Enquete sur la contrefacon de quelques anti-infectieux administres per os commercialises dans la ville de Lubumbashi	Tshilumba, P.M.	2015.0	Pan African Medical Journal	1	Original research article	http://www.panafrican-med-journal.com/content/article/22/318/full/	117	AMOX	Amoxicillin	52.0	Democratic Republic of the Congo	-4.31642	15.29834	360.0	Lubumbashi, Katanga	-11.6647	27.4796	1334	95.0	Combination of outlets	1	Convenience survey				29/07/2012	24/08/2012	12.0	Beta-Lactam Antibacterials, Penicillins	1014.0	3.0	Falsified	capsules
1476	Antibiotic	721	10.11604/pamj.2015.22.318.7302	Enquete sur la contrefacon de quelques anti-infectieux administres per os commercialises dans la ville de Lubumbashi	Tshilumba, P.M.	2015.0	Pan African Medical Journal	1	Original research article	http://www.panafrican-med-journal.com/content/article/22/318/full/	113	CIP	Ciprofloxacin	52.0	Democratic Republic of the Congo	-4.31642	15.29834	360.0	Lubumbashi, Katanga	-11.6647	27.4796	1335	95.0	Combination of outlets	1	Convenience survey				29/07/2012	24/08/2012	11.0	Quinolone Antibacterials	1016.0	2.0	Falsified	tablets
1478	Antibiotic	721	10.11604/pamj.2015.22.318.7302	Enquete sur la contrefacon de quelques anti-infectieux administres per os commercialises dans la ville de Lubumbashi	Tshilumba, P.M.	2015.0	Pan African Medical Journal	1	Original research article	http://www.panafrican-med-journal.com/content/article/22/318/full/	90	MND	Metronidazole	52.0	Democratic Republic of the Congo	-4.31642	15.29834	360.0	Lubumbashi, Katanga	-11.6647	27.4796	1336	95.0	Combination of outlets	1	Convenience survey				29/07/2012	24/08/2012	10.0	Other antibacterials,Imidazole derivatives	1018.0	4.0	Falsified	tablets
1481	Antibiotic	737	-1	Analysis of amoxicillin in counterfeit antibiotics from the Subcontinent and the Middle East	Idrees, M.	2016.0	Coventry University	14	Thesis	http://curve.coventry.ac.uk/open/items/025d6f7b-659e-8313-52ce-ff431a7a0fa6/1/	117	AMOX	Amoxicillin	168.0	Pakistan	33.709839	73.075912	884.0	Subcontinent and Middle East	30.3753	69.3451	1338	97.0	Unknown	13	Equivalence study						11.0	Beta-Lactam Antibacterials, Penicillins	1021.0	1.0	Substandard or falsified	capsules
1487	Antibiotic	741	-1	National Drug Survey - The Core Expert Committee	Surinder Singh	2016.0	National Institute of Biologicals	16	Report	http://nib.gov.in/Drug%20Survey.html	62	AZT	Azithromycin	103.0	India	24.7338	81.33463	238.0	Unknown	23.3276	78.6044	1345	95.0	Combination of outlets	12	Control quality - routine				05/01/2015	08/01/2015	-1.0	Macrolides,Lincosamides and Streptogramins	1032.0	1.0	Substandard or falsified	unknown
1488	Antibiotic	741	-1	National Drug Survey - The Core Expert Committee	Surinder Singh	2016.0	National Institute of Biologicals	16	Report	http://nib.gov.in/Drug%20Survey.html	104	OFX	Ofloxacin	103.0	India	24.7338	81.33463	238.0	Unknown	23.3276	78.6044	1346	95.0	Combination of outlets	12	Control quality - routine				05/01/2015	08/01/2015	-1.0	Quinolone Antibacterials	1033.0	1.0	Substandard or falsified	unknown
1490	Antibiotic	462	10.1016/S0140-6736(00)05065-0	Pharmacopoeial quality of drugs supplied by Nigerian pharmacies	Taylor, R.B	2001.0	The Lancet	1	Original research article	https://www.ncbi.nlm.nih.gov/pubmed/11425415	115	STM	Streptomycin	162.0	Nigeria	9.06667	7.48333	398.0	Abuja and Lagos	9.0631	7.46179	1347	80.0	Private pharmacy	3	Random survey						19.0	Aminoglycoside Antibacterials	1035.0	10.0	Substandard or falsified	injection
1492	Antibiotic	745	10.1111/j.1365-3156.2010.02494.x	Prevalence of counterfeit anthelminthic medicines: a cross-sectional survey in Cambodia	Khan.M.H	2010.0	Tropical Medicine and International Health	1	Original research article	https://www.ncbi.nlm.nih.gov/pubmed/20214756	90	MND	Metronidazole	38.0	Cambodia	11.56474	104.913208	27.0	Phnom Penh, Kampong Speu, Kandal, Takeo	11.2482	104.828	1350	80.0	Private pharmacy	3	Random survey				04/08/2008	19/08/2008	59.0	Other antibacterials,Imidazole derivatives	3637.0	1.0	Falsified
1494	Antibiotic	748	10.1001/jama.1963.03700150065010	Reversible "Fanconi Syndrome" Caused by Degraded Tetracycline	George W. Frimpter	1963.0	The Journal of the American Medical Association (JAMA)	1	Original research article	http://jamanetwork.com/journals/jama/article-abstract/664082	21	TTC	Tetracycline	236.0	United States	38.89037	-77.031959	650.0	New-York State	42.9043	-75.6134	1351	95.0	Combination of outlets	2	Case reports						-1.0	Tetracyclines	6589.0	-1.0	Substandard or falsified
1499	Antibiotic	724	-1	Evaluation de la qualite du cotrimoxazole 480mg comprime generique vendu dans la ville de Douala (Cameroun)	Nga, E.N.	2016.0	International Journal of Innovation and Applied Studies	1	Original research article	http://citeweb.info/20160867082	110	SMT-TMTP	Sulfamethoxazole-Trimethoprim	39.0	Cameroon	3.8718	11.51223	383.0	Douala city	4.0475	9.7064	1356	80.0	Private pharmacy	3	Random survey				02/11/2014	17/05/2015	6.0	Sulfonamides and Trimethoprim	5142.0	2.0	Substandard or falsified
1502	Antibiotic	724	-1	Evaluation de la qualite du cotrimoxazole 480mg comprime generique vendu dans la ville de Douala (Cameroun)	Nga, E.N.	2016.0	International Journal of Innovation and Applied Studies	1	Original research article	http://citeweb.info/20160867082	110	SMT-TMTP	Sulfamethoxazole-Trimethoprim	39.0	Cameroon	3.8718	11.51223	383.0	Douala city	4.0475	9.7064	1357	83.0	Government outlets - others	3	Random survey				02/11/2014	17/05/2015	7.0	Sulfonamides and Trimethoprim	5164.0	6.0	Substandard or falsified	tablets-capsules
1504	Antibiotic	724	-1	Evaluation de la qualite du cotrimoxazole 480mg comprime generique vendu dans la ville de Douala (Cameroun)	Nga, E.N.	2016.0	International Journal of Innovation and Applied Studies	1	Original research article	http://citeweb.info/20160867082	110	SMT-TMTP	Sulfamethoxazole-Trimethoprim	39.0	Cameroon	3.8718	11.51223	383.0	Douala city	4.0475	9.7064	1358	84.0	Unregistered/unlicensed outlets/facilities	3	Random survey				02/11/2014	17/05/2015	24.0	Sulfonamides and Trimethoprim	5166.0	19.0	Substandard or falsified	tablets-capsules
1505	Antimalarial	740	-1	Controle de qualite post marketing de medicaments au Burkina Faso: des resultats satisfaisants	Nanga, C.	2005.0	La Lettre du Centre de Documentation et d'Information sur le Medicament (CEDIM)	16	Report	-1	6	CQ	Chloroquine	36.0	Burkina Faso	12.36398	-1.52826	366.0	Unknown	12.2383	-1.5616	1361	81.0	Hospital/health centres	12	Control quality - routine				04/10/2004	03/11/2004	4.0	Non-artemisinins	1043.0	1.0	Substandard or falsified	tablets-bottles
1512	Antibiotic	753	-1	Controle de la qualite de quelques molecules antibiotiques utilisees au Senegal	Diop, A.	2009.0	Medecine Tropicale	1	Original research article	http://www.jle.com/en/MedSanteTrop/2009/69.3/251-254%20Contr%C3%B4le%20de%20la%20qualit%C3%A9%20de%20quelques%20mol%C3%A9cules%20antibiotiques%20utilis%C3%A9es%20au%20S%C3%A9n%C3%A9gal%20(Diop).pdf	117	AMOX	Amoxicillin	196.0	Senegal	14.68667	-17.45191	440.0	Dakar	14.75	-17.3333	1366	95.0	Combination of outlets	20	Prevalence survey - unknown sampling type				09/11/2006	04/03/2007	10.0	Beta-Lactam Antibacterials, Penicillins	3074.0	1.0	Substandard or falsified	unknown
1513	Antibiotic	753	-1	Controle de la qualite de quelques molecules antibiotiques utilisees au Senegal	Diop, A.	2009.0	Medecine Tropicale	1	Original research article	http://www.jle.com/en/MedSanteTrop/2009/69.3/251-254%20Contr%C3%B4le%20de%20la%20qualit%C3%A9%20de%20quelques%20mol%C3%A9cules%20antibiotiques%20utilis%C3%A9es%20au%20S%C3%A9n%C3%A9gal%20(Diop).pdf	117	AMOX	Amoxicillin	196.0	Senegal	14.68667	-17.45191	440.0	Dakar	14.75	-17.3333	1366	95.0	Combination of outlets	20	Prevalence survey - unknown sampling type				09/11/2006	04/03/2007	10.0	Beta-Lactam Antibacterials, Penicillins	3075.0	1.0	Substandard or falsified	unknown
1515	Antimalarial	692	10.4269/ajtmh.16-1008	Low Prevalence of Substandard and Falsified Antimalarial and Antibiotic Medicines in Public and Faith-Based Health Facilities of Southern Malawi	Khuluza.F	2017.0	The American Journal of Tropical Medicine and Hygiene	1	Original research article	https://www.ncbi.nlm.nih.gov/pubmed/28219993	22	SFD-PYRIM	Sulphadoxine-Pyrimethamine	134.0	Malawi	-13.9826	33.773762	386.0	Blantyre, Chikwawa, Nsanje, Phalombe	-16.3733	35.1136	1372	95.0	Combination of outlets	3	Random survey				30/11/2014	30/05/2015	11.0	Non-artemisinins	1055.0	1.0	Substandard	tablets
1516	Antimalarial	692	10.4269/ajtmh.16-1008	Low Prevalence of Substandard and Falsified Antimalarial and Antibiotic Medicines in Public and Faith-Based Health Facilities of Southern Malawi	Khuluza.F	2017.0	The American Journal of Tropical Medicine and Hygiene	1	Original research article	https://www.ncbi.nlm.nih.gov/pubmed/28219993	22	SFD-PYRIM	Sulphadoxine-Pyrimethamine	134.0	Malawi	-13.9826	33.773762	386.0	Blantyre, Chikwawa, Nsanje, Phalombe	-16.3733	35.1136	1372	95.0	Combination of outlets	3	Random survey				30/11/2014	30/05/2015	11.0	Non-artemisinins	1056.0	1.0	Falsified	tablets
1518	Antimalarial	692	10.4269/ajtmh.16-1008	Low Prevalence of Substandard and Falsified Antimalarial and Antibiotic Medicines in Public and Faith-Based Health Facilities of Southern Malawi	Khuluza.F	2017.0	The American Journal of Tropical Medicine and Hygiene	1	Original research article	https://www.ncbi.nlm.nih.gov/pubmed/28219993	22	SFD-PYRIM	Sulphadoxine-Pyrimethamine	134.0	Malawi	-13.9826	33.773762	386.0	Blantyre, Chikwawa, Nsanje, Phalombe	-16.3733	35.1136	1372	95.0	Combination of outlets	3	Random survey				30/11/2014	30/05/2015	11.0	Non-artemisinins	2880.0	1.0	Substandard	tablets
1520	Antimalarial	692	10.4269/ajtmh.16-1008	Low Prevalence of Substandard and Falsified Antimalarial and Antibiotic Medicines in Public and Faith-Based Health Facilities of Southern Malawi	Khuluza.F	2017.0	The American Journal of Tropical Medicine and Hygiene	1	Original research article	https://www.ncbi.nlm.nih.gov/pubmed/28219993	19	QN	Quinine	134.0	Malawi	-13.9826	33.773762	386.0	Blantyre, Chikwawa, Nsanje, Phalombe	-16.3733	35.1136	1374	95.0	Combination of outlets	3	Random survey				30/11/2014	30/05/2015	12.0	Non-artemisinins	1059.0	1.0	Substandard	unknown
1523	Antimalarial	756	-1	Controle et suivi de la qualite des antipaludiques au Senegal	U.S. Agency for International Development	2005.0	US Agency for International Development (USAID)	16	Report	http://pdf.usaid.gov/pdf_docs/Pnadt554.pdf	6	CQ	Chloroquine	196.0	Senegal	14.68667	-17.45191	829.0	Dakar, Kaolack, Richard toll, Touba, Velingara	15.1608	-16.0001	1375	95.0	Combination of outlets	12	Control quality - routine						103.0	Non-artemisinins	3725.0	10.0	Substandard or falsified	tablets
1524	Antimalarial	756	-1	Controle et suivi de la qualite des antipaludiques au Senegal	U.S. Agency for International Development	2005.0	US Agency for International Development (USAID)	16	Report	http://pdf.usaid.gov/pdf_docs/Pnadt554.pdf	6	CQ	Chloroquine	196.0	Senegal	14.68667	-17.45191	829.0	Dakar, Kaolack, Richard toll, Touba, Velingara	15.1608	-16.0001	1375	95.0	Combination of outlets	12	Control quality - routine						103.0	Non-artemisinins	3726.0	7.0	Substandard or falsified	tablets
1525	Antimalarial	756	-1	Controle et suivi de la qualite des antipaludiques au Senegal	U.S. Agency for International Development	2005.0	US Agency for International Development (USAID)	16	Report	http://pdf.usaid.gov/pdf_docs/Pnadt554.pdf	6	CQ	Chloroquine	196.0	Senegal	14.68667	-17.45191	829.0	Dakar, Kaolack, Richard toll, Touba, Velingara	15.1608	-16.0001	1375	95.0	Combination of outlets	12	Control quality - routine						103.0	Non-artemisinins	3727.0	21.0	Substandard or falsified	tablets
1526	Antimalarial	756	-1	Controle et suivi de la qualite des antipaludiques au Senegal	U.S. Agency for International Development	2005.0	US Agency for International Development (USAID)	16	Report	http://pdf.usaid.gov/pdf_docs/Pnadt554.pdf	6	CQ	Chloroquine	196.0	Senegal	14.68667	-17.45191	829.0	Dakar, Kaolack, Richard toll, Touba, Velingara	15.1608	-16.0001	1375	95.0	Combination of outlets	12	Control quality - routine						103.0	Non-artemisinins	3728.0	21.0	Substandard or falsified	tablets
1528	Antimalarial	756	-1	Controle et suivi de la qualite des antipaludiques au Senegal	U.S. Agency for International Development	2005.0	US Agency for International Development (USAID)	16	Report	http://pdf.usaid.gov/pdf_docs/Pnadt554.pdf	1	AQ	Amodiaquine	196.0	Senegal	14.68667	-17.45191	829.0	Dakar, Kaolack, Richard toll, Touba, Velingara	15.1608	-16.0001	1376	95.0	Combination of outlets	12	Control quality - routine						81.0	Non-artemisinins	3729.0	5.0	Substandard or falsified	unknown
1529	Antimalarial	756	-1	Controle et suivi de la qualite des antipaludiques au Senegal	U.S. Agency for International Development	2005.0	US Agency for International Development (USAID)	16	Report	http://pdf.usaid.gov/pdf_docs/Pnadt554.pdf	1	AQ	Amodiaquine	196.0	Senegal	14.68667	-17.45191	829.0	Dakar, Kaolack, Richard toll, Touba, Velingara	15.1608	-16.0001	1376	95.0	Combination of outlets	12	Control quality - routine						81.0	Non-artemisinins	3730.0	12.0	Substandard or falsified	unknown
1531	Antibiotic	757	10.4314/nqjhm.v17i1.12536	Brand Variations In The Physicochemical Properties Of Metronidazole Tablets.	Bamiro.O.A	2007.0	Nigerian Quarterly Journal of Hospital Medicine	1	Original research article	https://www.researchgate.net/publication/6151752_Brand_variations_in_the_physicochemical_properties_of_metronidazole_tablets	90	MND	Metronidazole	162.0	Nigeria	9.06667	7.48333	242.0	Unknown	9.76055	7.90841	1377	95.0	Combination of outlets	13	Equivalence study						7.0	Other antibacterials,Imidazole derivatives	2542.0	1.0	Substandard or falsified	tablets
1532	Antibiotic	757	10.4314/nqjhm.v17i1.12536	Brand Variations In The Physicochemical Properties Of Metronidazole Tablets.	Bamiro.O.A	2007.0	Nigerian Quarterly Journal of Hospital Medicine	1	Original research article	https://www.researchgate.net/publication/6151752_Brand_variations_in_the_physicochemical_properties_of_metronidazole_tablets	90	MND	Metronidazole	162.0	Nigeria	9.06667	7.48333	242.0	Unknown	9.76055	7.90841	1377	95.0	Combination of outlets	13	Equivalence study						7.0	Other antibacterials,Imidazole derivatives	3134.0	1.0	Substandard or falsified	tablets
1534	Antimalarial	756	-1	Controle et suivi de la qualite des antipaludiques au Senegal	U.S. Agency for International Development	2005.0	US Agency for International Development (USAID)	16	Report	http://pdf.usaid.gov/pdf_docs/Pnadt554.pdf	4	AS	Artesunate	196.0	Senegal	14.68667	-17.45191	829.0	Dakar, Kaolack, Richard toll, Touba, Velingara	15.1608	-16.0001	1378	95.0	Combination of outlets	12	Control quality - routine						63.0	Artemisinin Derivatives - monotherapy	3731.0	2.0	Substandard or falsified	unknown
1535	Antimalarial	756	-1	Controle et suivi de la qualite des antipaludiques au Senegal	U.S. Agency for International Development	2005.0	US Agency for International Development (USAID)	16	Report	http://pdf.usaid.gov/pdf_docs/Pnadt554.pdf	4	AS	Artesunate	196.0	Senegal	14.68667	-17.45191	829.0	Dakar, Kaolack, Richard toll, Touba, Velingara	15.1608	-16.0001	1378	95.0	Combination of outlets	12	Control quality - routine						63.0	Artemisinin Derivatives - monotherapy	3732.0	2.0	Substandard or falsified	unknown
1537	Antimalarial	756	-1	Controle et suivi de la qualite des antipaludiques au Senegal	U.S. Agency for International Development	2005.0	US Agency for International Development (USAID)	16	Report	http://pdf.usaid.gov/pdf_docs/Pnadt554.pdf	19	QN	Quinine	196.0	Senegal	14.68667	-17.45191	829.0	Dakar, Kaolack, Richard toll, Touba, Velingara	15.1608	-16.0001	1379	95.0	Combination of outlets	12	Control quality - routine						65.0	Non-artemisinins	3733.0	1.0	Substandard or falsified	unknown
1539	Antimalarial	756	-1	Controle et suivi de la qualite des antipaludiques au Senegal	U.S. Agency for International Development	2005.0	US Agency for International Development (USAID)	16	Report	http://pdf.usaid.gov/pdf_docs/Pnadt554.pdf	22	SFD-PYRIM	Sulphadoxine-Pyrimethamine	196.0	Senegal	14.68667	-17.45191	829.0	Dakar, Kaolack, Richard toll, Touba, Velingara	15.1608	-16.0001	1380	95.0	Combination of outlets	12	Control quality - routine						91.0	Non-artemisinins	3734.0	5.0	Substandard or falsified	unknown
1540	Antimalarial	756	-1	Controle et suivi de la qualite des antipaludiques au Senegal	U.S. Agency for International Development	2005.0	US Agency for International Development (USAID)	16	Report	http://pdf.usaid.gov/pdf_docs/Pnadt554.pdf	22	SFD-PYRIM	Sulphadoxine-Pyrimethamine	196.0	Senegal	14.68667	-17.45191	829.0	Dakar, Kaolack, Richard toll, Touba, Velingara	15.1608	-16.0001	1380	95.0	Combination of outlets	12	Control quality - routine						91.0	Non-artemisinins	3735.0	20.0	Substandard or falsified	unknown
1541	Antimalarial	756	-1	Controle et suivi de la qualite des antipaludiques au Senegal	U.S. Agency for International Development	2005.0	US Agency for International Development (USAID)	16	Report	http://pdf.usaid.gov/pdf_docs/Pnadt554.pdf	22	SFD-PYRIM	Sulphadoxine-Pyrimethamine	196.0	Senegal	14.68667	-17.45191	829.0	Dakar, Kaolack, Richard toll, Touba, Velingara	15.1608	-16.0001	1380	95.0	Combination of outlets	12	Control quality - routine						91.0	Non-artemisinins	3736.0	9.0	Substandard or falsified	unknown
1542	Antibiotic	753	-1	Controle de la qualite de quelques molecules antibiotiques utilisees au Senegal	Diop, A.	2009.0	Medecine Tropicale	1	Original research article	http://www.jle.com/en/MedSanteTrop/2009/69.3/251-254%20Contr%C3%B4le%20de%20la%20qualit%C3%A9%20de%20quelques%20mol%C3%A9cules%20antibiotiques%20utilis%C3%A9es%20au%20S%C3%A9n%C3%A9gal%20(Diop).pdf	85	AMPI	Ampicillin	196.0	Senegal	14.68667	-17.45191	440.0	Dakar	14.75	-17.3333	1401	95.0	Combination of outlets	20	Prevalence survey - unknown sampling type				09/11/2006	04/03/2007	6.0	Beta-Lactam Antibacterials, Penicillins	1105.0	1.0	Substandard or falsified	unknown
1543	Antibiotic	753	-1	Controle de la qualite de quelques molecules antibiotiques utilisees au Senegal	Diop, A.	2009.0	Medecine Tropicale	1	Original research article	http://www.jle.com/en/MedSanteTrop/2009/69.3/251-254%20Contr%C3%B4le%20de%20la%20qualit%C3%A9%20de%20quelques%20mol%C3%A9cules%20antibiotiques%20utilis%C3%A9es%20au%20S%C3%A9n%C3%A9gal%20(Diop).pdf	85	AMPI	Ampicillin	196.0	Senegal	14.68667	-17.45191	440.0	Dakar	14.75	-17.3333	1401	95.0	Combination of outlets	20	Prevalence survey - unknown sampling type				09/11/2006	04/03/2007	6.0	Beta-Lactam Antibacterials, Penicillins	3076.0	1.0	Substandard or falsified	unknown
1545	Antibiotic	753	-1	Controle de la qualite de quelques molecules antibiotiques utilisees au Senegal	Diop, A.	2009.0	Medecine Tropicale	1	Original research article	http://www.jle.com/en/MedSanteTrop/2009/69.3/251-254%20Contr%C3%B4le%20de%20la%20qualit%C3%A9%20de%20quelques%20mol%C3%A9cules%20antibiotiques%20utilis%C3%A9es%20au%20S%C3%A9n%C3%A9gal%20(Diop).pdf	113	CIP	Ciprofloxacin	196.0	Senegal	14.68667	-17.45191	440.0	Dakar	14.75	-17.3333	1403	95.0	Combination of outlets	20	Prevalence survey - unknown sampling type				09/11/2006	04/03/2007	8.0	Quinolone Antibacterials	1107.0	1.0	Substandard or falsified	unknown
1547	Antibiotic	753	-1	Controle de la qualite de quelques molecules antibiotiques utilisees au Senegal	Diop, A.	2009.0	Medecine Tropicale	1	Original research article	http://www.jle.com/en/MedSanteTrop/2009/69.3/251-254%20Contr%C3%B4le%20de%20la%20qualit%C3%A9%20de%20quelques%20mol%C3%A9cules%20antibiotiques%20utilis%C3%A9es%20au%20S%C3%A9n%C3%A9gal%20(Diop).pdf	113	CIP	Ciprofloxacin	196.0	Senegal	14.68667	-17.45191	440.0	Dakar	14.75	-17.3333	1403	95.0	Combination of outlets	20	Prevalence survey - unknown sampling type				09/11/2006	04/03/2007	8.0	Quinolone Antibacterials	3078.0	1.0	Substandard or falsified	unknown
1548	Antibiotic	753	-1	Controle de la qualite de quelques molecules antibiotiques utilisees au Senegal	Diop, A.	2009.0	Medecine Tropicale	1	Original research article	http://www.jle.com/en/MedSanteTrop/2009/69.3/251-254%20Contr%C3%B4le%20de%20la%20qualit%C3%A9%20de%20quelques%20mol%C3%A9cules%20antibiotiques%20utilis%C3%A9es%20au%20S%C3%A9n%C3%A9gal%20(Diop).pdf	113	CIP	Ciprofloxacin	196.0	Senegal	14.68667	-17.45191	440.0	Dakar	14.75	-17.3333	1403	95.0	Combination of outlets	20	Prevalence survey - unknown sampling type				09/11/2006	04/03/2007	8.0	Quinolone Antibacterials	3079.0	1.0	Substandard or falsified	unknown
1549	Antibiotic	753	-1	Controle de la qualite de quelques molecules antibiotiques utilisees au Senegal	Diop, A.	2009.0	Medecine Tropicale	1	Original research article	http://www.jle.com/en/MedSanteTrop/2009/69.3/251-254%20Contr%C3%B4le%20de%20la%20qualit%C3%A9%20de%20quelques%20mol%C3%A9cules%20antibiotiques%20utilis%C3%A9es%20au%20S%C3%A9n%C3%A9gal%20(Diop).pdf	75	ETM	Erythromycin	196.0	Senegal	14.68667	-17.45191	440.0	Dakar	14.75	-17.3333	1408	84.0	Unregistered/unlicensed outlets/facilities	20	Prevalence survey - unknown sampling type				09/11/2006	04/03/2007	4.0	Macrolides,Lincosamides and Streptogramins	1113.0	1.0	Substandard or falsified	unknown
1551	Antibiotic	753	-1	Controle de la qualite de quelques molecules antibiotiques utilisees au Senegal	Diop, A.	2009.0	Medecine Tropicale	1	Original research article	http://www.jle.com/en/MedSanteTrop/2009/69.3/251-254%20Contr%C3%B4le%20de%20la%20qualit%C3%A9%20de%20quelques%20mol%C3%A9cules%20antibiotiques%20utilis%C3%A9es%20au%20S%C3%A9n%C3%A9gal%20(Diop).pdf	75	ETM	Erythromycin	196.0	Senegal	14.68667	-17.45191	440.0	Dakar	14.75	-17.3333	1408	84.0	Unregistered/unlicensed outlets/facilities	20	Prevalence survey - unknown sampling type				09/11/2006	04/03/2007	4.0	Macrolides,Lincosamides and Streptogramins	6702.0	1.0	Substandard or falsified	unknown
1552	Antibiotic	753	-1	Controle de la qualite de quelques molecules antibiotiques utilisees au Senegal	Diop, A.	2009.0	Medecine Tropicale	1	Original research article	http://www.jle.com/en/MedSanteTrop/2009/69.3/251-254%20Contr%C3%B4le%20de%20la%20qualit%C3%A9%20de%20quelques%20mol%C3%A9cules%20antibiotiques%20utilis%C3%A9es%20au%20S%C3%A9n%C3%A9gal%20(Diop).pdf	75	ETM	Erythromycin	196.0	Senegal	14.68667	-17.45191	440.0	Dakar	14.75	-17.3333	1408	84.0	Unregistered/unlicensed outlets/facilities	20	Prevalence survey - unknown sampling type				09/11/2006	04/03/2007	4.0	Macrolides,Lincosamides and Streptogramins	6703.0	1.0	Substandard or falsified	unknown
1555	Antibiotic	770	-1	Quality evaluation of different Cefradine capsules	Mei, Dan	2002.0	Chinese Journal of Antibiotics	1	Original research article	http://en.cnki.com.cn/Article_en/CJFDTOTAL-ZKSS200201008.htm	137	CFRA	Cephradine	46.0	China	39.90601	116.387909	163.0	Unknown	34.1314	103.037	1413	97.0	Unknown	13	Equivalence study						13.0	Beta-Lactam Antibacterials, Cephalosporins	1119.0	1.0	Substandard or falsified	capsules
1556	Antibiotic	772	10.13040/IJPSR.0975-8232.7(5).1991-00	Evaluation Of The Quality Of Some Antibiotics Distributed In Accra And Lagos	Osei-Safo.D	2016.0	International Journal of Pharmaceutical Sciences and Research	1	Original research article	http://ijpsr.com/bft-article/evaluation-of-the-quality-of-some-antibiotics-distributed-in-accra-and-lagos/	62	AZT	Azithromycin	84.0	Ghana	5.55856	-0.20092	554.0	Accra	5.60372	-0.186964	1414	95.0	Combination of outlets	1	Convenience survey				31/08/2012	29/04/2013	8.0	Macrolides,Lincosamides and Streptogramins	1120.0	5.0	Substandard or falsified
1558	Antibiotic	772	10.13040/IJPSR.0975-8232.7(5).1991-00	Evaluation Of The Quality Of Some Antibiotics Distributed In Accra And Lagos	Osei-Safo.D	2016.0	International Journal of Pharmaceutical Sciences and Research	1	Original research article	http://ijpsr.com/bft-article/evaluation-of-the-quality-of-some-antibiotics-distributed-in-accra-and-lagos/	75	ETM	Erythromycin	84.0	Ghana	5.55856	-0.20092	554.0	Accra	5.60372	-0.186964	1415	95.0	Combination of outlets	1	Convenience survey				31/08/2012	29/04/2013	1.0	Macrolides,Lincosamides and Streptogramins	1122.0	1.0	Substandard or falsified	tablets
1559	Antibiotic	772	10.13040/IJPSR.0975-8232.7(5).1991-00	Evaluation Of The Quality Of Some Antibiotics Distributed In Accra And Lagos	Osei-Safo.D	2016.0	International Journal of Pharmaceutical Sciences and Research	1	Original research article	http://ijpsr.com/bft-article/evaluation-of-the-quality-of-some-antibiotics-distributed-in-accra-and-lagos/	133	CLD	Clindamycin	84.0	Ghana	5.55856	-0.20092	634.0	Unknown	7.94653	-1.02319	1416	95.0	Combination of outlets	1	Convenience survey				31/08/2012	29/04/2013	4.0	Macrolides,Lincosamides and Streptogramins	1123.0	3.0	Substandard or falsified	capsules
1560	Antibiotic	772	10.13040/IJPSR.0975-8232.7(5).1991-00	Evaluation Of The Quality Of Some Antibiotics Distributed In Accra And Lagos	Osei-Safo.D	2016.0	International Journal of Pharmaceutical Sciences and Research	1	Original research article	http://ijpsr.com/bft-article/evaluation-of-the-quality-of-some-antibiotics-distributed-in-accra-and-lagos/	133	CLD	Clindamycin	84.0	Ghana	5.55856	-0.20092	634.0	Unknown	7.94653	-1.02319	1416	95.0	Combination of outlets	1	Convenience survey				31/08/2012	29/04/2013	4.0	Macrolides,Lincosamides and Streptogramins	1124.0	1.0	Substandard or falsified	capsules
1561	Antibiotic	772	10.13040/IJPSR.0975-8232.7(5).1991-00	Evaluation Of The Quality Of Some Antibiotics Distributed In Accra And Lagos	Osei-Safo.D	2016.0	International Journal of Pharmaceutical Sciences and Research	1	Original research article	http://ijpsr.com/bft-article/evaluation-of-the-quality-of-some-antibiotics-distributed-in-accra-and-lagos/	62	AZT	Azithromycin	162.0	Nigeria	9.06667	7.48333	408.0	Lagos	6.43918	3.42348	1417	95.0	Combination of outlets	1	Convenience survey				31/08/2012	29/04/2013	17.0	Macrolides,Lincosamides and Streptogramins	1125.0	14.0	Substandard or falsified
1563	Antibiotic	772	10.13040/IJPSR.0975-8232.7(5).1991-00	Evaluation Of The Quality Of Some Antibiotics Distributed In Accra And Lagos	Osei-Safo.D	2016.0	International Journal of Pharmaceutical Sciences and Research	1	Original research article	http://ijpsr.com/bft-article/evaluation-of-the-quality-of-some-antibiotics-distributed-in-accra-and-lagos/	75	ETM	Erythromycin	162.0	Nigeria	9.06667	7.48333	408.0	Lagos	6.43918	3.42348	1419	95.0	Combination of outlets	1	Convenience survey				31/08/2012	29/04/2013	13.0	Macrolides,Lincosamides and Streptogramins	1139.0	11.0	Substandard or falsified	tablets
1565	Antibiotic	772	10.13040/IJPSR.0975-8232.7(5).1991-00	Evaluation Of The Quality Of Some Antibiotics Distributed In Accra And Lagos	Osei-Safo.D	2016.0	International Journal of Pharmaceutical Sciences and Research	1	Original research article	http://ijpsr.com/bft-article/evaluation-of-the-quality-of-some-antibiotics-distributed-in-accra-and-lagos/	133	CLD	Clindamycin	162.0	Nigeria	9.06667	7.48333	408.0	Lagos	6.43918	3.42348	1420	95.0	Combination of outlets	1	Convenience survey				31/08/2012	29/04/2013	2.0	Macrolides,Lincosamides and Streptogramins	1141.0	1.0	Substandard or falsified	capsules
1568	Antimalarial	18		Survey of the quality of selected antimalarial medicines circulating in six countries of sub-Saharan Africa WHO/EMP/QSM/2011.1	World Health Organization	2011.0	The World Health Organization	16	Report	http://www.who.int/medicines/publications/WHO_QAMSA_report.pdf	22	SFD-PYRIM	Sulphadoxine-Pyrimethamine	162.0	Nigeria	9.06667	7.48333	242.0	Unknown	9.76055	7.90841	1426	95.0	Combination of outlets	1	Convenience survey				31/03/2008	29/06/2008	24.0	Non-artemisinins	1219.0	13.0	Substandard or falsified	unknown
1570	Antimalarial	18		Survey of the quality of selected antimalarial medicines circulating in six countries of sub-Saharan Africa WHO/EMP/QSM/2011.1	World Health Organization	2011.0	The World Health Organization	16	Report	http://www.who.int/medicines/publications/WHO_QAMSA_report.pdf	22	SFD-PYRIM	Sulphadoxine-Pyrimethamine	220.0	Tanzania	-6.82292	39.269661	368.0	Unknown	-6.369	34.8888	1427	95.0	Combination of outlets	1	Convenience survey				31/03/2008	29/06/2008	23.0	Non-artemisinins	1225.0	4.0	Substandard or falsified	unknown
1573	Antimalarial	18		Survey of the quality of selected antimalarial medicines circulating in six countries of sub-Saharan Africa WHO/EMP/QSM/2011.1	World Health Organization	2011.0	The World Health Organization	16	Report	http://www.who.int/medicines/publications/WHO_QAMSA_report.pdf	27	SMP+PYRIM	Sulfamethoxypyrazine-Pyrimethamine	162.0	Nigeria	9.06667	7.48333	242.0	Unknown	9.76055	7.90841	1430	95.0	Combination of outlets	1	Convenience survey				31/03/2008	29/06/2008	1.0	Non-artemisinins	1237.0	1.0	Substandard or falsified	unknown
1581	Antiretroviral	785	-1	When falsified medicines enter the supply chain: Description of an incident in Kenya and lessons learned for rapid response	Cohn, J.	2012.0	Journal of Public Health Policy	1	Original research article	http://www.ncbi.nlm.nih.gov/pubmed/23172047	152	3TC-AZT-NVP	Lamivudine-Zidovudine-Nevirapine	116.0	Kenya	-1.277298	36.806261	143.0	Unknown	1.27541	37.5678	1438	89.0	Wholesalers/importer/distributors	2	Case reports				01/11/2011	30/11/2011	11500.0	Combination NRTI-NNRTI	1249.0	11500.0	Falsified	pack
1589	Antiretroviral	781	-1	HPLC analysis of generic antiretroviral drugs purchased in Rwanda	Schuman, M.	2005.0	Bulletin de la Societe des Sciences Medicales du Grand-Duche de Luxembourg	1	Original research article	http://www.ncbi.nlm.nih.gov/pubmed/17176547	158	NVP	Nevirapine	184.0	Rwanda	-1.9501	30.058769	463.0	Kigali	-1.9501	30.0588	1446	89.0	Wholesalers/importer/distributors	8	Laboratory assembled collections						1.0	Non nucleoside reverse transcriptase inhibitors	1257.0	1.0	Substandard or falsified
1594	Antiretroviral	788	10.1086/383575	Antiretroviral Drug Content in Products from Developing Countries	Penzak, S.R.	2004.0	Clinical Infectious Diseases	1	Original research article	http://cid.oxfordjournals.org/content/38/9/1317.full	157	LPV-RTV	Lopinavir-Ritonavir	129.0	Lithuania	54.689845	25.269258	571.0	Unknown	55.4929	23.4717	1451	97.0	Unknown	1	Convenience survey						1.0	Combination PI-PI	1262.0	1.0	Substandard or falsified
1607	Antiretroviral	805	-1	Combivir (lamivudine plus zidovudine) Press Release, May 2002	Food and Drug Administration	2002.0	US Food and Drug Administration (FDA) USA	4	Public alert	http://www.fda.gov/safety/medwatch/safetyinformation/safetyalertsforhumanmedicalproducts/ucm170887.htm	151	3TC-AZT	Lamivudine-Zidovudine	236.0	United States	38.89037	-77.031959	578.0	Maryland, Connecticut, California, Florida	35.0172	-90.399	1464	97.0	Unknown	10	Recall/warning/alert						4.0	Combination NRTI-NRTI	1277.0	4.0	Substandard or falsified	capsules
1629	Antiretroviral	818	10.1111/jcpt.12226	Quality of antiretroviral and opportunistic infection medications dispensed from developing countries and Internet pharmacies	Wang, T.	2015.0	Journal of Clinical Pharmacy and Therapeutics	1	Original research article	http://www.ncbi.nlm.nih.gov/pubmed/25381836	146	EFV	Efavirenz	162.0	Nigeria	9.06667	7.48333	242.0	Unknown	9.76055	7.90841	1487	80.0	Private pharmacy	1	Convenience survey				01/01/2009	31/12/2011	2.0	Non nucleoside reverse transcriptase inhibitors	1300.0	2.0	Substandard or falsified
1630	Antiretroviral	818	10.1111/jcpt.12226	Quality of antiretroviral and opportunistic infection medications dispensed from developing countries and Internet pharmacies	Wang, T.	2015.0	Journal of Clinical Pharmacy and Therapeutics	1	Original research article	http://www.ncbi.nlm.nih.gov/pubmed/25381836	146	EFV	Efavirenz	71.0	Ethiopia	9.02273	38.746792	40.0	Unknown	9.01667	38.7333	1488	97.0	Unknown	1	Convenience survey				01/01/2009	31/12/2011	1.0	Non nucleoside reverse transcriptase inhibitors	1301.0	1.0	Substandard or falsified
1631	Antiretroviral	818	10.1111/jcpt.12226	Quality of antiretroviral and opportunistic infection medications dispensed from developing countries and Internet pharmacies	Wang, T.	2015.0	Journal of Clinical Pharmacy and Therapeutics	1	Original research article	http://www.ncbi.nlm.nih.gov/pubmed/25381836	146	EFV	Efavirenz	46.0	China	39.90601	116.387909	163.0	Unknown	34.1314	103.037	1489	80.0	Private pharmacy	1	Convenience survey				01/01/2009	31/12/2011	1.0	Non nucleoside reverse transcriptase inhibitors	1302.0	1.0	Substandard or falsified
1633	Antiretroviral	818	10.1111/jcpt.12226	Quality of antiretroviral and opportunistic infection medications dispensed from developing countries and Internet pharmacies	Wang, T.	2015.0	Journal of Clinical Pharmacy and Therapeutics	1	Original research article	http://www.ncbi.nlm.nih.gov/pubmed/25381836	146	EFV	Efavirenz	236.0	United States	38.89037	-77.031959	546.0	Unknown	39.9125	-100.781	1490	92.0	Website	1	Convenience survey				01/01/2009	31/12/2011	5.0	Non nucleoside reverse transcriptase inhibitors	1304.0	2.0	Substandard or falsified
1649	Antiretroviral	823	-1	Etude retrospective du controle de qualite des antiretroviraux au Laboratoire National de la Sante du Mali (LNS) de 2009 a 2012	Camara, K. A.	2014.0	Universite des Sciences, Techniques et des Technologies de Bamako	14	Thesis	http://www.keneya.net/fmpos/theses/2013/pharma/pdf/13P33.pdf	155	3TC-D4T	Lamivudine-Stavudine	137.0	Mali	12.65295	-7.98648	371.0	Unknown	15.7975	-3.20012	1506	97.0	Unknown	12	Control quality - routine				01/09/2009	31/12/2012	14.0	Combination NRTI-NRTI	1320.0	1.0	Substandard or falsified
1667	Antiretroviral	830	-1	Controle de qualite des medicaments antiretroviraux au Laboratoire National de la Sante du Mali	Tiemoko, M.D.O.	2011.0	Universite des Sciences, Techniques et des Technologies de Bamako	14	Thesis	http://www.keneya.net/fmpos/theses/2012/pharma/pdf/12P03.pdf	155	3TC-D4T	Lamivudine-Stavudine	137.0	Mali	12.65295	-7.98648	371.0	Unknown	15.7975	-3.20012	1523	97.0	Unknown	12	Control quality - routine				01/01/2009	31/12/2010	14.0	Combination NRTI-NRTI	1338.0	1.0	Substandard
1685	Antiretroviral	835	-1	Survey of the quality of antiretroviral medicines circulating in selected African countries	World Health Organization	2007.0	The World Health Organization	16	Report	http://apps.who.int/medicinedocs/en/m/abstract/Js14230e/	146	EFV	Efavirenz	248.0	Zambia	-15.40884	28.2824	141.0	Unknown	-13.9131	27.8164	1540	95.0	Combination of outlets	3	Random survey				13/06/2005	15/12/2005	6.0	Non nucleoside reverse transcriptase inhibitors	1357.0	1.0	Substandard or falsified
1708	Antiretroviral	835	-1	Survey of the quality of antiretroviral medicines circulating in selected African countries	World Health Organization	2007.0	The World Health Organization	16	Report	http://apps.who.int/medicinedocs/en/m/abstract/Js14230e/	158	NVP	Nevirapine	162.0	Nigeria	9.06667	7.48333	242.0	Unknown	9.76055	7.90841	1551	95.0	Combination of outlets	3	Random survey				13/06/2005	15/12/2005	14.0	Non nucleoside reverse transcriptase inhibitors	4358.0	1.0	Substandard or falsified
1725	Antiretroviral	835	-1	Survey of the quality of antiretroviral medicines circulating in selected African countries	World Health Organization	2007.0	The World Health Organization	16	Report	http://apps.who.int/medicinedocs/en/m/abstract/Js14230e/	161	D4T	Stavudine	220.0	Tanzania	-6.82292	39.269661	368.0	Unknown	-6.369	34.8888	1561	95.0	Combination of outlets	3	Random survey				13/06/2005	15/12/2005	12.0	Nucleoside reverse transcriptase inhibitors	2115.0	1.0	Substandard or falsified
1734	Antiretroviral	835	-1	Survey of the quality of antiretroviral medicines circulating in selected African countries	World Health Organization	2007.0	The World Health Organization	16	Report	http://apps.who.int/medicinedocs/en/m/abstract/Js14230e/	161	D4T	Stavudine	39.0	Cameroon	3.8718	11.51223	671.0	Unknown	5.44285	12.4951	1566	95.0	Combination of outlets	3	Random survey				13/06/2005	15/12/2005	3.0	Nucleoside reverse transcriptase inhibitors	3802.0	1.0	Substandard or falsified
1742	Antiretroviral	835	-1	Survey of the quality of antiretroviral medicines circulating in selected African countries	World Health Organization	2007.0	The World Health Organization	16	Report	http://apps.who.int/medicinedocs/en/m/abstract/Js14230e/	156	AZT	Zidovudine	220.0	Tanzania	-6.82292	39.269661	368.0	Unknown	-6.369	34.8888	1570	95.0	Combination of outlets	3	Random survey				13/06/2005	15/12/2005	9.0	Nucleoside reverse transcriptase inhibitors	1397.0	1.0	Substandard or falsified
1753	Antiretroviral	835	-1	Survey of the quality of antiretroviral medicines circulating in selected African countries	World Health Organization	2007.0	The World Health Organization	16	Report	http://apps.who.int/medicinedocs/en/m/abstract/Js14230e/	151	3TC-AZT	Lamivudine-Zidovudine	162.0	Nigeria	9.06667	7.48333	242.0	Unknown	9.76055	7.90841	1574	95.0	Combination of outlets	3	Random survey				13/06/2005	15/12/2005	4.0	Combination NRTI-NRTI	1405.0	1.0	Substandard or falsified	tablets
1761	Antiretroviral	835	-1	Survey of the quality of antiretroviral medicines circulating in selected African countries	World Health Organization	2007.0	The World Health Organization	16	Report	http://apps.who.int/medicinedocs/en/m/abstract/Js14230e/	151	3TC-AZT	Lamivudine-Zidovudine	52.0	Democratic Republic of the Congo	-4.31642	15.29834	577.0	Unknown	-2.18575	23.4796	1578	95.0	Combination of outlets	3	Random survey				13/06/2005	15/12/2005	4.0	Combination NRTI-NRTI	4380.0	1.0	Substandard or falsified	bottle of tablets
1777	Antiretroviral	835	-1	Survey of the quality of antiretroviral medicines circulating in selected African countries	World Health Organization	2007.0	The World Health Organization	16	Report	http://apps.who.int/medicinedocs/en/m/abstract/Js14230e/	154	3TC-NVP-D4T	Lamivudine-Nevirapine-Stavudine	220.0	Tanzania	-6.82292	39.269661	368.0	Unknown	-6.369	34.8888	1589	95.0	Combination of outlets	3	Random survey				13/06/2005	15/12/2005	6.0	Combination NRTI-NNRTI	1421.0	1.0	Substandard or falsified	bottle of tablets
1853	Antiretroviral	836	-1	Medicines Quality Database (MQDB)	U.S Pharmacopeial Convention	2016.0	United States Pharmacopeia (USP)	18	Online Database	http://www.usp.org/global-health-programs/promoting-quality-medicines-pqmusaid/medicines-quality-database-mqdb	161	D4T	Stavudine	221.0	Thailand	13.75333	100.504822	608.0	Songkhla	7.1756	100.614	1663	81.0	Hospital/health centres	21	Unknown				24/07/2008	26/07/2008	4.0	Nucleoside reverse transcriptase inhibitors	1497.0	1.0	Substandard or falsified
1861	Antiretroviral	836	-1	Medicines Quality Database (MQDB)	U.S Pharmacopeial Convention	2016.0	United States Pharmacopeia (USP)	18	Online Database	http://www.usp.org/global-health-programs/promoting-quality-medicines-pqmusaid/medicines-quality-database-mqdb	158	NVP	Nevirapine	221.0	Thailand	13.75333	100.504822	610.0	Trat	12.2428	102.518	1671	81.0	Hospital/health centres	21	Unknown				03/07/2008	03/07/2008	1.0	Non nucleoside reverse transcriptase inhibitors	1505.0	1.0	Substandard or falsified
1928	Antiretroviral	854	-1	Une demarche qualite pour le controle des medicaments: Cas des ARV	Ciss, M.	2006.0	Reseau Medicaments et Developpement	11	Other	http://www.who.int/hiv/amds/2)KarimDiop.ppt	161	D4T	Stavudine	196.0	Senegal	14.68667	-17.45191	375.0	Unknown	14.4974	-14.4524	1739	95.0	Combination of outlets	1	Convenience survey						4.0	Nucleoside reverse transcriptase inhibitors	1571.0	1.0	Substandard or falsified
1932	Antiretroviral	788	10.1086/383575	Antiretroviral Drug Content in Products from Developing Countries	Penzak, S.R.	2004.0	Clinical Infectious Diseases	1	Original research article	http://cid.oxfordjournals.org/content/38/9/1317.full	160	RTV	Ritonavir	129.0	Lithuania	54.689845	25.269258	571.0	Unknown	55.4929	23.4717	1742	97.0	Unknown	1	Convenience survey						1.0	Protease inhibitors	1575.0	1.0	Substandard or falsified
1933	Antiretroviral	788	10.1086/383575	Antiretroviral Drug Content in Products from Developing Countries	Penzak, S.R.	2004.0	Clinical Infectious Diseases	1	Original research article	http://cid.oxfordjournals.org/content/38/9/1317.full	160	RTV	Ritonavir	206.0	South Africa	-25.745874	28.18763	92.0	Unknown	-29.9898	24.5508	1743	97.0	Unknown	1	Convenience survey						1.0	Protease inhibitors	1576.0	1.0	Substandard or falsified
1937	Antiretroviral	821	-1	Controle de la qualite des medicaments antiretroviraux utilises au Senegal	Sarr, S. O.	2008.0	Dakar Medical (Bulletin de la Société Médicale d’Afrique Noire de Langue Française)	1	Original research article	http://www.ncbi.nlm.nih.gov/pubmed/19626794	162	IDV	Indinavir	196.0	Senegal	14.68667	-17.45191	375.0	Unknown	14.4974	-14.4524	1747	81.0	Hospital/health centres	1	Convenience survey						4.0	Protease inhibitors	2104.0	3.0	Substandard or falsified
1940	Antiretroviral	821	-1	Controle de la qualite des medicaments antiretroviraux utilises au Senegal	Sarr, S. O.	2008.0	Dakar Medical (Bulletin de la Société Médicale d’Afrique Noire de Langue Française)	1	Original research article	http://www.ncbi.nlm.nih.gov/pubmed/19626794	150	3TC	Lamivudine	196.0	Senegal	14.68667	-17.45191	375.0	Unknown	14.4974	-14.4524	1748	81.0	Hospital/health centres	1	Convenience survey						10.0	Nucleoside reverse transcriptase inhibitors	2107.0	2.0	Substandard or falsified
1941	Antiretroviral	821	-1	Controle de la qualite des medicaments antiretroviraux utilises au Senegal	Sarr, S. O.	2008.0	Dakar Medical (Bulletin de la Société Médicale d’Afrique Noire de Langue Française)	1	Original research article	http://www.ncbi.nlm.nih.gov/pubmed/19626794	158	NVP	Nevirapine	196.0	Senegal	14.68667	-17.45191	375.0	Unknown	14.4974	-14.4524	1749	81.0	Hospital/health centres	1	Convenience survey						7.0	Non nucleoside reverse transcriptase inhibitors	2108.0	2.0	Substandard or falsified	tablets/bottles
1946	Antiretroviral	865	-1	Quality analysis of first line HIV/AIDS medicines dispensed in Lusaka urban district health facilities of Zambia	Munkombwe, D.	2010.0	University of Zambia	14	Thesis	http://dspace.unza.zm/handle/123456789/897	158	NVP	Nevirapine	248.0	Zambia	-15.40884	28.2824	486.0	Lusaka	-15.4167	28.2833	1752	83.0	Government outlets - others	3	Random survey						2.0	Non nucleoside reverse transcriptase inhibitors	1580.0	1.0	Substandard or falsified
1960	Antiretroviral	873	10.4236/oalib.1102923	UV Visible Spectrophotometric Determination of the Quality of Antiretroviral Drugs Distributed in Kinshasa	Kamangu, E.N.	2017.0	Open Access Library Journal	1	Original research article	http://facmed-unikin.net/uv-visible-spectrophotometric-determination-of-the-quality-of-antiretroviral-drugs-distributed-in-kinshasa/	158	NVP	Nevirapine	52.0	Democratic Republic of the Congo	-4.31642	15.29834	623.0	Kinshasa	-4.3208	15.2987	1765	81.0	Hospital/health centres	1	Convenience survey				20/08/2013	20/01/2014	5.0	Non nucleoside reverse transcriptase inhibitors	1593.0	1.0	Substandard or falsified
1963	Antidiabetic	1038	-1	The Pharmaceutical Quality of Brands of Metformin Tablets in Ogun-State, Nigeria	Ajala. T. O	2014.0	African Journal of Biomedical Research	1	Original research article	https://www.ajol.info/index.php/ajbr/article/view/108100	206	MET	Metformin	162.0	Nigeria	9.06667	7.48333	694.0	Ogun State	6.90983	3.25836	2004	80.0	Private pharmacy	3	Random survey			0.0			8.0	Biguanides	1955.0	1.0	Substandard or falsified	unknown
1964	Antidiabetic	1038	-1	The Pharmaceutical Quality of Brands of Metformin Tablets in Ogun-State, Nigeria	Ajala. T. O	2014.0	African Journal of Biomedical Research	1	Original research article	https://www.ajol.info/index.php/ajbr/article/view/108100	206	MET	Metformin	162.0	Nigeria	9.06667	7.48333	694.0	Ogun State	6.90983	3.25836	2004	80.0	Private pharmacy	3	Random survey			0.0			8.0	Biguanides	1957.0	1.0	Substandard or falsified	unknown
1966	Antidiabetic	1039	10.3109/03639049309050174	Pharmaceutical Quality of Glibenclamide Products: A Multinational Postmarket Comparative Study	Blume, H	1993.0	Drug Development and Industrial Pharmacy	1	Original research article	http://dx.doi.org/10.3109/03639049309050174	186	GLY	Glibenclamide	11.0	Argentina	-34.608521	-58.373539	695.0	Unknown	-38.4161	-63.6167	2005	95.0	Combination of outlets	1	Convenience survey						8.0	Sulphonylureas	1959.0	3.0	Substandard or falsified	unknown
1975	Antidiabetic	1039	10.3109/03639049309050174	Pharmaceutical Quality of Glibenclamide Products: A Multinational Postmarket Comparative Study	Blume, H	1993.0	Drug Development and Industrial Pharmacy	1	Original research article	http://dx.doi.org/10.3109/03639049309050174	186	GLY	Glibenclamide	61.0	Denmark	55.67631	12.569355	579.0	Unknown	56.2639	9.5018	2012	95.0	Combination of outlets	1	Convenience survey						6.0	Sulphonylureas	3103.0	1.0	Substandard or falsified	batch/lot
1976	Antidiabetic	1039	10.3109/03639049309050174	Pharmaceutical Quality of Glibenclamide Products: A Multinational Postmarket Comparative Study	Blume, H	1993.0	Drug Development and Industrial Pharmacy	1	Original research article	http://dx.doi.org/10.3109/03639049309050174	186	GLY	Glibenclamide	66.0	Egypt	30.08374	31.25536	891.0	Unknown	26.8206	30.8025	2013	95.0	Combination of outlets	1	Convenience survey						11.0	Sulphonylureas	1968.0	1.0	Substandard or falsified	batch/lot
1980	Antidiabetic	1039	10.3109/03639049309050174	Pharmaceutical Quality of Glibenclamide Products: A Multinational Postmarket Comparative Study	Blume, H	1993.0	Drug Development and Industrial Pharmacy	1	Original research article	http://dx.doi.org/10.3109/03639049309050174	186	GLY	Glibenclamide	83.0	Germany	52.516074	13.376987	704.0	Unknown	51.1657	10.4515	2016	95.0	Combination of outlets	1	Convenience survey						17.0	Sulphonylureas	1972.0	1.0	Substandard or falsified	batch/lot
1982	Antidiabetic	1039	10.3109/03639049309050174	Pharmaceutical Quality of Glibenclamide Products: A Multinational Postmarket Comparative Study	Blume, H	1993.0	Drug Development and Industrial Pharmacy	1	Original research article	http://dx.doi.org/10.3109/03639049309050174	186	GLY	Glibenclamide	235.0	United Kingdom	51.506325	-0.127144	104.0	Unknown	54.2232	-2.05905	2017	95.0	Combination of outlets	1	Convenience survey						11.0	Sulphonylureas	1974.0	1.0	Substandard or falsified	batch/lot
1984	Antidiabetic	1039	10.3109/03639049309050174	Pharmaceutical Quality of Glibenclamide Products: A Multinational Postmarket Comparative Study	Blume, H	1993.0	Drug Development and Industrial Pharmacy	1	Original research article	http://dx.doi.org/10.3109/03639049309050174	186	GLY	Glibenclamide	235.0	United Kingdom	51.506325	-0.127144	104.0	Unknown	54.2232	-2.05905	2017	95.0	Combination of outlets	1	Convenience survey						11.0	Sulphonylureas	6726.0	1.0	Substandard or falsified	batch/lot
1987	Antidiabetic	1039	10.3109/03639049309050174	Pharmaceutical Quality of Glibenclamide Products: A Multinational Postmarket Comparative Study	Blume, H	1993.0	Drug Development and Industrial Pharmacy	1	Original research article	http://dx.doi.org/10.3109/03639049309050174	186	GLY	Glibenclamide	104.0	Indonesia	-6.17144	106.82782	259.0	Unknown	-2.3294	120.498	2021	95.0	Combination of outlets	1	Convenience survey						4.0	Sulphonylureas	1979.0	1.0	Substandard or falsified	batch/lot
1999	Antidiabetic	1041	-1	Pharmaceutical quality of generic sitagliptin tablets compared with Januvia	Betari, N	2014.0	Journal of Applied Pharmacy	1	Original research article	https://www.omicsonline.org/peer-reviewed/pharmaceutical-quality-of-generic-sitagliptin-tablets-compared-with-januvia-55958.html	214	STG	Sitagliptin	217.0	Syrian Arab Republic	33.519211	36.313309	856.0	Unknown	34.8021	38.9968	2033	97.0	Unknown	13	Equivalence study						5.0	DPP-4 inhibitors	1992.0	2.0	Substandard or falsified	tablets
2002	Antidiabetic	1042	-1	Comparative evaluation of physicochemical properties of some commercially available brands of metformin HCL tablets in Lagos, Nigeria	Olusola, AM	2012.0	Journal of Applied Pharmaceutical Science	1	Original research article	http://www.japsonline.com/admin/php/uploads/377_pdf.pdf	206	MET	Metformin	162.0	Nigeria	9.06667	7.48333	408.0	Lagos	6.43918	3.42348	2034	80.0	Private pharmacy	13	Equivalence study						8.0	Biguanides	1995.0	6.0	Substandard or falsified	Brand
2004	Antidiabetic	1043	-1	Quality evaluation of marketed formulation of mouth dissolving voglibose tablets	Chatur, VM	2012.0	International Journal of Pharmaceutical, Biological and Chemical Sciences	1	Original research article	http://ijpbcs.net/ijpbcsadmin/upload/ijbpcs_5025c071a6e0f.pdf	215	VOG	Voglibose	103.0	India	24.7338	81.33463	238.0	Unknown	23.3276	78.6044	2035	80.0	Private pharmacy	13	Equivalence study						5.0	Alpha-glucosidase inhibitors	1997.0	1.0	Substandard or falsified	tablets
2010	Antidiabetic	1199	10.1590/S1020-49892010000200008	Los medicamentos falsificados en Peru	Moreno Exebio,LE	2010.0	Revista Panamericana de Salud Publica	1	Original research article	http://www.scielosp.org/scielo.php?script=sci_arttext&pid=S1020-49892010000200008	239	ORAL-HYPOGLY-unspec	Oral hypoglycemic-unspecified	174.0	Peru	-12.0436	-77.021217	551.0	Unknown	-9.70906	-74.8389	2268	97.0	Unknown	12	Control quality - routine				01/01/2005	31/12/2008	-1.0	Antidiabetic unspecified	3741.0	4.0	Substandard or falsified	unknown
2013	Antidiabetic	1202	10.14227/dt190412p51	In Vitro Equivalence Studies of Generic Metformin Hydrochloride Tablets and Propranolol Hydrochloride Tablets Under Biowaiver Conditions in Lagos State, Nigeria	Oyetunde, OO	2012.0	Dissolution Technologies	1	Original research article	dx.doi.org/10.14227/DT190412P51#http://dx.doi.org/10.14227/DT190412P51	206	MET	Metformin	162.0	Nigeria	9.06667	7.48333	408.0	Lagos	6.43918	3.42348	2270	89.0	Wholesalers/importer/distributors	13	Equivalence study						5.0	Biguanides	2031.0	2.0	Substandard or falsified	Brand
2017	Antidiabetic	1206	10.5897/AJPP2012.0014	Pharmaceutical evaluation of glibenclamide products available in the Jordanian market	El-Sabawi, D	2013.0	African Journal of Pharmacy and Pharmacology	1	Original research article	https://www.academicjournals.org/journal/AJPP/article-stat/24C96EA36163	186	GLY	Glibenclamide	114.0	Jordan	31.950001	35.933331	725.0	Unknown	31.9454	35.9284	2274	80.0	Private pharmacy	13	Equivalence study						6.0	Sulphonylureas	2035.0	2.0	Substandard or falsified	Brand
2023	Antidiabetic	1207	-1	Pharmaceutical evaluation of metformin HCl products available in the Jordanian market	Hamdan, II	2013.0	Jordan Journal Of Pharmaceutical Sciences	1	Original research article	http://journals.ju.edu.jo/JJPS/article/view/800/797	206	MET	Metformin	114.0	Jordan	31.950001	35.933331	725.0	Unknown	31.9454	35.9284	2280	97.0	Unknown	13	Equivalence study						5.0	Biguanides	2042.0	1.0	Substandard or falsified	Brand
2034	Antidiabetic	1218		Pharmaceutical Quality and Policy in Nigeria: Stakeholder Perspectives and Validation of The Mobile Authentication Service	Ebenezer, CJ	2015.0	UCL School of Pharmacy, London	14	Thesis	http://discovery.ucl.ac.uk/1461259/4/E-thesis_Chioma%20Joy%20Ebenezer_Department%20of%20Practice%20and%20Policy%20UCLSOP_Final%20thesis%20copy.pdf	206	MET	Metformin	162.0	Nigeria	9.06667	7.48333	408.0	Lagos	6.43918	3.42348	2292	95.0	Combination of outlets	3	Random survey				19/10/2011	17/12/2011	179.0	Biguanides	2052.0	7.0	Substandard	pack
2043	Antidiabetic	1232		Prodigy Diabetes Care, LLC 2/22/13	US FDA	2013.0	US Food and Drug Administration (US FDA)	4	Public alert	http://www.fda.gov/iceci/enforcementactions/warningletters/2013/ucm360148.htm	244	GLU-Met	Glucometer	236.0	United States	38.89037	-77.031959	546.0	Unknown	39.9125	-100.781	2311	97.0	Unknown	2	Case reports						4.0	Medical devices - diabetes	2077.0	4.0	Substandard or falsified	Brand
2051	Antibiotic	1253	-1	Survey of the Quality of Anti-Tuberculosis Medicines Circulating in Selected Newly Independent States of The Former Soviet Union	World Health Organization	2011.0	The World Health Organization	16	Report	https://digicollections.net/medicinedocs/#d/s19053en	104	OFX	Ofloxacin	115.0	Kazakhstan	51.189442	71.432091	743.0	Unknown	48.0501	66.8561	2367	81.0	Hospital/health centres	1	Convenience survey				01/06/2009	31/08/2009	12.0	Quinolone Antibacterials	4126.0	1.0	Substandard or falsified
2052	Antibiotic	1253	-1	Survey of the Quality of Anti-Tuberculosis Medicines Circulating in Selected Newly Independent States of The Former Soviet Union	World Health Organization	2011.0	The World Health Organization	16	Report	https://digicollections.net/medicinedocs/#d/s19053en	104	OFX	Ofloxacin	115.0	Kazakhstan	51.189442	71.432091	743.0	Unknown	48.0501	66.8561	2367	81.0	Hospital/health centres	1	Convenience survey				01/06/2009	31/08/2009	12.0	Quinolone Antibacterials	4127.0	1.0	Substandard or falsified
2059	Antibiotic	1283	10.1186/s13104-017-2507-y	In vitro quality evaluation of leading brands of ciprofloxacin tablets available in Bangladesh	Uddin M.S	2017.0	BMC Health Services Research	1	Original research article	https://bmcresnotes.biomedcentral.com/articles/10.1186/s13104-017-2507-y	113	CIP	Ciprofloxacin	19.0	Bangladesh	23.709801	90.407112	721.0	Dhaka	23.8103	90.4125	2472	80.0	Private pharmacy	13	Equivalence study						10.0	Quinolone Antibacterials	2098.0	4.0	Substandard or falsified	tablets
2067	Antimalarial	1291	10.1136/ bmjgh-2017-000409	Prevalence of substandard and falsified artemisinin-based combination antimalarial medicines on Bioko Island, Equatorial Guinea	Kaur, H	2017.0	British Medical Journal Global Health (BMJ Global Health)	1	Original research article	https://gh.bmj.com/content/2/4/e000409	3	ART-unspec	Artemisinin-unspecified	68.0	Equatorial Guinea	3.75229	8.78198	385.0	Bioko	3.61983	8.74812	2548	80.0	Private pharmacy	1	Convenience survey				08/06/2013	09/06/2013	21.0	Artemisinin Derivatives - monotherapy	6096.0	1.0	Substandard
2068	Antimalarial	1291	10.1136/ bmjgh-2017-000409	Prevalence of substandard and falsified artemisinin-based combination antimalarial medicines on Bioko Island, Equatorial Guinea	Kaur, H	2017.0	British Medical Journal Global Health (BMJ Global Health)	1	Original research article	https://gh.bmj.com/content/2/4/e000409	3	ART-unspec	Artemisinin-unspecified	68.0	Equatorial Guinea	3.75229	8.78198	385.0	Bioko	3.61983	8.74812	2548	80.0	Private pharmacy	1	Convenience survey				08/06/2013	09/06/2013	21.0	Artemisinin Derivatives - monotherapy	6097.0	4.0	Falsified
2072	Antimalarial	1298	10.4236/ajac.2017.89042	Simple LC Isocratic Methods Development, Validation, and Application in the Analysis of Poor Quality Antimalarial Medicines	Habyalimana, V.	2017.0	American Journal of Analytical Chemistry	1	Original research article	https://www.scirp.org/Journal/PaperInformation.aspx?PaperID=79155	4	AS	Artesunate	184.0	Rwanda	-1.9501	30.058769	206.0	Unknown	-1.98209	29.8585	2552	95.0	Combination of outlets	3	Random survey						3.0	Artemisinin Derivatives - monotherapy	2462.0	1.0	Substandard or falsified	injection
2074	Antimalarial	1295	10.2174/1574886312666170616092457.	Detection of Poor Quality Artemisinin-based Combination Therapy (ACT) Medicines Marketed in Benin Using Simple and Advanced Analytical Techniques	Yemoa.A	2017.0	Current Drug Safety	1	Original research article	http://www.eurekaselect.com/153340/article	23	AM-LUM	Artemether-Lumefantrine	24.0	Benin	9.32204	2.31313	749.0	Cotonou	6.3667	2.4333	2553	95.0	Combination of outlets	1	Convenience survey						12.0	ACT	2464.0	1.0	Substandard or falsified
2093	Antimalarial	1301	-1	Malaria drug Duo-Cotecxin to be recalled from Kenyan market	Daily Nation	2017.0	Nation.co.ke	5	Lay Press	https://www.nation.co.ke/news/Malaria-drug-Duo-Cotecxin-recalled-Kenya/1056-4227416-dd6okaz/index.html; https://www.businessdailyafrica.com/news/Sub-standard-malaria-drug-set-for-recall/539546-4227582-13b02y7/index.html	34	DHA-PPQ	Dihydroartemisinin-Piperaquine	116.0	Kenya	-1.277298	36.806261	424.0	Nairobi	-1.28333	36.8167	2576	84.0	Unregistered/unlicensed outlets/facilities	1	Convenience survey						1.0	ACT	2499.0	1.0	Substandard	batch
2097	Antibiotic	666	-1	In vitro Analysis and Data Comparison of Market Brands of Ciprofloxacin, Ofloxacin and Levofloxacin	Zaheer .M	2009.0	Pakistan Journal of Scientific and Industrial Research	1	Original research article	https://www.researchgate.net/publication/289749772_In_vitro_analysis_and_data_comparison_of_market_brands_of_ciprofloxacin_ofloxacin_and_levofloxacin	59	LFX	Levofloxacin	168.0	Pakistan	33.709839	73.075912	33.0	Unknown	29.0709	68.7938	2580	84.0	Unregistered/unlicensed outlets/facilities	20	Prevalence survey - unknown sampling type						4.0	Quinolone Antibacterials	2503.0	1.0	Substandard or falsified	tablets
2100	Antimalarial	1302	10.4172/2167-7689.1000191	Post Marketing Surveillance of Anti-malarial Medicines in Tanzania	Mziray, S.	2017.0	Pharmaceutical Regulatory Affairs	1	Original research article	https://www.researchgate.net/publication/318217705_Post_Marketing_Surveillance_of_Anti-malarial_Medicines_in_Tanzania	19	QN	Quinine	220.0	Tanzania	-6.82292	39.269661	368.0	Unknown	-6.369	34.8888	2582	95.0	Combination of outlets	12	Control quality - routine				31/12/2011	30/12/2015	409.0	Non-artemisinins	3199.0	1.0	Falsified
2101	Antimalarial	1302	10.4172/2167-7689.1000191	Post Marketing Surveillance of Anti-malarial Medicines in Tanzania	Mziray, S.	2017.0	Pharmaceutical Regulatory Affairs	1	Original research article	https://www.researchgate.net/publication/318217705_Post_Marketing_Surveillance_of_Anti-malarial_Medicines_in_Tanzania	19	QN	Quinine	220.0	Tanzania	-6.82292	39.269661	368.0	Unknown	-6.369	34.8888	2582	95.0	Combination of outlets	12	Control quality - routine				31/12/2011	30/12/2015	409.0	Non-artemisinins	3209.0	24.0	Substandard or falsified
2102	Antimalarial	1302	10.4172/2167-7689.1000191	Post Marketing Surveillance of Anti-malarial Medicines in Tanzania	Mziray, S.	2017.0	Pharmaceutical Regulatory Affairs	1	Original research article	https://www.researchgate.net/publication/318217705_Post_Marketing_Surveillance_of_Anti-malarial_Medicines_in_Tanzania	22	SFD-PYRIM	Sulphadoxine-Pyrimethamine	220.0	Tanzania	-6.82292	39.269661	368.0	Unknown	-6.369	34.8888	2583	95.0	Combination of outlets	12	Control quality - routine				31/12/2011	30/12/2015	104.0	Non-artemisinins	2507.0	1.0	Substandard or falsified
2104	Antimalarial	1302	10.4172/2167-7689.1000191	Post Marketing Surveillance of Anti-malarial Medicines in Tanzania	Mziray, S.	2017.0	Pharmaceutical Regulatory Affairs	1	Original research article	https://www.researchgate.net/publication/318217705_Post_Marketing_Surveillance_of_Anti-malarial_Medicines_in_Tanzania	27	SMP+PYRIM	Sulfamethoxypyrazine-Pyrimethamine	220.0	Tanzania	-6.82292	39.269661	368.0	Unknown	-6.369	34.8888	2584	95.0	Combination of outlets	12	Control quality - routine				31/12/2011	30/12/2015	72.0	Non-artemisinins	2509.0	1.0	Substandard or falsified
2107	Antimalarial	1304	-1	Quantifying the Quality of Antimalarial Drugs in Ghana	Boakye-Agyeman, F.	2017.0	Walden University Scholar Works	14	Thesis	http://scholarworks.waldenu.edu/dissertations/4502/	23	AM-LUM	Artemether-Lumefantrine	84.0	Ghana	5.55856	-0.20092	634.0	Unknown	7.94653	-1.02319	2587	95.0	Combination of outlets	3	Random survey				03/02/2017	06/06/2017	150.0	ACT	2514.0	30.0	Substandard or falsified	unknown
2109	Antimalarial	1307	10.4269/ajtmh.17-0732	The Quality of Medicines Used in Children and Supplied by Private Pharmaceutical Wholesalers in Kinshasa, Democratic Republic of Congo: A Prospective Survey	Schiavetti, B.	2018.0	The American Journal of Tropical Medicine and Hygiene	1	Original research article	https://www.ncbi.nlm.nih.gov/pmc/articles/PMC5930909/	23	AM-LUM	Artemether-Lumefantrine	52.0	Democratic Republic of the Congo	-4.31642	15.29834	623.0	Kinshasa	-4.3208	15.2987	2590	95.0	Combination of outlets	3	Random survey				06/04/2017	17/04/2017	79.0	ACT	2518.0	46.0	Substandard or falsified	suspension
2111	Antimalarial	1307	10.4269/ajtmh.17-0732	The Quality of Medicines Used in Children and Supplied by Private Pharmaceutical Wholesalers in Kinshasa, Democratic Republic of Congo: A Prospective Survey	Schiavetti, B.	2018.0	The American Journal of Tropical Medicine and Hygiene	1	Original research article	https://www.ncbi.nlm.nih.gov/pmc/articles/PMC5930909/	23	AM-LUM	Artemether-Lumefantrine	52.0	Democratic Republic of the Congo	-4.31642	15.29834	623.0	Kinshasa	-4.3208	15.2987	2590	95.0	Combination of outlets	3	Random survey				06/04/2017	17/04/2017	79.0	ACT	2881.0	3.0	Substandard or falsified	suspension
2112	Antibiotic	1307	10.4269/ajtmh.17-0732	The Quality of Medicines Used in Children and Supplied by Private Pharmaceutical Wholesalers in Kinshasa, Democratic Republic of Congo: A Prospective Survey	Schiavetti, B.	2018.0	The American Journal of Tropical Medicine and Hygiene	1	Original research article	https://www.ncbi.nlm.nih.gov/pmc/articles/PMC5930909/	117	AMOX	Amoxicillin	52.0	Democratic Republic of the Congo	-4.31642	15.29834	623.0	Kinshasa	-4.3208	15.2987	2592	95.0	Combination of outlets	3	Random survey				06/04/2017	17/04/2017	80.0	Beta-Lactam Antibacterials, Penicillins	2520.0	5.0	Substandard or falsified	suspension
2114	Antibiotic	1307	10.4269/ajtmh.17-0732	The Quality of Medicines Used in Children and Supplied by Private Pharmaceutical Wholesalers in Kinshasa, Democratic Republic of Congo: A Prospective Survey	Schiavetti, B.	2018.0	The American Journal of Tropical Medicine and Hygiene	1	Original research article	https://www.ncbi.nlm.nih.gov/pmc/articles/PMC5930909/	117	AMOX	Amoxicillin	52.0	Democratic Republic of the Congo	-4.31642	15.29834	623.0	Kinshasa	-4.3208	15.2987	2592	95.0	Combination of outlets	3	Random survey				06/04/2017	17/04/2017	80.0	Beta-Lactam Antibacterials, Penicillins	2882.0	3.0	Substandard or falsified	suspension
2115	Antibiotic	1307	10.4269/ajtmh.17-0732	The Quality of Medicines Used in Children and Supplied by Private Pharmaceutical Wholesalers in Kinshasa, Democratic Republic of Congo: A Prospective Survey	Schiavetti, B.	2018.0	The American Journal of Tropical Medicine and Hygiene	1	Original research article	https://www.ncbi.nlm.nih.gov/pmc/articles/PMC5930909/	117	AMOX	Amoxicillin	52.0	Democratic Republic of the Congo	-4.31642	15.29834	623.0	Kinshasa	-4.3208	15.2987	2592	95.0	Combination of outlets	3	Random survey				06/04/2017	17/04/2017	80.0	Beta-Lactam Antibacterials, Penicillins	3005.0	1.0	Substandard or falsified	suspension
2117	Antimalarial	315	10.1179/1364859411Y.0000000030	Quality of chloroquine tablets available in Africa	Sawadogo, C.W.	2011.0	Annals of Tropical Medicine and Parasitology	1	Original research article	http://www.ncbi.nlm.nih.gov/pmc/articles/PMC4100301/	6	CQ	Chloroquine	137.0	Mali	12.65295	-7.98648	371.0	Unknown	15.7975	-3.20012	2631	95.0	Combination of outlets	3	Random survey						3.0	Non-artemisinins	2564.0	3.0	Substandard or falsified
2119	Antimalarial	315	10.1179/1364859411Y.0000000030	Quality of chloroquine tablets available in Africa	Sawadogo, C.W.	2011.0	Annals of Tropical Medicine and Parasitology	1	Original research article	http://www.ncbi.nlm.nih.gov/pmc/articles/PMC4100301/	6	CQ	Chloroquine	196.0	Senegal	14.68667	-17.45191	375.0	Unknown	14.4974	-14.4524	2633	95.0	Combination of outlets	3	Random survey						1.0	Non-artemisinins	2566.0	1.0	Substandard or falsified
2121	Antimalarial	104		MALARIA: Dozens Dead In Cambodia From Counterfeit Drugs; More	UN Wire	2000.0	UN Wire: An Independent News Briefing About the UN	5	Lay Press	-1	4	AS	Artesunate	38.0	Cambodia	11.56474	104.913208	265.0	Unknown	12.7552	105.003	2635	91.0	All facilites providing medicines included	2	Case reports				31/12/1998	30/12/1999	-1.0	Artemisinin Derivatives - monotherapy	2602.0	-1.0	Substandard or falsified
2124	Antimalarial	1	10.1371/journal.pone.0003403	A Nationwide Survey of the Quality of Antimalarials in Retail Outlets in Tanzania	Kaur, H.	2008.0	PLoS ONE	1	Original research article	http://www.plosone.org/article/info:doi/10.1371/journal.pone.0003403	22	SFD-PYRIM	Sulphadoxine-Pyrimethamine	220.0	Tanzania	-6.82292	39.269661	368.0	Unknown	-6.369	34.8888	2637	80.0	Private pharmacy	3	Random survey				25/05/2005	23/09/2005	58.0	Non-artemisinins	2611.0	8.0	Substandard or falsified	tablets
2126	Antimalarial	1	10.1371/journal.pone.0003403	A Nationwide Survey of the Quality of Antimalarials in Retail Outlets in Tanzania	Kaur, H.	2008.0	PLoS ONE	1	Original research article	http://www.plosone.org/article/info:doi/10.1371/journal.pone.0003403	27	SMP+PYRIM	Sulfamethoxypyrazine-Pyrimethamine	220.0	Tanzania	-6.82292	39.269661	368.0	Unknown	-6.369	34.8888	2638	80.0	Private pharmacy	3	Random survey				25/05/2005	23/09/2005	42.0	Non-artemisinins	2613.0	9.0	Substandard or falsified	tablets
2128	Antimalarial	1	10.1371/journal.pone.0003403	A Nationwide Survey of the Quality of Antimalarials in Retail Outlets in Tanzania	Kaur, H.	2008.0	PLoS ONE	1	Original research article	http://www.plosone.org/article/info:doi/10.1371/journal.pone.0003403	19	QN	Quinine	220.0	Tanzania	-6.82292	39.269661	368.0	Unknown	-6.369	34.8888	2640	80.0	Private pharmacy	3	Random survey				25/05/2005	23/09/2005	63.0	Non-artemisinins	2617.0	15.0	Substandard or falsified	tablets
2131	Antibiotic	1324	10.1515/bejeap-2017-0076	Corruption and Medicine Quality in Latin America: A Pilot Study	Bate R	2018.0	The B.E. Journal of Economic Analysis & Policy	1	Original research article	http://www.aei.org/publication/corruption-and-medicine-quality-in-latin-america-a-pilot-study-2/	113	CIP	Ciprofloxacin	238.0	Uruguay	-34.880901	-56.16544	759.0	Montevideo	-34.9011	-56.1645	2656	80.0	Private pharmacy	1	Convenience survey						78.0	Quinolone Antibacterials	2682.0	2.0	Substandard	unknown
2132	Antibiotic	1324	10.1515/bejeap-2017-0076	Corruption and Medicine Quality in Latin America: A Pilot Study	Bate R	2018.0	The B.E. Journal of Economic Analysis & Policy	1	Original research article	http://www.aei.org/publication/corruption-and-medicine-quality-in-latin-america-a-pilot-study-2/	113	CIP	Ciprofloxacin	238.0	Uruguay	-34.880901	-56.16544	759.0	Montevideo	-34.9011	-56.1645	2656	80.0	Private pharmacy	1	Convenience survey						78.0	Quinolone Antibacterials	2683.0	2.0	Falsified	unknown
2134	Antibiotic	1324	10.1515/bejeap-2017-0076	Corruption and Medicine Quality in Latin America: A Pilot Study	Bate R	2018.0	The B.E. Journal of Economic Analysis & Policy	1	Original research article	http://www.aei.org/publication/corruption-and-medicine-quality-in-latin-america-a-pilot-study-2/	113	CIP	Ciprofloxacin	32.0	Brazil	-15.778461	-47.928668	760.0	Sao paolo	-23.5505	-46.6333	2658	80.0	Private pharmacy	1	Convenience survey						157.0	Quinolone Antibacterials	2685.0	6.0	Substandard	unknown
2136	Antibiotic	1324	10.1515/bejeap-2017-0076	Corruption and Medicine Quality in Latin America: A Pilot Study	Bate R	2018.0	The B.E. Journal of Economic Analysis & Policy	1	Original research article	http://www.aei.org/publication/corruption-and-medicine-quality-in-latin-america-a-pilot-study-2/	113	CIP	Ciprofloxacin	99.0	Honduras	14.09506	-87.211967	761.0	Tegucigalpa	14.0723	-87.1921	2659	80.0	Private pharmacy	1	Convenience survey						45.0	Quinolone Antibacterials	2687.0	2.0	Substandard	unknown
2137	Antibiotic	1324	10.1515/bejeap-2017-0076	Corruption and Medicine Quality in Latin America: A Pilot Study	Bate R	2018.0	The B.E. Journal of Economic Analysis & Policy	1	Original research article	http://www.aei.org/publication/corruption-and-medicine-quality-in-latin-america-a-pilot-study-2/	113	CIP	Ciprofloxacin	99.0	Honduras	14.09506	-87.211967	761.0	Tegucigalpa	14.0723	-87.1921	2659	80.0	Private pharmacy	1	Convenience survey						45.0	Quinolone Antibacterials	2688.0	1.0	Falsified	unknown
2139	Antidiabetic	1331	-1	A comparative evaluation of the pharmaceutical quality of different brands of metformin hydrochloride tablets available in Abuja, Nigeria	Eraga, S. O.	2017.0	West African Journal of Pharmacy	1	Original research article	http://www.wapharm.org/wajp/home/abstract.php?id=782&aTitle=A%20comparative%20evaluation%20of%20the%20pharmaceutical%20quality%20of%20different%20brands%20of%20metformin%20hydrochloride%20tablets%20available%20in%20Abuja,%20Nigeria	206	MET	Metformin	162.0	Nigeria	9.06667	7.48333	762.0	Abuja	9.0667	7.4833	2677	80.0	Private pharmacy	13	Equivalence study						10.0	Biguanides	2716.0	2.0	Substandard	tablets
2140	Antidiabetic	1331	-1	A comparative evaluation of the pharmaceutical quality of different brands of metformin hydrochloride tablets available in Abuja, Nigeria	Eraga, S. O.	2017.0	West African Journal of Pharmacy	1	Original research article	http://www.wapharm.org/wajp/home/abstract.php?id=782&aTitle=A%20comparative%20evaluation%20of%20the%20pharmaceutical%20quality%20of%20different%20brands%20of%20metformin%20hydrochloride%20tablets%20available%20in%20Abuja,%20Nigeria	206	MET	Metformin	162.0	Nigeria	9.06667	7.48333	762.0	Abuja	9.0667	7.4833	2677	80.0	Private pharmacy	13	Equivalence study						10.0	Biguanides	2717.0	4.0	Substandard or falsified	tablets
2141	Antidiabetic	1331	-1	A comparative evaluation of the pharmaceutical quality of different brands of metformin hydrochloride tablets available in Abuja, Nigeria	Eraga, S. O.	2017.0	West African Journal of Pharmacy	1	Original research article	http://www.wapharm.org/wajp/home/abstract.php?id=782&aTitle=A%20comparative%20evaluation%20of%20the%20pharmaceutical%20quality%20of%20different%20brands%20of%20metformin%20hydrochloride%20tablets%20available%20in%20Abuja,%20Nigeria	206	MET	Metformin	162.0	Nigeria	9.06667	7.48333	762.0	Abuja	9.0667	7.4833	2677	80.0	Private pharmacy	13	Equivalence study						10.0	Biguanides	2718.0	1.0	Substandard or falsified	tablets
2143	Antibiotic	1337	dx.doi.org/10.4314/ijs.v20i1.16	Quality Assessmernt of Ciprofloxacin Tablets Obtained from Community Pharmacies in Lagos, Nigeria	A. E Joda,	2018.0	lfe Journal of Science	1	Original research article	https://www.ajol.info/index.php/ijs/article/view/168424	113	CIP	Ciprofloxacin	162.0	Nigeria	9.06667	7.48333	408.0	Lagos	6.43918	3.42348	2682	80.0	Private pharmacy	3	Random survey						16.0	Quinolone Antibacterials	2726.0	4.0	Substandard or falsified	tablets
2147	Antibiotic	78	-1	Drug Quality Control Work in Drug Analysis and Research Unit: Observation During 1991-1995	Kibwage, I.O.	1999.0	East and Central African Journal of Pharmaceutical Sciences	1	Original research article	http://erepository.uonbi.ac.ke/handle/11295/10357?show=full	100	PENI-unspec	Penicillin - unspecified formulation	116.0	Kenya	-1.277298	36.806261	143.0	Unknown	1.27541	37.5678	2697	95.0	Combination of outlets	12	Control quality - routine				31/12/1990	30/12/1995	30.0	Beta-Lactam Antibacterials, Penicillins	2745.0	6.0	Substandard or falsified	unknown
2149	Antibiotic	78	-1	Drug Quality Control Work in Drug Analysis and Research Unit: Observation During 1991-1995	Kibwage, I.O.	1999.0	East and Central African Journal of Pharmaceutical Sciences	1	Original research article	http://erepository.uonbi.ac.ke/handle/11295/10357?show=full	250	RFP	Rifampicin	116.0	Kenya	-1.277298	36.806261	143.0	Unknown	1.27541	37.5678	2698	95.0	Combination of outlets	12	Control quality - routine				31/12/1990	30/12/1995	2.0	Single Drug preparation - Anti-tuberculosis	2747.0	1.0	Substandard or falsified	unknown
2152	Antibiotic	78	-1	Drug Quality Control Work in Drug Analysis and Research Unit: Observation During 1991-1995	Kibwage, I.O.	1999.0	East and Central African Journal of Pharmaceutical Sciences	1	Original research article	http://erepository.uonbi.ac.ke/handle/11295/10357?show=full	122	GEN	Gentamicin	116.0	Kenya	-1.277298	36.806261	143.0	Unknown	1.27541	37.5678	2700	95.0	Combination of outlets	12	Control quality - routine				31/12/1990	30/12/1995	8.0	Aminoglycoside Antibacterials	2750.0	1.0	Substandard or falsified	unknown
2155	Antibiotic	78	-1	Drug Quality Control Work in Drug Analysis and Research Unit: Observation During 1991-1995	Kibwage, I.O.	1999.0	East and Central African Journal of Pharmaceutical Sciences	1	Original research article	http://erepository.uonbi.ac.ke/handle/11295/10357?show=full	110	SMT-TMTP	Sulfamethoxazole-Trimethoprim	116.0	Kenya	-1.277298	36.806261	143.0	Unknown	1.27541	37.5678	2702	95.0	Combination of outlets	12	Control quality - routine				31/12/1990	30/12/1995	40.0	Sulfonamides and Trimethoprim	2753.0	10.0	Substandard or falsified	unknown
2161	Antibiotic	78	-1	Drug Quality Control Work in Drug Analysis and Research Unit: Observation During 1991-1995	Kibwage, I.O.	1999.0	East and Central African Journal of Pharmaceutical Sciences	1	Original research article	http://erepository.uonbi.ac.ke/handle/11295/10357?show=full	269	NYT	Nystatin	116.0	Kenya	-1.277298	36.806261	143.0	Unknown	1.27541	37.5678	2715	95.0	Combination of outlets	12	Control quality - routine				31/12/1990	30/12/1995	1.0	Other Antibacterials	2766.0	1.0	Substandard or falsified
2164	Antibiotic	217	-1	Extent of Spurious (Counterfeit) Medicines in India	Sheth, P.D.	2007.0	South East Asian FIP-WHO Forum of Pharmaceutical Associations	16	Report	http://www.researchgate.net/publication/268519536_EXTENT_OF_SPURIOUS_(COUNTERFEIT)_MEDICINES_IN_INDIA	122	GEN	Gentamicin	103.0	India	24.7338	81.33463	238.0	Unknown	23.3276	78.6044	2718	80.0	Private pharmacy	1	Convenience survey						22.0	Aminoglycoside Antibacterials	2778.0	2.0	Substandard or falsified	injection
2168	Antibiotic	217	-1	Extent of Spurious (Counterfeit) Medicines in India	Sheth, P.D.	2007.0	South East Asian FIP-WHO Forum of Pharmaceutical Associations	16	Report	http://www.researchgate.net/publication/268519536_EXTENT_OF_SPURIOUS_(COUNTERFEIT)_MEDICINES_IN_INDIA	89	AMOX-CLAV	Amoxicillin-Clavulanic acid	103.0	India	24.7338	81.33463	238.0	Unknown	23.3276	78.6044	2722	80.0	Private pharmacy	1	Convenience survey						10.0	Beta-Lactam Antibacterials, Penicillins	3384.0	2.0	Substandard or falsified	tablets
2171	Antibiotic	48	-1	Drug Quality Control Work in DARU: Observations during 1983-1986	Kibwage, I.O.	1992.0	East African Medical Journal	1	Original research article	http://www.ncbi.nlm.nih.gov/pubmed/1473513	76	CPN	Chloramphenicol	116.0	Kenya	-1.277298	36.806261	143.0	Unknown	1.27541	37.5678	2726	95.0	Combination of outlets	12	Control quality - routine				24/01/1983	30/12/1986	5.0	Amphenicols	2790.0	1.0	Substandard or falsified
2174	Antibiotic	48	-1	Drug Quality Control Work in DARU: Observations during 1983-1986	Kibwage, I.O.	1992.0	East African Medical Journal	1	Original research article	http://www.ncbi.nlm.nih.gov/pubmed/1473513	100	PENI-unspec	Penicillin - unspecified formulation	116.0	Kenya	-1.277298	36.806261	143.0	Unknown	1.27541	37.5678	2728	95.0	Combination of outlets	12	Control quality - routine				24/01/1983	30/12/1986	40.0	Beta-Lactam Antibacterials, Penicillins	2794.0	15.0	Substandard or falsified
2176	Antibiotic	48	-1	Drug Quality Control Work in DARU: Observations during 1983-1986	Kibwage, I.O.	1992.0	East African Medical Journal	1	Original research article	http://www.ncbi.nlm.nih.gov/pubmed/1473513	110	SMT-TMTP	Sulfamethoxazole-Trimethoprim	116.0	Kenya	-1.277298	36.806261	143.0	Unknown	1.27541	37.5678	2730	95.0	Combination of outlets	12	Control quality - routine				24/01/1983	30/12/1986	13.0	Sulfonamides and Trimethoprim	2798.0	3.0	Substandard or falsified
2182	Antibiotic	1347	-10.5588/ijtld.17.0074.	Assessment of the quality of anti-tuberculosis medicines in Almaty, Kazakhstan, 2014	Nabirova D	2017.0	The International Journal of Tuberculosis and Lung Disease	1	Original research article	http://www.ingentaconnect.com/content/iuatld/ijtld/2017/00000021/00000010/art00018;jsessionid=1roltlnim8h5e.x-ic-live-03#	104	OFX	Ofloxacin	115.0	Kazakhstan	51.189442	71.432091	743.0	Unknown	48.0501	66.8561	2766	89.0	Wholesalers/importer/distributors	3	Random survey				31/01/2014	30/03/2014	1.0	Quinolone Antibacterials	2846.0	1.0	Substandard or falsified
2185	Cardiovascular	1348	-1	A Comparative In Vitro Evaluation Of Anti Hypertensive Drugs Products (Methyldopa, Furosemide And Propranolol Tablets) From Local Market, Addis Ababa	Teshome Dires	2005.0	Addis Ababa University	14	Thesis	http://etd.aau.edu.et/bitstream/handle/123456789/4895/Teshome Dires.pdf?sequence=1&isAllowed=y	387	MEDP	Methyldopa	71.0	Ethiopia	9.02273	38.746792	191.0	Addis Ababa	9.00116	38.7624	2776	95.0	Combination of outlets	13	Equivalence study						3.0	Antiadrenergics agents, centrally acting	6169.0	1.0	Substandard or falsified
2188	Antimalarial	461	10.1371/journal.pone.0006003	Pilot study of essential drug quality in two major cities in India	Bate, R.	2009.0	PLoS ONE	1	Original research article	https://www.ncbi.nlm.nih.gov/pmc/articles/PMC2695555/	6	CQ	Chloroquine	103.0	India	24.7338	81.33463	438.0	Delhi	28.6353	77.225	2807	80.0	Private pharmacy	1	Convenience survey				28/02/2009	30/03/2009	56.0	Non-artemisinins	2896.0	5.0	Substandard or falsified
[truncated: 1,244 more rows]
