# Supplementary material for: The urgent need for African research collaboration on medicine quality
Source: Nat Commun. 2026 Jan 10;17:478. doi: 10.1038/s41467-025-67430-z (PMC12800327; doi:10.1038/s41467-025-67430-z)
Supplement: Supplementary file 2 — Supplementary Data and Code [file 41467_2025_67430_MOESM2_ESM.zip › Supplementary Materials/Africa Surveyor-original research article-medicine categories.ipynb]

# %% [markdown]
The versions of packages we used here are: 
python          3.9.13,
geopandas       0.14.3,
numpy           1.26.2,
pandas          2.1.4,
statsmodels     0.14.0,
seaborn         0.13.0,
pycountry       23.12.11,
matplotlib      3.8.4,
networkx        3.2.1,
scienceplots    2.1.1,
country_converter1.2,
colorcet        3.0.1,
csv             1.0,
json            2.0.9,
re              2.2.1,
holoviews       1.18.1,
iso3166         2.1.1,
shapely         1.8.5.post1,
dython          0.7.5

# %% [code]
import warnings
warnings.filterwarnings('ignore')
import geopandas
import geopandas as gpd
import csv
import json
import numpy as np
import pandas as pd
import statsmodels.api as sm
import seaborn as sns
import os
import pycountry
import matplotlib
import matplotlib.pyplot as plt
import matplotlib.colors as mcolors
import networkx as nx
import scienceplots
import re
import country_converter as coco
import colorcet as cc
import holoviews as hv
from colorcet.plotting import swatch, swatches
from iso3166 import countries
from holoviews import opts, dim
from shapely.geometry import Point 
from collections import Counter
from itertools import combinations
from dython.nominal import associations
from dython.nominal import identify_nominal_columns

# %% [code]
wd = os.getcwd()
# wd

# %% [code]
# Load the dataset
file_path = wd + '/publications_unique pub_id.xlsx'
africa_csv = pd.read_excel(file_path)

# Display the column names
africa_csv.columns.tolist()


# %% [code]
africa_csv

# %% [code]
# Check for duplicate rows in the dataset
duplicate_rows = africa_csv[africa_csv.duplicated()]
duplicate_count = duplicate_rows.shape[0]
duplicate_count


# %% [code]
set(africa_csv.publication_type_name.to_list())

# %% [code]
set(africa_csv.type.to_list())

# %% [code]
africa_sf = africa_csv[africa_csv['publication_type_name']=='Original research article']
africa_sf = africa_sf[africa_sf['type'].isin(['Antibiotic', 'Antidiabetic',  'Antimalarial',
 'Antiretroviral',  'Cardiovascular'])]

africa_sf

# %% [code]
set(africa_sf.countryName.to_list())

# %% [code]
africa_sf_1 = africa_sf.dropna(subset=['author_countries'])
africa_sf_1

# %% [code]
# Function to convert country names to ISO codes
country_name_to_iso = {country.name: country.alpha2 for country in countries}

country_name_to_iso.update({
    "USA": "US",
    "United States": "US",
    "United States of America": "US",
    "UK": "GB",
    "United Kingdom": "GB",
    "England": "GB",
    "Scotland": "GB",
    "Wales": "GB",
    "Russia": "RU",
    "Korea, South": "KR",
    "South Korea": "KR",
    "North Korea": "KP",
    "Vietnam": "VN",
    "Tanzania": "TZ",
    "Laos": "LA",
    "Syria": "SY",
    "Palestine": "PS",
    "Côte d’Ivoire": "CI",
    "Ivory Coast": "CI",
    "Burkina Faso": "BF",
    "Pakistan": "PK",
    "Turkey": "TR",
    "Czech": "CZ",
    "Czech Republic": "CZ",
    "Saudi Arabi": "SA",
    "Faso": "BF",
    "Parkistan": "PK",
    "Democratic Republic of the Congo": "CD",
    "Swaziland": "SZ",
    "Republic of Korea": "KR",
    "Taiwan": "CN",
    "Bolivia": "BO",
    "Venezuela": "VE",
    
    # Add more custom mappings as needed
})
def convert_to_iso(country_name):
    # Handle common cases for countries
    country_name = country_name.strip()
    iso_code = country_name_to_iso.get(country_name, 'Unknown')
    if iso_code == 'Unknown':
        print(f"Unknown country name: {country_name}")
    return iso_code


# %% [code]
# Convert author_countries to ISO country codes
africa_sf_1['author_countries_iso'] = africa_sf_1['author_countries'].apply(
    lambda x: ','.join([convert_to_iso(country.strip()) for country in x.split(',')]))

africa_sf_1

# %% [code]
africa_sf_1[africa_sf_1['author_countries_iso'].str.contains('Unknown')]

# %% [code]
# Aggregate 'countryName' for rows with the same 'publication_id'
aggregated_df = africa_sf_1.groupby('publication_id')['author_countries_iso'].apply(lambda x: ','.join(x.unique())).reset_index()

aggregated_df


# %% [code]
[i for i in aggregated_df['author_countries_iso'].to_list() if ',' in i]

# %% [code]
africa_data=aggregated_df.copy()

# %% [code]
# Create a list of all country codes by splitting and extending the lists from each row
all_country_codes = []
africa_data['author_countries_iso'].dropna().apply(lambda codes: all_country_codes.extend(codes.split(',')))

# Count frequencies using Counter
country_frequency = Counter(all_country_codes)

# Convert the counter to a DataFrame for better readability
country_frequency_df = pd.DataFrame(list(country_frequency.items()), columns=['Country ISO Code', 'Frequency']).sort_values(by='Frequency', ascending=False)
country_frequency_df.reset_index(drop=True, inplace=True)
country_frequency_df


# %% [code]
# Define the list of ISO codes for African countries
african_countries = [
    "DZ", "AO", "BJ", "BW", "BF", "BI", "CV", "CM", "CF", "TD", "KM", "CG", "CD",
    "DJ", "EG", "GQ", "ER", "SZ", "ET", "GA", "GM", "GH", "GN", "GW", "CI", "KE",
    "LS", "LR", "LY", "MG", "MW", "ML", "MR", "MU", "MA", "MZ", "NA", "NE", "NG",
    "RW", "ST", "SN", "SC", "SL", "SO", "ZA", "SS", "SD", "TZ", "TG", "TN", "UG",
    "ZM", "ZW"
]

# Filter the dataframe to include only the African countries
african_country_frequency_df = country_frequency_df[country_frequency_df['Country ISO Code'].isin(african_countries)]
african_country_frequency_df.reset_index(drop=True, inplace=True)
african_country_frequency_df


# %% [code]
clean_publication_id = africa_sf_1.publication_id.to_list()
print(len(clean_publication_id), clean_publication_id)

# %% [code]
all_countries_sf = pd.read_csv(wd + '/publications_all countries SF.csv')
all_countries_sf

# %% [code]
all_countries_sf_select = all_countries_sf[all_countries_sf.publication_id.isin(clean_publication_id)]
all_countries_sf_select

# %% [code]
all_countries_sf_select = all_countries_sf_select.merge(aggregated_df, on='publication_id', how='left')
all_countries_sf_select

# %% [code]
all_countries_sf_select.columns

# %% [code]
all_samples_countries = all_countries_sf_select.countryName.to_list()
all_samples_countries

# %% [code]
# Convert author_countries to ISO country codes
all_countries_sf_select['countryName_iso'] = all_countries_sf_select['countryName'].apply(
    lambda x: ','.join([convert_to_iso(country.strip()) for country in x.split(',')]))

all_countries_sf_select


# %% [code]
all_countries_sf_select[all_countries_sf_select['countryName_iso'].str.contains('Unknown')]

# %% [code]
countries_categories = all_countries_sf_select.countryName_iso.to_list()
# countryName_iso['Antitussive', 'Antipyretic', 'Vaccine', 'Vaccine', 'Medical device for screening/diagnosis/monitoring', 'Antiseptic', 'Other', 'Analgesic', 'Vitamin', 'Antitussive', 'Vaccine', 'Vaccine', 'Anti-malarial', 'Antibiotic', 'Cardiovascular medicine', 'Herbal medicine', 'Psychoactive substance', 'Other', 'Vaccine', 'Other', 'Vaccine', 'Vaccine', 'Herbal medicine', 'Analgesic', 'Antacid', 'Anti-inflammatory medicine', 'Antibiotic', 'Antipyretic', 'Vitamin', 'Erectile dysfunction medicine', 'Other', 'Vaccine', 'Anti-inflammatory medicine', 'Analgesic', 'Antacid', 'Antidiarrhoeal', 'Vitamin', 'Antibiotic', 'Anti-malarial', 'Erectile dysfunction medicine', 'Other', 'Antifungal', 'Vaccine', 'Other', 'Antitussive', 'Anti-inflammatory medicine', 'Antiparasitic', 'Analgesic', 'Medicine for allergy', 'Other', 'Antitussive', 'Vaccine', 'Erectile dysfunction medicine', 'Antipyretic', 'Antitussive', 'Erectile dysfunction medicine', 'Antidepressant', 'Analgesic', 'Anxiolytic', 'Antitussive', 'Medical device for screening/diagnosis/monitoring', 'Other', 'Antibiotic', 'Analgesic', 'Antibiotic', 'Erectile dysfunction medicine', 'Anti-malarial', 'Opioid', 'Analgesic', 'Vitamin', 'Erectile dysfunction medicine', 'Antibiotic', 'Contraceptive', 'Antipyretic', 'Antidiabetic', 'Weight loss medicine', 'Vaccine', 'Vaccine', 'Nutritional supplement', 'Antibiotic', 'Cardiovascular medicine', 'Antidiabetic', 'Erectile dysfunction medicine', 'Anti-malarial', 'Anti-inflammatory medicine', 'Herbal medicine', 'Psychoactive substance', 'Other', 'Respiratory diseases medicine', 'Analgesic', 'Analgesic', 'Erectile dysfunction medicine', 'Medicine for allergy', 'Veterinary medicines', 'Veterinary medicines', 'Other', 'Contraceptive', 'Vaccine', 'Vaccine', 'Antibiotic', 'Antidiabetic', 'Anti-malarial', 'Veterinary medicines', 'Other', 'Vaccine', 'Vaccine', 'Analgesic', 'Analgesic', 'Anti-malarial', 'Antitussive', 'Other', 'Erectile dysfunction medicine', 'Antiseptic', 'Anti-malarial', 'Antitussive', 'Opioid', 'Anxiolytic', 'Cardiovascular medicine', 'Antibiotic', 'Antitussive', 'Analgesic', 'Anxiolytic', 'Opioid', 'Anxiolytic', 'Opioid', 'Antibiotic', 'Antitussive', 'Anxiolytic', 'Opioid', 'Analgesic', 'Cardiovascular medicine', 'Anti-malarial', 'Antibiotic', 'Antiretroviral', 'Antibiotic', 'Erectile dysfunction medicine', 'Vaccine', 'Antibiotic', 'Anti-inflammatory medicine', 'Anti-malarial', 'Other', 'Antibiotic', 'Antidepressant', 'Analgesic', 'Other', 'Erectile dysfunction medicine', 'Other', 'Antibiotic', 'Antipyretic', 'Nutritional supplement', 'Other', 'Anxiolytic', 'Analgesic', 'Opioid', 'Herbal medicine', 'Antitussive', 'Medical device for screening/diagnosis/monitoring', 'Anti-inflammatory medicine', 'Medicine for allergy', 'Analgesic', 'Other', 'Anti-inflammatory medicine', 'Analgesic', 'Antipyretic', 'Vitamin', 'Medicine for allergy', 'Veterinary medicines', 'Medical device for screening/diagnosis/monitoring', 'Vaccine', 'Other', 'Antiretroviral', 'Antibiotic', 'Antitussive', 'Antitussive', 'Anti-malarial', 'Other', 'Veterinary medicines', 'Vaccine', 'Other', 'Vaccine', 'Analgesic', 'Antiparasitic', 'Anti-inflammatory medicine', 'Vitamin', 'Erectile dysfunction medicine', 'Anti-malarial', 'Other', 'Antitussive', 'Analgesic', 'Vaccine', 'Other', 'Anti-malarial', 'Antipyretic', 'Vitamin', 'Vaccine', 'Abortive medicine', 'Other', 'Analgesic', 'Other', 'Analgesic', 'Anxiolytic', 'Opioid', 'Antitussive', 'Anxiolytic', 'Hormone replacement', 'Antitussive', 'Antitussive', 'Analgesic', 'Antipyretic', 'Other', 'Pesticide', 'Antiviral others', 'Anti-malarial', 'Analgesic', 'Antiparasitic', 'Anti-inflammatory medicine', 'Cardiovascular medicine', 'Anxiolytic', 'Opioid', 'Antitussive', 'Analgesic', 'Antitussive', 'Anti-malarial', 'Analgesic', 'Medical device used for cure/mitigation/treatment', 'Medical device for screening/diagnosis/monitoring', 'Anti-malarial', 'Vaccine', 'Vaccine', 'Herbal medicine', 'Erectile dysfunction medicine', 'Contraceptive', 'Other', 'Contraceptive', 'Cardiovascular medicine', 'Other', 'Anti-malarial', 'Uterotonic', 'Other', 'Vaccine', 'Antidepressant', 'Cardiovascular medicine', 'Other', 'Analgesic', 'Anxiolytic', 'Erectile dysfunction medicine', 'Vitamin', 'Nutritional supplement', 'Other', 'Analgesic', 'Antacid', 'Antitussive', 'Anti-malarial', 'Herbal medicine', 'Analgesic', 'Other', 'Antispasmodic', 'Antifungal', 'Antibiotic', 'Opioid', 'Contraceptive', 'Psychoactive substance', 'Other', 'Anti-malarial', 'Antitussive', 'Cardiovascular medicine', 'Antitussive', 'Antitussive', 'Antibiotic', 'Antifungal', 'Anti-malarial', 'Hormone replacement', 'Cardiovascular medicine', 'Medicine for allergy', 'Analgesic', 'Antipyretic', 'Analgesic', 'Herbal medicine', 'Antitussive', 'Vaccine', 'Chemotherapy', 'Other', 'Antitussive', 'Analgesic', 'Anxiolytic', 'Other', 'Antiparasitic', 'Veterinary medicines', 'Other', 'Opioid', 'Other', 'Vaccine', 'Vaccine', 'Anti-inflammatory medicine', 'Antipyretic', 'Analgesic', 'Other', 'Vaccine', 'Nutritional supplement', 'Vitamin', 'Contraceptive', 'Anti-malarial', 'Erectile dysfunction medicine', 'Herbal medicine', 'Other', 'Antitussive', 'Vitamin', 'Other', 'Medical devices for disease prevention', 'Anti-malarial', 'Anti-inflammatory medicine', 'Antiparasitic', 'Veterinary medicines', 'Erectile dysfunction medicine', 'Antibiotic', 'Other', 'Vaccine', 'Anxiolytic', 'Abortive medicine', 'Antitussive', 'Dermatological medicine', 'Anti-malarial', 'Antibiotic', 'Analgesic', 'Uterotonic', 'Other', 'Vaccine', 'Anti-malarial', 'Medical device for screening/diagnosis/monitoring', 'Analgesic', 'Antipyretic', 'Erectile dysfunction medicine', 'Anti-malarial', 'Analgesic', 'Vitamin', 'Anti-malarial', 'Erectile dysfunction medicine', 'Medical device used for cure/mitigation/treatment', 'Analgesic', 'Analgesic', 'Antibiotic', 'Anti-malarial', 'Veterinary medicines', 'Antibiotic', 'Antiparasitic', 'Antidiabetic', 'Analgesic', 'Analgesic', 'Antipyretic', 'Erectile dysfunction medicine', 'Antipyretic', 'Psychoactive substance', 'Analgesic', 'Analgesic', 'Antitussive', 'Erectile dysfunction medicine', 'Antibiotic', 'Antipyretic', 'Analgesic', 'Dermatological medicine', 'Antibiotic', 'Vaccine', 'Cardiovascular medicine', 'Other', 'Analgesic', 'Antibiotic', 'Anti-malarial', 'Other', 'Antibiotic', 'Other', 'Anti-malarial', 'Analgesic', 'Uterotonic', 'Other', 'Antitussive', 'Erectile dysfunction medicine', 'Other', 'Other', 'Respiratory diseases medicine', 'Antitussive', 'Herbal medicine', 'Antitussive', 'Other', 'Antacid', 'Herbal medicine', 'Antitussive', 'Anti-malarial', 'Opioid', 'Analgesic', 'Antibiotic', 'Anaesthetic', 'Opioid', 'Analgesic', 'Anti-malarial', 'Analgesic', 'Erectile dysfunction medicine', 'Antitussive', 'Other', 'Anxiolytic', 'Anti-malarial', 'Other', 'Antifungal', 'Opioid', 'Anxiolytic', 'Respiratory diseases medicine', 'Other', 'Antibiotic', 'Other', 'Analgesic', 'Opioid', 'Anti-inflammatory medicine', 'Analgesic', 'Anti-malarial', 'Vitamin', 'Veterinary medicines', 'Anti-inflammatory medicine', 'Antispasmodic', 'Vaccine', 'Vaccine', 'Herbal medicine', 'Contraceptive', 'Analgesic', 'Contraceptive', 'Antiparasitic', 'Contraceptive', 'Vaccine', 'Veterinary medicines', 'Vaccine', 'Other', 'Vaccine', 'Vaccine', 'Cardiovascular medicine', 'Antibiotic', 'Vitamin', 'Cardiovascular medicine', 'Medical device for screening/diagnosis/monitoring', 'Vitamin', 'Antibiotic', 'Herbal medicine', 'Chemical laboratory reagents', 'Cardiovascular medicine', 'Anti-malarial', 'Antiparasitic', 'Erectile dysfunction medicine', 'Herbal medicine', 'Erectile dysfunction medicine', 'Vaccine', 'Vaccine', 'Vaccine', 'Vitamin', 'Medical device used for cure/mitigation/treatment', 'Other', 'Analgesic', 'Antiretroviral', 'Erectile dysfunction medicine', 'Other', 'Contraceptive', 'Anti-malarial', 'Contraceptive', 'Other', 'Opioid', 'Analgesic', 'Opioid', 'Nutritional supplement', 'Weight loss medicine', 'Anti-malarial', 'Hormone replacement', 'Analgesic', 'Psychoactive substance', 'Antiretroviral', 'Other', 'Psychoactive substance', 'Antiseptic', 'Nutritional supplement', 'Other', 'Other', 'Antitussive', 'Anti-inflammatory medicine', 'Other', 'Psychoactive substance', 'Psychoactive substance', 'Other', 'Antibiotic', 'Cardiovascular medicine', 'Anti-malarial', 'Herbal medicine', 'Psychoactive substance', 'Antibiotic', 'Anti-malarial', 'Analgesic', 'Antiretroviral', 'Herbal medicine', 'Erectile dysfunction medicine', 'Herbal medicine', 'Cardiovascular medicine', 'Nutritional supplement', 'Other', 'Antibiotic', 'Analgesic', 'Anti-malarial', 'Antibiotic', 'Vitamin', 'Analgesic', 'Antipyretic', 'Antibiotic', 'Antitussive', 'Anti-inflammatory medicine', 'Other', 'Medical device for screening/diagnosis/monitoring', 'Other', 'Antidiabetic', 'Pesticide', 'Antitussive', 'Anti-malarial', 'Other', 'Vaccine', 'Antibiotic', 'Weight loss medicine', 'Other', 'Vitamin', 'Other', 'Abortive medicine', 'Nutritional supplement', 'Antibiotic', 'Other', 'Psychoactive substance', 'Vaccine', 'Vaccine', 'Psychoactive substance', 'Nutritional supplement', 'Nutritional supplement', 'Vaccine', 'Other', 'Antibiotic', 'Other', 'Opioid', 'Analgesic', 'Contraceptive', 'Antitussive', 'Anti-inflammatory medicine', 'Other', 'Vaccine', 'Vaccine', 'Antiretroviral', 'Chemical laboratory reagents', 'Vaccine', 'Antibiotic', 'Anti-malarial', 'Pesticide', 'Erectile dysfunction medicine', 'Vitamin', 'Analgesic', 'Analgesic', 'Opioid', 'Anti-inflammatory medicine', 'Psychoactive substance', 'Erectile dysfunction medicine', 'Cardiovascular medicine', 'Anxiolytic', 'Antipsychotic', 'Antidepressant', 'Cardiovascular medicine', 'Anxiolytic', 'Pesticide', 'Cardiovascular medicine', 'Analgesic', 'Antipyretic', 'Antibiotic', 'Analgesic', 'Opioid', 'Anti-malarial', 'Anti-malarial', 'Antibiotic', 'Anti-malarial', 'Antibiotic', 'Antiretroviral', 'Antifungal', 'Other', 'Nutritional supplement', 'Contraceptive', 'Nutritional supplement', 'Contraceptive', 'Other', 'Cardiovascular medicine', 'Other', 'Other', 'Veterinary medicines', 'Other', 'Antitussive', 'Anti-malarial', 'Antibiotic', 'Other', 'Other', 'Other', 'Antibiotic', 'Antibiotic', 'Nutritional supplement', 'Antibiotic', 'Antiretroviral', 'Analgesic', 'Opioid', 'Antitussive', 'Anti-malarial', 'Antibiotic', 'Analgesic', 'Opioid', 'Psychoactive substance', 'Anti-malarial', 'Herbal medicine', 'Hormone replacement', 'Antibiotic', 'Hormone replacement', 'Other', 'Analgesic', 'Anti-inflammatory medicine', 'Erectile dysfunction medicine', 'Analgesic', 'Anti-inflammatory medicine', 'Antitussive', 'Antipyretic', 'Nutritional supplement', 'Vitamin', 'Antibiotic', 'Antiparasitic', 'Analgesic', 'Anti-inflammatory medicine', 'Erectile dysfunction medicine', 'Analgesic', 'Pesticide', 'Vaccine', 'Other', 'Herbal medicine', 'Anti-malarial', 'Analgesic', 'Antibiotic', 'Nutritional supplement', 'Anti-malarial', 'Veterinary medicines', 'Vaccine', 'Antibiotic', 'Contraceptive', 'Anti-malarial', 'Erectile dysfunction medicine', 'Anti-inflammatory medicine', 'Pesticide', 'Other', 'Analgesic', 'Other', 'Antibiotic', 'Anti-malarial', 'Erectile dysfunction medicine', 'Antibiotic', 'Antibiotic', 'Cardiovascular medicine', 'Anxiolytic', 'Antibiotic', 'Chemotherapy', 'Antibiotic', 'Anti-malarial', 'Antiretroviral', 'Antibiotic', 'Anxiolytic', 'Antiepileptic', 'Medical devices for disease prevention', 'Antiparasitic', 'Herbal medicine', 'Erectile dysfunction medicine', 'Antacid', 'Contraceptive', 'Antiepileptic', 'Pesticide', 'Erectile dysfunction medicine', 'Analgesic', 'Erectile dysfunction medicine', 'Erectile dysfunction medicine', 'Opioid', 'Anti-malarial', 'Antibiotic', 'Anti-malarial', 'Contraceptive', 'Contraceptive', 'Psychoactive substance', 'Anti-tuberculosis', 'Contraceptive', 'Antifungal', 'Antibiotic', 'Other', 'Analgesic', 'Analgesic', 'Antipyretic', 'Contraceptive', 'Opioid', 'Herbal medicine', 'Anti-malarial', 'Antibiotic', 'Antibiotic', 'Anti-malarial', 'Antibiotic', 'Anti-malarial', 'Other', 'Other', 'Psychoactive substance', 'Opioid', 'Other', 'Cardiovascular medicine', 'Veterinary medicines', 'Anxiolytic', 'Analgesic', 'Opioid', 'Contraceptive', 'Antipyretic', 'Vaccine', 'Veterinary medicines', 'Antidiabetic', 'Antipyretic', 'Antibiotic', 'Other', 'Anti-malarial', 'Contraceptive', 'Anti-malarial', 'Veterinary medicines', 'Veterinary medicines', 'Anti-malarial', 'Antibiotic', 'Veterinary medicines', 'Opioid', 'Antitussive', 'Opioid', 'Psychoactive substance', 'Analgesic', 'Erectile dysfunction medicine', 'Antibiotic', 'Contraceptive', 'Analgesic', 'Opioid', 'Anti-malarial', 'Vaccine', 'Erectile dysfunction medicine', 'Weight loss medicine', 'Opioid', 'Antitussive', 'Anti-malarial', 'Antidiarrhoeal', 'Antibiotic', 'Other', 'Medical device for screening/diagnosis/monitoring', 'Antibiotic', 'Erectile dysfunction medicine', 'Antiseptic', 'Antitussive', 'Antiseptic', 'Antiseptic', 'Antiseptic', 'Antiseptic', 'Antiseptic', 'Antiseptic', 'Antiseptic', 'Antiseptic', 'Antiseptic', 'Antiseptic', 'Medical devices for disease prevention', 'Antiseptic', 'Anti-malarial', 'Antitussive', 'Medical devices for disease prevention', 'Medical devices for disease prevention', 'Antiviral others', 'Antibiotic', 'Antipyretic', 'Anti-inflammatory medicine', 'Anti-malarial', 'Vaccine', 'Antiseptic', 'Antiseptic', 'Antitussive', 'Anti-malarial', 'Antiseptic', 'Anti-malarial', 'Anti-malarial', 'Anti-malarial', 'Antitussive', 'Medical devices for disease prevention', 'Vaccine', 'Medical device for screening/diagnosis/monitoring', 'Antiseptic', 'Anti-malarial', 'Antiviral others', 'Anti-malarial', 'Antiviral others', 'Medical device used for cure/mitigation/treatment', 'Vaccine', 'Anti-malarial', 'Medical device for screening/diagnosis/monitoring', 'Antiseptic', 'Anti-malarial', 'Nutritional supplement', 'Antiseptic', 'Antiviral others', 'Anti-malarial', 'Medical devices for disease prevention', 'Other', 'Antiseptic', 'Medical devices for disease prevention', 'Anxiolytic', 'Other', 'Vaccine', 'Antibiotic', 'Vitamin', 'Antitussive', 'Antiretroviral', 'Medical device for screening/diagnosis/monitoring', 'Anti-malarial', 'Antiseptic', 'Medical devices for disease prevention', 'Herbal medicine', 'Anti-malarial', 'Anti-malarial', 'Herbal medicine', 'Anti-malarial', 'Herbal medicine', 'Nutritional supplement', 'Medical device for screening/diagnosis/monitoring', 'Medical device for screening/diagnosis/monitoring', 'Anti-malarial', 'Anti-malarial', 'Anti-malarial', 'Anti-malarial', 'Anti-malarial', 'Antibiotic', 'Anti-malarial', 'Antiseptic', 'Medical devices for disease prevention', 'Antiseptic', 'Medical device for screening/diagnosis/monitoring', 'Medical devices for disease prevention', 'Anti-malarial', 'Antibiotic', 'Herbal medicine', 'Antiseptic', 'Antiviral others', 'Medical device for screening/diagnosis/monitoring', 'Anti-malarial', 'Anti-malarial', 'Medical devices for disease prevention', 'Antiseptic', 'Erectile dysfunction medicine', 'Analgesic', 'Opioid', 'Anxiolytic', 'Antibiotic', 'Antiseptic', 'Medical devices for disease prevention', 'Antibiotic', 'Antipyretic', 'Antiparasitic', 'Antiseptic', 'Antibiotic', 'Vitamin', 'Antibiotic', 'Antiseptic', 'Medical devices for disease prevention', 'Medical device for screening/diagnosis/monitoring', 'Antipyretic', 'Anti-inflammatory medicine', 'Antiviral others', 'Medical devices for disease prevention', 'Analgesic', 'Anti-malarial', 'Anti-inflammatory medicine', 'Anxiolytic', 'Opioid', 'Analgesic', 'Herbal medicine', 'Herbal medicine', 'Opioid', 'Psychoactive substance', 'Antiviral others', 'Antiviral others', 'Medical device for screening/diagnosis/monitoring', 'Antitussive', 'Erectile dysfunction medicine', 'Weight loss medicine', 'Herbal medicine', 'Anti-malarial', 'Antipyretic', 'Antibiotic', 'Anti-malarial', 'Dermatological medicine', 'Erectile dysfunction medicine', 'Antipyretic', 'Veterinary medicines', 'Antipyretic', 'Erectile dysfunction medicine', 'Antiseptic', 'Chemotherapy', 'Medical device for screening/diagnosis/monitoring', 'Antiseptic', 'Medical device for screening/diagnosis/monitoring', 'Veterinary medicines', 'Anti-malarial', 'Analgesic', 'Opioid', 'Anti-inflammatory medicine', 'Antibiotic', 'Antiviral others', 'Analgesic', 'Other', 'Medical devices for disease prevention', 'Anti-malarial', 'Antibiotic', 'Antiseptic', 'Analgesic', 'Anti-malarial', 'Opioid', 'Anti-malarial', 'Opioid', 'Antibiotic', 'Other', 'Antipyretic', 'Other', 'Other', 'Anti-malarial', 'Anti-malarial', 'Opioid', 'Medical devices for disease prevention', 'Erectile dysfunction medicine', 'Anti-malarial', 'Medical device for screening/diagnosis/monitoring', 'Anti-malarial', 'Medical device for screening/diagnosis/monitoring', 'Opioid', 'Opioid', 'Antibiotic', 'Dermatological medicine', 'Antiparasitic', 'Vitamin', 'Other', 'Analgesic', 'Medicine for allergy', 'Herbal medicine', 'Medical devices for disease prevention', 'Pesticide', 'Contraceptive', 'Herbal medicine', 'Opioid', 'Psychoactive substance', 'Opioid', 'Psychoactive substance', 'Antibiotic', 'Antitussive', 'Abortive medicine', 'Antibiotic', 'Abortive medicine', 'Antitussive', 'Opioid', 'Erectile dysfunction medicine', 'Antibiotic', 'Medical devices for disease prevention', 'Anti-malarial', 'Antiseptic', 'Medical devices for disease prevention', 'Anti-malarial', 'Antidepressant', 'Medical devices for disease prevention', 'Analgesic', 'Anti-inflammatory medicine', 'Psychoactive substance', 'Analgesic', 'Other', 'Medical devices for disease prevention', 'Other', 'Other', 'Medical devices for disease prevention', 'Medical devices for disease prevention', 'Vitamin', 'Antibiotic', 'Medical devices for disease prevention', 'Antibiotic', 'Other', 'Veterinary medicines', 'Medical devices for disease prevention', 'Antibiotic', 'Medicine for allergy', 'Medical devices for disease prevention', 'Erectile dysfunction medicine', 'Analgesic', 'Other', 'Analgesic', 'Anxiolytic', 'Medical devices for disease prevention', 'Medical devices for disease prevention', 'Psychoactive substance', 'Opioid', 'Other', 'Erectile dysfunction medicine', 'Herbal medicine', 'Medical devices for disease prevention', 'Other', 'Anti-malarial', 'Herbal medicine', 'Medical devices for disease prevention', 'Antiseptic', 'Medical devices for disease prevention', 'Medical devices for disease prevention', 'Opioid', 'Analgesic', 'Anxiolytic', 'Medical device for screening/diagnosis/monitoring', 'Analgesic', 'Antibiotic', 'Antibiotic', 'Antiseptic', 'Antiseptic', 'Antibiotic', 'Antibiotic', 'Anti-inflammatory medicine', 'Medicine for allergy', 'Other', 'Erectile dysfunction medicine', 'Antibiotic', 'Other', 'Antiviral others', 'Antibiotic', 'Anti-inflammatory medicine', 'Medicine for allergy', 'Other', 'Antiseptic', 'Antiparasitic', 'Anti-malarial', 'Other', 'Medical devices for disease prevention', 'Antiparkinsonian', 'Medical devices for disease prevention', 'Veterinary medicines', 'Veterinary medicines', 'Anti-malarial', 'Antibiotic', 'Other', 'Vaccine', 'Antiviral others', 'Anti-malarial', 'Medical devices for disease prevention', 'Erectile dysfunction medicine', 'Antibiotic', 'Contraceptive', 'Other', 'Medical devices for disease prevention', 'Abortive medicine', 'Medical devices for disease prevention', 'Vaccine', 'Medical devices for disease prevention', 'Antiparasitic', 'Antitussive', 'Antifungal', 'Cardiovascular medicine', 'Other', 'Analgesic', 'Anti-inflammatory medicine', 'Antibiotic', 'Antiparasitic', 'Veterinary medicines', 'Veterinary medicines', 'Antiparasitic', 'Anti-inflammatory medicine', 'Medicine for allergy', 'Other', 'Antibiotic', 'Medical devices for disease prevention', 'Medical device for screening/diagnosis/monitoring', 'Medical device used for cure/mitigation/treatment', 'Vaccine', 'Herbal medicine', 'Vaccine', 'Anti-malarial', 'Antipyretic', 'Analgesic', 'Anti-malarial', 'Other', 'Pesticide', 'Veterinary medicines', 'Vaccine', 'Vaccine', 'Other', 'Vaccine', 'Vaccine', 'Vaccine', 'Vaccine', 'Medical devices for disease prevention', 'Antiseptic', 'Vaccine', 'Analgesic', 'Vaccine', 'Analgesic', 'Antipyretic', 'Antibiotic', 'Erectile dysfunction medicine', 'Cardiovascular medicine', 'Anti-inflammatory medicine', 'Other', 'Vitamin', 'Medical device used for cure/mitigation/treatment', 'Herbal medicine', 'Vaccine', 'Anti-inflammatory medicine', 'Antitussive', 'Antiparasitic', 'Anti-malarial', 'Other', 'Medical device for screening/diagnosis/monitoring', 'Veterinary medicines', 'Contraceptive', 'Other', 'Vaccine', 'Vaccine', 'Medical device for screening/diagnosis/monitoring', 'Vaccine', 'Anti-malarial', 'Contraceptive', 'Other', 'Medical device for screening/diagnosis/monitoring', 'Analgesic', 'Vaccine', 'Antibiotic', 'Anti-inflammatory medicine', 'Anti-malarial', 'Other', 'Medical devices for disease prevention', 'Vaccine', 'Laxative', 'Other', 'Anti-malarial', 'Erectile dysfunction medicine', 'Nutritional supplement', 'Antibiotic', 'Anti-inflammatory medicine', 'Other', 'Medical devices for disease prevention', 'Nutritional supplement', 'Analgesic', 'Anxiolytic', 'Other', 'Anti-malarial', 'Antibiotic', 'Analgesic', 'Erectile dysfunction medicine', 'Cardiovascular medicine', 'Analgesic', 'Antibiotic', 'Antitussive', 'Medical device for screening/diagnosis/monitoring', 'Analgesic', 'Antibiotic', 'Vitamin', 'Erectile dysfunction medicine', 'Other', 'Nutritional supplement', 'Vitamin', 'Herbal medicine', 'Other', 'Erectile dysfunction medicine', 'Antipyretic', 'Other', 'Vaccine', 'Analgesic', 'Erectile dysfunction medicine', 'Anti-malarial', 'Antidepressant', 'Medical devices for disease prevention', 'Medical device for screening/diagnosis/monitoring', 'Other', 'Analgesic', 'Other', 'Antacid', 'Uterotonic', 'Antiparkinsonian', 'Anxiolytic', 'Analgesic', 'Anti-malarial', 'Antibiotic', 'Anti-inflammatory medicine', 'Contraceptive', 'Anxiolytic', 'Nutritional supplement', 'Analgesic', 'Opioid', 'Other', 'Herbal medicine', 'Other', 'Psychoactive substance', 'Other', 'Anti-malarial', 'Analgesic', 'Anti-inflammatory medicine', 'Antipyretic', 'Antibiotic', 'Anti-malarial', 'Antacid', 'Immunosuppressant', 'Psychoactive substance', 'Other', 'Medical device for screening/diagnosis/monitoring', 'Vaccine', 'Nutritional supplement', 'Antipyretic', 'Antiepileptic', 'Hormone replacement', 'Antitussive', 'Erectile dysfunction medicine', 'Antitussive', 'Analgesic', 'Opioid', 'Analgesic', 'Other', 'Analgesic', 'Other', 'Anti-malarial', 'Antibiotic', 'Anti-tuberculosis', 'Anti-malarial', 'Analgesic', 'Anxiolytic', 'Antitussive', 'Other', 'Antiseptic', 'Analgesic', 'Anxiolytic', 'Other', 'Veterinary medicines', 'Analgesic', 'Other', 'Other', 'Analgesic', 'Antitussive', 'Anti-malarial', 'Analgesic', 'Antacid', 'Anti-inflammatory medicine', 'Anti-malarial', 'Antidiarrhoeal', 'Antibiotic', 'Antifungal', 'Erectile dysfunction medicine', 'Other', 'Other', 'Veterinary medicines', 'Anti-inflammatory medicine', 'Anti-malarial', 'Medical device for screening/diagnosis/monitoring', 'Other', 'Analgesic', 'Anxiolytic', 'Analgesic', 'Analgesic', 'Antitussive', 'Anti-malarial', 'Antibiotic', 'Opioid', 'Analgesic', 'Anti-inflammatory medicine', 'Antibiotic', 'Other', 'Veterinary medicines', 'Antiparkinsonian', 'Opioid', 'Opioid', 'Antitussive', 'Anxiolytic', 'Analgesic', 'Anxiolytic', 'Opioid', 'Other', 'Medical device used for cure/mitigation/treatment', 'Vaccine', 'Anti-malarial', 'Analgesic', 'Anxiolytic', 'Antitussive', 'Antibiotic', 'Antacid', 'Antiparasitic', 'Other', 'Other', 'Antitussive', 'Other', 'Anti-inflammatory medicine', 'Antibiotic', 'Analgesic', 'Antifungal', 'Other', 'Other', 'Cardiovascular medicine', 'Anti-inflammatory medicine', 'Antibiotic', 'Analgesic', 'Medical device used for cure/mitigation/treatment', 'Other', 'Vaccine', 'Other', 'Psychoactive substance', 'Other', 'Opioid', 'Contraceptive', 'Hormone replacement', 'Other', 'Other', 'Other', 'Antidiabetic', 'Anti-tuberculosis', 'Other', 'Erectile dysfunction medicine', 'Opioid', 'Anti-malarial', 'Anti-inflammatory medicine', 'Other', 'Weight loss medicine', 'Antitussive', 'Analgesic', 'Antibiotic', 'Vitamin', 'Analgesic', 'Antipyretic', 'Anti-inflammatory medicine', 'Antitussive', 'Anti-inflammatory medicine', 'Antitussive', 'Antipyretic', 'Analgesic', 'Anti-inflammatory medicine', 'Analgesic', 'Opioid', 'Contraceptive', 'Analgesic', 'Anti-inflammatory medicine', 'Antibiotic', 'Opioid', 'Cardiovascular medicine', 'Contraceptive', 'Antipsychotic', 'Anxiolytic', 'Erectile dysfunction medicine', 'Antiseptic', 'Erectile dysfunction medicine', 'Antidiabetic', 'Opioid', 'Other', 'Antiretroviral', 'Medical device for screening/diagnosis/monitoring', 'Other', 'Anti-malarial', 'Other', 'Psychoactive substance', 'Anti-malarial', 'Antibiotic', 'Ophthalmic medicines', 'Analgesic', 'Antipyretic', 'Anti-inflammatory medicine', 'Antidiarrhoeal', 'Antiparasitic', 'Antacid', 'Erectile dysfunction medicine', 'Analgesic', 'Antitussive', 'Other', 'Analgesic', 'Opioid', 'Erectile dysfunction medicine', 'Analgesic', 'Antitussive', 'Antipyretic', 'Anti-malarial', 'Other', 'Herbal medicine', 'Anti-tuberculosis', 'Analgesic', 'Herbal medicine', 'Erectile dysfunction medicine', 'Analgesic', 'Antitussive', 'Anti-inflammatory medicine', 'Erectile dysfunction medicine', 'Antiparasitic', 'Antacid', 'Antidiarrhoeal', 'Antibiotic', 'Medicine for allergy', 'Antitussive', 'Other', 'Erectile dysfunction medicine', 'Analgesic', 'Anxiolytic', 'Antitussive', 'Anti-malarial', 'Herbal medicine', 'Antitussive', 'Antacid', 'Analgesic', 'Herbal medicine', 'Antiretroviral', 'Weight loss medicine', 'Antidiabetic', 'Antibiotic', 'Anti-malarial', 'Antiretroviral', 'Antiepileptic', 'Other', 'Nutritional supplement', 'Opioid', 'Opioid', 'Anxiolytic', 'Herbal medicine', 'Antibiotic', 'Anti-malarial', 'Antibiotic', 'Other', 'Antidepressant', 'Other', 'Vitamin', 'Analgesic', 'Antipyretic', 'Anti-inflammatory medicine', 'Analgesic', 'Antibiotic', 'Anti-inflammatory medicine', 'Antiparasitic', 'Medicine for allergy', 'Other', 'Antibiotic', 'Vitamin', 'Analgesic', 'Other', 'Veterinary medicines', 'Analgesic', 'Other', 'Antibiotic', 'Veterinary medicines', 'Analgesic', 'Opioid', 'Antidiabetic', 'Nutritional supplement', 'Antipyretic', 'Anti-inflammatory medicine', 'Other', 'Antidiabetic', 'Analgesic', 'Opioid', 'Antidiabetic', 'Antipyretic', 'Other', 'Herbal medicine', 'Analgesic', 'Antacid', 'Anxiolytic', 'Antidepressant', 'Erectile dysfunction medicine', 'Antitussive', 'Medical device for screening/diagnosis/monitoring', 'Other', 'Antitussive', 'Antibiotic', 'Antiretroviral', 'Contraceptive', 'Medical devices for disease prevention', 'Other', 'Antiretroviral', 'Antidiabetic', 'Other', 'Cardiovascular medicine', 'Opioid', 'Antidiabetic', 'Anti-inflammatory medicine', 'Antibiotic', 'Erectile dysfunction medicine', 'Contraceptive', 'Antifungal', 'Anti-tuberculosis', 'Medical device for screening/diagnosis/monitoring', 'Medical device used for cure/mitigation/treatment', 'Opioid', 'Anxiolytic', 'Other', 'Abortive medicine', 'Antitussive', 'Cardiovascular medicine', 'Other', 'Cardiovascular medicine', 'Vaccine', 'Antibiotic', 'Antibiotic', 'Other', 'Herbal medicine', 'Other', 'Antibiotic', 'Anti-inflammatory medicine', 'Other', 'Analgesic', 'Analgesic', 'Anxiolytic', 'Other', 'Analgesic', 'Vitamin', 'Antiparasitic', 'Antiepileptic', 'Other', 'Nutritional supplement']
# Count the frequency of each unique value in the split_categories list
countries_category_frequencies = dict(Counter(countries_categories))
countries_category_frequencies

# %% [code]
# Re-import the necessary libraries and data due to environment reset
# Load the world map again
# world = gpd.read_file(gpd.datasets.get_path('naturalearth_lowres')) this map is not correct!!
world = gpd.read_file(wd + "/Africa map file/8e76854e-6afa-4b3e-9efa-42594d22176c/afr_g2014_2013_0.shp")

# %% [code]
# world

# %% [code]
world[world['CONTINENT']=='Africa'].shape

# %% [code]
african_ios2 = world.ISO2.to_list()
print(len(african_ios2), african_ios2)

# %% [code]
african_medicines = all_countries_sf_select.copy()
african_medicines = african_medicines[african_medicines.countryName_iso.isin(african_ios2)]

african_medicines

# %% [code]
# Extract the unique values in the 'Category' variable
categories = african_medicines['type'].tolist()
categories = [category for category in categories if pd.notna(category)]
print(len(categories), categories)

# %% [code]
# Split elements by ';' if they contain more than one value
split_categories = []
for category in categories:
    split_categories.extend([item.strip() for item in category.split(';')])

print(len(split_categories), split_categories)

# %% [code]
set(split_categories)

# %% [code]
# Count the frequency of each unique value in the split_categories list
category_frequencies = Counter(split_categories)

# Convert the Counter object to a DataFrame for better readability
category_frequencies_df = pd.DataFrame(category_frequencies.items(), columns=['Category', 'Frequency']).sort_values(by='Frequency', ascending=False)

# import ace_tools as tools; tools.display_dataframe_to_user(name="Category Frequencies", dataframe=category_frequencies_df)

category_frequencies_df  # Display the top 10 categories for preview


# %% [code]
plt.rcParams['font.family'] = 'Arial'

top_categories = category_frequencies_df.sort_values('Frequency', ascending=False)

fig, ax = plt.subplots(figsize=(3, 5))
bars = ax.barh(top_categories['Category'], top_categories['Frequency'],
               color='#43B3AE', height=0.4)

ax.set_xlabel('Sampling Records', fontsize=12)
ax.tick_params(axis='both', labelsize=12)
ax.invert_yaxis()
ax.grid(True, linestyle='--', alpha=0.6, axis='x')
for side in ['top','right','left']: ax.spines[side].set_visible(False)

# ---- add labels (counts + percentages) to the right of bars ----
vals = top_categories['Frequency'].to_numpy()
total = vals.sum() if len(vals) else 0
xmax = vals.max() if len(vals) else 0
ax.set_xlim(0, xmax * 1.15)  # room for the text
pad = xmax * 0.01

for bar, v in zip(bars, vals):
    y = bar.get_y() + bar.get_height() / 2
    pct = (v / total * 100) if total else 0
    ax.text(bar.get_width() + pad, y, f"{v:,.0f} ({pct:.1f}%)",
            va='center', ha='left', fontsize=11)

plt.show()


# %% [code]
# fig.savefig(wd + '/Medicine categories.pdf', bbox_inches='tight', pad_inches=0.05, dpi=300)
